# Supplementary material for: Structure and Evolution of Glycogen Branching Enzyme N-Termini From Bacteria
Source: Front Microbiol. 2019 Jan 14;9:3354. doi: 10.3389/fmicb.2018.03354 (PMC6339891; doi:10.3389/fmicb.2018.03354)
Supplement: Supplementary file 2 [file Table_2.XLSX]

## Sheet: Sheet1
Supplementary Table S2 Domain organization of 5391 bacterial GBEs with E-values, domain length domain boundaries for each protein. UniParc ID is used to label each GBE, which can be used for retrieving more information from UniProt database. Among the 5391 GBEs with single CMB48 (N2 domain), Alpha-amylase and C-terminus identified, there are actually three types of GBEs existed, which are Type 1,…
UniParc ID	Protein Length	GBE Type	N2 Domain	E-value	Domain Length	From	To	Alpha-amylase Domain	E-value	Domain Length	From	To	C-terminus Domain	E-value	Domain Length	From	To
UPI00057308F1	563	Type 2	CBM_48	5.8e-09	39	1	39	Alpha-amylase	4.1e-13	313	106	418	Alpha-amylase_C	1.1e-22	99	464	562
UPI000396E64E	604	Type 2	CBM_48	7.5e-11	41	1	41	Alpha-amylase	1.4e-14	181	128	308	Alpha-amylase_C	1.9e-27	100	486	585
UPI0008B8EBE8	566	Type 2	CBM_48	4.1e-10	42	1	42	Alpha-amylase	2.4e-12	310	113	422	Alpha-amylase_C	7.4e-22	100	466	565
UPI000683864E	557	Type 2	CBM_48	1.1e-08	42	1	42	Alpha-amylase	1.6e-11	311	102	412	Alpha-amylase_C	2.4e-25	99	458	556
UPI0005E1087B	557	Type 2	CBM_48	3.3e-10	42	1	42	Alpha-amylase	6.3e-14	310	102	411	Alpha-amylase_C	1.8e-25	99	459	557
UPI000823264A	618	Type 2	CBM_48	7.1e-08	43	1	43	Alpha-amylase	1.4e-13	207	103	309	Alpha-amylase_C	4.3e-29	100	464	563
UPI0006E712CC	582	Type 2	CBM_48	8e-15	56	1	56	Alpha-amylase	3.3e-12	210	120	329	Alpha-amylase_C	1.3e-26	99	482	580
UPI000B601C6B	603	Type 2	CBM_48	1.2e-19	66	1	66	Alpha-amylase	2.5e-12	307	129	435	Alpha-amylase_C	1.2e-25	100	478	577
UPI00033DDC92	657	Type 2	CBM_48	4.2e-20	67	1	67	Alpha-amylase	2.4e-16	200	127	326	Alpha-amylase_C	7.7e-20	101	486	586
UPI000822A231	657	Type 2	CBM_48	4.2e-20	67	1	67	Alpha-amylase	2.4e-16	200	127	326	Alpha-amylase_C	7.7e-20	101	486	586
UPI0009CDEC91	598	Type 2	CBM_48	8.6e-23	70	1	70	Alpha-amylase	1.8e-12	113	131	243	Alpha-amylase_C	7.6e-21	100	487	586
UPI0009CFD066	598	Type 2	CBM_48	8e-22	70	1	70	Alpha-amylase	8.5e-12	104	131	234	Alpha-amylase_C	4.6e-21	100	487	586
UPI0003536106	597	Type 2	CBM_48	3.9e-27	76	1	76	Alpha-amylase	1.7e-12	308	137	444	Alpha-amylase_C	3.6e-25	99	497	595
UPI0003DC83F1	597	Type 2	CBM_48	2.9e-27	76	1	76	Alpha-amylase	1.5e-11	201	137	337	Alpha-amylase_C	1.3e-25	99	497	595
UPI00026739AF	597	Type 2	CBM_48	1.1e-27	76	1	76	Alpha-amylase	6.2e-12	308	137	444	Alpha-amylase_C	7.7e-27	99	497	595
UPI0005B57757	609	Type 2	CBM_48	7.5e-27	78	1	78	Alpha-amylase	4.2e-13	313	142	454	Alpha-amylase_C	4.4e-23	100	500	599
UPI0005DAD87C	615	Type 2	CBM_48	2.9e-23	78	1	78	Alpha-amylase	1.1e-11	306	142	447	Alpha-amylase_C	1.9e-25	100	490	589
UPI00016D5D92	607	Type 2	CBM_48	3.2e-24	79	1	79	Alpha-amylase	1e-08	186	145	330	Alpha-amylase_C	6.5e-28	99	509	607
UPI0008BC0DC7	604	Type 2	CBM_48	7.6e-21	80	1	80	Alpha-amylase	3.4e-13	314	150	463	Alpha-amylase_C	2.8e-19	96	509	604
UPI00061DA550	619	Type 2	CBM_48	2.3e-25	83	1	83	Alpha-amylase	2e-12	310	140	449	Alpha-amylase_C	3.8e-18	117	501	617
UPI000197EE07	606	Type 2	CBM_48	6.1e-23	83	1	83	Alpha-amylase	1.6e-13	307	154	460	Alpha-amylase_C	2.5e-23	99	508	606
UPI000357EBD7	643	Type 2	CBM_48	6.4e-18	85	1	85	Alpha-amylase	3.2e-12	310	146	455	Alpha-amylase_C	1.4e-22	100	507	606
UPI00027C5770	734	Type 2	CBM_48	2.2e-25	85	1	85	Alpha-amylase	2.4e-14	202	149	350	Alpha-amylase_C	3.6e-30	100	508	607
UPI0006DAECED	541	Type 2	CBM_48	7.6e-07	60	2	61	Alpha-amylase	2.1e-37	297	127	423	Alpha-amylase_C	1.2e-07	78	463	540
UPI0004482FCA	609	Type 2	CBM_48	5.1e-23	77	2	78	Alpha-amylase	1.5e-11	198	149	346	Alpha-amylase_C	6e-23	100	509	608
UPI0008213FFE	664	Type 2	CBM_48	1.3e-22	78	2	79	Alpha-amylase	4.8e-12	307	140	446	Alpha-amylase_C	7.7e-20	101	498	598
UPI00079B35F8	614	Type 2	CBM_48	5.6e-25	78	2	79	Alpha-amylase	2.7e-13	303	143	445	Alpha-amylase_C	3.3e-24	100	491	590
UPI0002A4451B	601	Type 2	CBM_48	8.1e-24	81	2	82	Alpha-amylase	2.3e-15	207	136	342	Alpha-amylase_C	1.4e-27	105	496	600
UPI0000185A2C	592	Type 2	CBM_48	3.5e-23	77	3	79	Alpha-amylase	5.7e-12	310	135	444	Alpha-amylase_C	7.4e-21	93	500	592
UPI0001542F06	617	Type 2	CBM_48	3.2e-22	83	4	86	Alpha-amylase	1.7e-12	199	151	349	Alpha-amylase_C	3.6e-26	100	509	608
UPI0002872B73	599	Type 2	CBM_48	1.6e-22	80	5	84	Alpha-amylase	1.4e-13	253	143	395	Alpha-amylase_C	1.3e-24	98	501	598
UPI0007D860DA	621	Type 2	CBM_48	1e-19	82	5	86	Alpha-amylase	6.8e-10	199	155	353	Alpha-amylase_C	3e-26	100	509	608
UPI0002912314	594	Type 2	CBM_48	2.2e-16	79	7	85	Alpha-amylase	7.4e-19	316	138	453	Alpha-amylase_C	1.3e-08	98	495	592
UPI0003D68E48	679	Type 2	CBM_48	2.9e-22	83	7	89	Alpha-amylase	2.5e-16	200	149	348	Alpha-amylase_C	4.5e-20	101	508	608
UPI000291A386	605	Type 2	CBM_48	2.4e-15	79	8	86	Alpha-amylase	6.5e-19	316	143	458	Alpha-amylase_C	7.5e-08	105	500	604
UPI00028E2497	600	Type 2	CBM_48	2.3e-16	79	8	86	Alpha-amylase	1.4e-18	316	143	458	Alpha-amylase_C	1.5e-09	100	500	599
UPI0002A62CD0	611	Type 2	CBM_48	1.5e-24	79	8	86	Alpha-amylase	8.8e-12	311	148	458	Alpha-amylase_C	9.2e-23	104	507	610
UPI00083AC283	629	Type 2	CBM_48	1e-19	83	8	90	Alpha-amylase	1.5e-12	200	157	356	Alpha-amylase_C	6.9e-24	100	513	612
UPI0001A30940	629	Type 2	CBM_48	5.2e-19	83	8	90	Alpha-amylase	3.2e-13	200	157	356	Alpha-amylase_C	1e-24	100	513	612
UPI0001E71C4D	630	Type 2	CBM_48	8.4e-22	83	8	90	Alpha-amylase	1.3e-13	194	157	350	Alpha-amylase_C	8.3e-29	100	513	612
UPI0003B815F5	626	Type 2	CBM_48	6.6e-23	84	8	91	Alpha-amylase	1.2e-14	313	161	473	Alpha-amylase_C	8.7e-18	100	521	620
UPI000158ADF8	640	Type 2	CBM_48	5.6e-19	110	9	118	Alpha-amylase	1.6e-13	314	180	493	Alpha-amylase_C	6e-27	100	540	639
UPI0000E89801	640	Type 2	CBM_48	5.6e-19	110	9	118	Alpha-amylase	1.6e-13	314	180	493	Alpha-amylase_C	3.5e-27	100	540	639
UPI00019E02FE	614	Type 2	CBM_48	1.8e-20	81	10	90	Alpha-amylase	9.2e-09	206	148	353	Alpha-amylase_C	4.7e-20	99	508	606
UPI00095E09D2	616	Type 2	CBM_48	3.4e-22	81	10	90	Alpha-amylase	2.8e-08	205	151	355	Alpha-amylase_C	2.2e-23	99	508	606
UPI0009CFBA6B	603	Type 2	CBM_48	1.7e-19	78	11	88	Alpha-amylase	3.4e-19	314	140	453	Alpha-amylase_C	1.3e-15	100	499	598
UPI00078B1917	605	Type 2	CBM_48	2.3e-22	78	11	88	Alpha-amylase	6.7e-18	314	138	451	Alpha-amylase_C	5e-19	101	496	596
UPI0009D38E24	606	Type 2	CBM_48	8.9e-21	82	11	92	Alpha-amylase	8.4e-19	314	144	457	Alpha-amylase_C	1.5e-16	100	506	605
UPI0008F2CD32	614	Type 2	CBM_48	5.1e-23	83	11	93	Alpha-amylase	6.4e-15	195	154	348	Alpha-amylase_C	4.8e-20	101	512	612
UPI0005DCACEC	632	Type 2	CBM_48	5.5e-25	83	11	93	Alpha-amylase	2.5e-10	203	158	360	Alpha-amylase_C	9.5e-21	99	513	611
UPI000252DD45	615	Type 2	CBM_48	6e-28	83	11	93	Alpha-amylase	4.9e-10	309	154	462	Alpha-amylase_C	5.4e-22	99	509	607
UPI000285F602	626	Type 2	CBM_48	5.7e-27	84	11	94	Alpha-amylase	2.4e-13	307	159	465	Alpha-amylase_C	7.4e-25	100	516	615
UPI00033DDC07	613	Type 2	CBM_48	1.2e-22	76	12	87	Alpha-amylase	1.2e-13	194	149	342	Alpha-amylase_C	1.9e-23	98	507	604
UPI000961996F	613	Type 2	CBM_48	2.1e-20	76	12	87	Alpha-amylase	1.7e-13	193	150	342	Alpha-amylase_C	1.3e-23	98	507	604
UPI00033C1863	625	Type 2	CBM_48	3e-21	77	12	88	Alpha-amylase	1.1e-13	205	152	356	Alpha-amylase_C	9.7e-24	101	510	610
UPI0002032CBF	610	Type 2	CBM_48	2.1e-25	79	12	90	Alpha-amylase	7.8e-10	309	152	460	Alpha-amylase_C	2.2e-23	99	511	609
UPI000955A608	634	Type 2	CBM_48	1.7e-21	83	12	94	Alpha-amylase	7.4e-12	199	162	360	Alpha-amylase_C	1.7e-24	100	514	613
UPI0008CCB61F	614	Type 2	CBM_48	6.5e-25	84	12	95	Alpha-amylase	1.7e-10	200	157	356	Alpha-amylase_C	1.4e-25	100	513	612
UPI000206D74E	616	Type 2	CBM_48	1.2e-20	88	12	99	Alpha-amylase	2.2e-15	207	160	366	Alpha-amylase_C	1.4e-20	98	519	616
UPI0009CE3001	631	Type 2	CBM_48	4.6e-17	90	12	101	Alpha-amylase	6.3e-12	259	160	418	Alpha-amylase_C	1.4e-20	95	536	630
UPI0009795AA6	610	Type 2	CBM_48	3.2e-18	77	13	89	Alpha-amylase	3e-17	316	140	455	Alpha-amylase_C	7.3e-15	101	498	598
UPI000964E09A	601	Type 2	CBM_48	3.1e-23	77	13	89	Alpha-amylase	8.2e-14	206	130	335	Alpha-amylase_C	1e-23	100	488	587
UPI00078CCD2B	638	Type 2	CBM_48	4.3e-17	79	13	91	Alpha-amylase	3.6e-05	347	144	490	Alpha-amylase_C	4.7e-13	99	540	638
UPI00044EBA40	636	Type 2	CBM_48	2.8e-16	79	13	91	Alpha-amylase	1.7e-05	345	144	488	Alpha-amylase_C	6.6e-15	100	537	636
UPI00044C36FD	636	Type 2	CBM_48	7.2e-16	79	13	91	Alpha-amylase	1.7e-05	345	144	488	Alpha-amylase_C	3.9e-15	100	537	636
UPI0009C42439	623	Type 2	CBM_48	4.9e-23	80	13	92	Alpha-amylase	3.3e-13	202	157	358	Alpha-amylase_C	1.2e-21	99	514	612
UPI0008D6C4AF	615	Type 2	CBM_48	5.2e-26	81	13	93	Alpha-amylase	2.1e-10	314	156	469	Alpha-amylase_C	2e-24	99	515	613
UPI0007477F92	628	Type 2	CBM_48	9e-27	84	13	96	Alpha-amylase	2.1e-17	310	161	470	Alpha-amylase_C	1.9e-19	99	516	614
UPI000B36FB49	750	Type 2	CBM_48	8.5e-24	84	13	96	Alpha-amylase	4e-12	198	184	381	Alpha-amylase_C	1.6e-20	104	538	641
UPI000B3A803F	694	Type 2	CBM_48	4.8e-23	84	13	96	Alpha-amylase	3.9e-12	197	184	380	Alpha-amylase_C	5e-23	104	538	641
UPI000B39426C	776	Type 2	CBM_48	2.8e-22	84	13	96	Alpha-amylase	7.1e-13	199	185	383	Alpha-amylase_C	1.8e-25	100	538	637
UPI000B91E807	619	Type 2	CBM_48	3.5e-22	85	13	97	Alpha-amylase	2.4e-13	201	162	362	Alpha-amylase_C	2.7e-26	99	520	618
UPI00043B1655	687	Type 2	CBM_48	1.7e-18	86	13	98	Alpha-amylase	2.9e-11	313	166	478	Alpha-amylase_C	7.4e-26	99	524	622
UPI0005E9F385	600	Type 2	CBM_48	1.1e-25	88	13	100	Alpha-amylase	3.3e-10	312	159	470	Alpha-amylase_C	6.4e-21	82	517	598
UPI000339E7BE	655	Type 2	CBM_48	1.9e-26	96	13	108	Alpha-amylase	2.5e-12	204	172	375	Alpha-amylase_C	1.4e-28	107	529	635
UPI0002A644A7	623	Type 2	CBM_48	1.2e-23	85	14	98	Alpha-amylase	1.4e-12	211	161	371	Alpha-amylase_C	7e-20	104	514	617
UPI0006F11757	659	Type 2	CBM_48	3.2e-23	79	15	93	Alpha-amylase	3e-13	313	155	467	Alpha-amylase_C	5e-18	100	514	613
UPI0008D1A340	648	Type 2	CBM_48	1.1e-15	82	15	96	Alpha-amylase	8.8e-14	307	161	467	Alpha-amylase_C	1.2e-19	100	518	617
UPI0001A18D59	635	Type 2	CBM_48	8e-27	84	15	98	Alpha-amylase	4.7e-13	302	163	464	Alpha-amylase_C	1.2e-23	100	510	609
UPI0004D9634C	635	Type 2	CBM_48	4.3e-24	84	15	98	Alpha-amylase	1.2e-13	305	163	467	Alpha-amylase_C	1.4e-25	100	510	609
UPI000308655B	636	Type 2	CBM_48	3.6e-25	84	15	98	Alpha-amylase	8.8e-12	196	163	358	Alpha-amylase_C	2.6e-26	100	510	609
UPI000197DE94	634	Type 2	CBM_48	6.2e-15	78	16	93	Alpha-amylase	5.9e-11	300	159	458	Alpha-amylase_C	7.8e-12	80	503	582
UPI0006C027F5	594	Type 2	CBM_48	5.6e-15	78	16	93	Alpha-amylase	5.4e-11	300	159	458	Alpha-amylase_C	3.7e-14	92	503	594
UPI0003394860	594	Type 2	CBM_48	5.6e-15	78	16	93	Alpha-amylase	5.4e-11	300	159	458	Alpha-amylase_C	3.7e-14	92	503	594
UPI0006BF7F58	594	Type 2	CBM_48	4.3e-15	78	16	93	Alpha-amylase	2.4e-11	300	159	458	Alpha-amylase_C	3.7e-14	92	503	594
UPI0006C37E3D	594	Type 2	CBM_48	3.2e-15	78	16	93	Alpha-amylase	5.4e-11	300	159	458	Alpha-amylase_C	2.8e-14	92	503	594
UPI0002565A28	602	Type 2	CBM_48	3.5e-20	78	16	93	Alpha-amylase	2.6e-16	309	151	459	Alpha-amylase_C	1.3e-18	102	501	602
UPI0001CEFB74	592	Type 2	CBM_48	3.3e-14	73	17	89	Alpha-amylase	1.6e-12	299	156	454	Alpha-amylase_C	7.4e-16	90	502	591
UPI0003ADE662	604	Type 2	CBM_48	1.2e-11	74	17	90	Alpha-amylase	1.4e-09	301	164	464	Alpha-amylase_C	3e-14	95	510	604
UPI000821E769	600	Type 2	CBM_48	1.2e-15	75	17	91	Alpha-amylase	1.1e-11	206	152	357	Alpha-amylase_C	2.3e-08	89	502	590
UPI0001BC3A94	592	Type 2	CBM_48	5.8e-13	75	17	91	Alpha-amylase	2.6e-11	301	156	456	Alpha-amylase_C	8.7e-12	91	502	592
UPI000822E902	589	Type 2	CBM_48	2.7e-15	75	17	91	Alpha-amylase	3e-12	298	159	456	Alpha-amylase_C	3.2e-12	87	502	588
UPI0008210E15	589	Type 2	CBM_48	2.7e-15	75	17	91	Alpha-amylase	5.9e-13	298	159	456	Alpha-amylase_C	1.7e-12	88	502	589
UPI0001E17144	636	Type 2	CBM_48	9.7e-18	76	17	92	Alpha-amylase	1.2e-12	298	160	457	Alpha-amylase_C	6.4e-09	125	504	628
UPI00027A48E3	636	Type 2	CBM_48	9.7e-18	76	17	92	Alpha-amylase	1.1e-12	298	160	457	Alpha-amylase_C	5.4e-09	125	504	628
UPI00027C31B8	634	Type 2	CBM_48	2.4e-18	77	17	93	Alpha-amylase	2.6e-11	302	157	458	Alpha-amylase_C	1.2e-10	128	504	631
UPI000820E6CB	593	Type 2	CBM_48	4.2e-15	77	17	93	Alpha-amylase	7.8e-11	199	154	352	Alpha-amylase_C	5.8e-11	90	504	593
UPI000196C155	591	Type 2	CBM_48	8.1e-17	77	17	93	Alpha-amylase	6.7e-11	300	158	457	Alpha-amylase_C	1e-14	89	503	591
UPI0006C0186B	591	Type 2	CBM_48	1e-16	77	17	93	Alpha-amylase	5.9e-11	300	158	457	Alpha-amylase_C	1e-14	89	503	591
UPI0008223A83	584	Type 2	CBM_48	1.6e-19	78	17	94	Alpha-amylase	1.2e-09	196	158	353	Alpha-amylase_C	1.5e-07	84	501	584
UPI0006BF4A8C	592	Type 2	CBM_48	5.2e-23	78	17	94	Alpha-amylase	8e-12	299	163	461	Alpha-amylase_C	1.9e-08	85	507	591
UPI0009CDDEC8	611	Type 2	CBM_48	1.4e-20	78	17	94	Alpha-amylase	2.8e-13	302	173	474	Alpha-amylase_C	1.7e-08	91	519	609
UPI0006BFF622	628	Type 2	CBM_48	5.8e-21	78	17	94	Alpha-amylase	7e-11	300	191	490	Alpha-amylase_C	1.1e-08	80	536	615
UPI0001C367EB	628	Type 2	CBM_48	5.8e-21	78	17	94	Alpha-amylase	9.6e-11	299	192	490	Alpha-amylase_C	9.3e-09	80	536	615
UPI0001836A96	593	Type 2	CBM_48	9.8e-17	78	17	94	Alpha-amylase	5.5e-12	302	158	459	Alpha-amylase_C	2.2e-09	83	505	587
UPI0004B651D0	613	Type 2	CBM_48	9e-22	78	17	94	Alpha-amylase	4.5e-14	303	155	457	Alpha-amylase_C	3.2e-10	111	503	613
UPI0006C5A9CA	613	Type 2	CBM_48	4.5e-21	78	17	94	Alpha-amylase	4.5e-14	303	155	457	Alpha-amylase_C	3.2e-10	111	503	613
UPI0001F11081	594	Type 2	CBM_48	1.2e-17	78	17	94	Alpha-amylase	1.5e-11	300	159	458	Alpha-amylase_C	1.2e-10	90	504	593
UPI0006C6FA90	593	Type 2	CBM_48	1.8e-21	78	17	94	Alpha-amylase	2.2e-11	290	162	451	Alpha-amylase_C	4.1e-11	89	505	593
UPI0008212BA9	593	Type 2	CBM_48	1.5e-20	78	17	94	Alpha-amylase	2.2e-11	290	162	451	Alpha-amylase_C	4.1e-11	89	505	593
UPI000822256D	593	Type 2	CBM_48	1.8e-21	78	17	94	Alpha-amylase	1.7e-11	296	162	457	Alpha-amylase_C	4.1e-11	89	505	593
UPI000820700D	593	Type 2	CBM_48	1.9e-22	78	17	94	Alpha-amylase	5e-12	296	162	457	Alpha-amylase_C	2.5e-11	89	505	593
UPI0003AE4FE7	603	Type 2	CBM_48	1.6e-16	78	17	94	Alpha-amylase	8.9e-10	195	162	356	Alpha-amylase_C	2.2e-11	83	509	591
UPI000820FAB9	601	Type 2	CBM_48	5.1e-16	78	17	94	Alpha-amylase	1.1e-09	389	158	546	Alpha-amylase_C	3.8e-12	95	504	598
UPI0006C4D899	597	Type 2	CBM_48	2.5e-22	78	17	94	Alpha-amylase	1.6e-08	298	163	460	Alpha-amylase_C	2.1e-12	91	506	596
UPI0006C0D932	600	Type 2	CBM_48	8.8e-16	78	17	94	Alpha-amylase	7.7e-10	388	158	545	Alpha-amylase_C	1.5e-12	95	504	598
UPI0006C134A1	594	Type 2	CBM_48	9.9e-22	78	17	94	Alpha-amylase	1.1e-10	301	159	459	Alpha-amylase_C	1.1e-12	90	505	594
UPI0006C15A55	594	Type 2	CBM_48	2.5e-21	78	17	94	Alpha-amylase	1.1e-10	301	159	459	Alpha-amylase_C	1.1e-12	90	505	594
UPI000822A758	594	Type 2	CBM_48	4.6e-22	78	17	94	Alpha-amylase	1.2e-10	301	159	459	Alpha-amylase_C	7.5e-13	90	505	594
UPI0006C5969D	601	Type 2	CBM_48	8.8e-16	78	17	94	Alpha-amylase	1.1e-09	304	158	461	Alpha-amylase_C	6.4e-13	95	504	598
UPI0006C5475F	601	Type 2	CBM_48	8.8e-16	78	17	94	Alpha-amylase	1.2e-09	302	158	459	Alpha-amylase_C	5.7e-13	95	504	598
UPI00018A28E0	595	Type 2	CBM_48	8e-20	78	17	94	Alpha-amylase	3.6e-10	299	161	459	Alpha-amylase_C	5.3e-13	91	505	595
UPI0008216281	597	Type 2	CBM_48	1.1e-21	78	17	94	Alpha-amylase	1.3e-11	301	158	458	Alpha-amylase_C	3.3e-13	88	506	593
UPI0006C62385	601	Type 2	CBM_48	8.8e-16	78	17	94	Alpha-amylase	1.1e-09	302	158	459	Alpha-amylase_C	2e-13	95	504	598
UPI0006C29C90	601	Type 2	CBM_48	4.3e-16	78	17	94	Alpha-amylase	1.1e-09	302	158	459	Alpha-amylase_C	1.4e-13	95	504	598
UPI000821CC80	594	Type 2	CBM_48	5.8e-22	78	17	94	Alpha-amylase	2.1e-11	302	158	459	Alpha-amylase_C	1.2e-14	90	505	594
UPI0003389A23	596	Type 2	CBM_48	8.2e-21	78	17	94	Alpha-amylase	6.3e-12	303	157	459	Alpha-amylase_C	1.2e-14	91	505	595
UPI0006C50E1F	594	Type 2	CBM_48	1.1e-20	78	17	94	Alpha-amylase	1.4e-11	302	158	459	Alpha-amylase_C	8e-15	90	505	594
UPI0006BFD5BB	596	Type 2	CBM_48	1.8e-20	78	17	94	Alpha-amylase	6.6e-12	303	157	459	Alpha-amylase_C	7.3e-15	91	505	595
UPI0003380F85	595	Type 2	CBM_48	7.1e-19	78	17	94	Alpha-amylase	4.4e-12	304	157	460	Alpha-amylase_C	2.8e-15	90	505	594
UPI0001563FED	594	Type 2	CBM_48	8.1e-21	78	17	94	Alpha-amylase	6.6e-12	303	157	459	Alpha-amylase_C	2.5e-15	90	505	594
UPI0006C3D711	596	Type 2	CBM_48	1.9e-20	78	17	94	Alpha-amylase	9e-12	303	157	459	Alpha-amylase_C	9.3e-16	91	505	595
UPI000820FBB7	598	Type 2	CBM_48	7.8e-19	78	17	94	Alpha-amylase	1.3e-11	300	160	459	Alpha-amylase_C	2.8e-17	89	505	593
UPI0008229BD5	642	Type 2	CBM_48	3.1e-22	80	17	96	Alpha-amylase	9e-13	301	162	462	Alpha-amylase_C	2.1e-11	98	508	605
UPI0007A83909	638	Type 2	CBM_48	3.9e-22	80	17	96	Alpha-amylase	1.5e-12	302	160	461	Alpha-amylase_C	6.8e-12	98	507	604
UPI0006C52EB5	636	Type 2	CBM_48	3.7e-23	80	17	96	Alpha-amylase	2.6e-12	300	163	462	Alpha-amylase_C	1.3e-12	98	508	605
UPI000823099D	636	Type 2	CBM_48	3e-23	80	17	96	Alpha-amylase	1.2e-12	301	163	463	Alpha-amylase_C	1.3e-12	98	508	605
UPI0001971C91	636	Type 2	CBM_48	8.5e-23	80	17	96	Alpha-amylase	1.2e-12	300	163	462	Alpha-amylase_C	1.3e-12	98	508	605
UPI00033AE980	636	Type 2	CBM_48	3.7e-23	80	17	96	Alpha-amylase	2.5e-12	300	163	462	Alpha-amylase_C	1.2e-12	98	508	605
UPI0008A428BE	614	Type 2	CBM_48	3.9e-20	80	17	96	Alpha-amylase	6.6e-15	207	158	364	Alpha-amylase_C	9.5e-20	98	516	613
UPI0001B7369A	614	Type 2	CBM_48	2.8e-19	80	17	96	Alpha-amylase	2.4e-15	209	158	366	Alpha-amylase_C	9.5e-20	98	516	613
UPI0007671DE2	613	Type 2	CBM_48	1.1e-19	80	17	96	Alpha-amylase	2.6e-14	211	160	370	Alpha-amylase_C	4.2e-21	98	516	613
UPI0003863036	636	Type 2	CBM_48	6e-27	84	17	100	Alpha-amylase	8.6e-13	303	164	466	Alpha-amylase_C	7.7e-24	100	512	611
UPI000043CD88	637	Type 2	CBM_48	6.5e-24	84	17	100	Alpha-amylase	3.6e-12	306	164	469	Alpha-amylase_C	3.7e-26	100	512	611
UPI000230A569	621	Type 2	CBM_48	2e-28	84	17	100	Alpha-amylase	7.9e-12	308	161	468	Alpha-amylase_C	1.3e-26	99	521	619
UPI00015BE141	623	Type 2	CBM_48	4e-18	87	17	103	Alpha-amylase	6.3e-11	302	185	486	Alpha-amylase_C	4.1e-12	91	532	622
UPI000820FB3F	623	Type 2	CBM_48	4.1e-18	87	17	103	Alpha-amylase	6.3e-11	302	185	486	Alpha-amylase_C	7.9e-13	91	532	622
UPI0006C22084	625	Type 2	CBM_48	8.3e-17	89	17	105	Alpha-amylase	7.9e-11	330	190	519	Alpha-amylase_C	1.8e-11	91	534	624
UPI0001CCE2D7	625	Type 2	CBM_48	1.3e-16	89	17	105	Alpha-amylase	4.2e-11	326	190	515	Alpha-amylase_C	1.8e-11	91	534	624
UPI00015E9AA0	625	Type 2	CBM_48	5e-17	89	17	105	Alpha-amylase	8.6e-11	327	190	516	Alpha-amylase_C	4.4e-12	91	534	624
UPI0001967921	606	Type 2	CBM_48	3.3e-19	77	18	94	Alpha-amylase	2.7e-11	194	159	352	Alpha-amylase_C	3.7e-16	95	505	599
UPI00033CB8BD	614	Type 2	CBM_48	1.8e-21	78	18	95	Alpha-amylase	5.2e-14	164	161	324	Alpha-amylase_C	3.5e-17	92	517	608
UPI000820C1B7	693	Type 2	CBM_48	5.1e-18	84	18	101	Alpha-amylase	2.3e-10	301	213	513	Alpha-amylase_C	8.1e-11	134	559	692
UPI00061F2B09	626	Type 2	CBM_48	1.1e-24	84	18	101	Alpha-amylase	4.3e-12	312	167	478	Alpha-amylase_C	1.9e-18	99	523	621
UPI0009D7E03C	657	Type 2	CBM_48	4.5e-23	84	18	101	Alpha-amylase	8.2e-16	204	166	369	Alpha-amylase_C	8.1e-22	105	521	625
UPI0009D2E781	685	Type 2	CBM_48	4.5e-25	86	18	103	Alpha-amylase	8e-12	302	165	466	Alpha-amylase_C	2e-20	99	512	610
UPI0009CE9CE0	661	Type 2	CBM_48	3.1e-24	86	18	103	Alpha-amylase	4.4e-12	392	165	556	Alpha-amylase_C	1.8e-20	99	512	610
UPI0009CDF3A0	652	Type 2	CBM_48	1.7e-25	86	18	103	Alpha-amylase	3e-12	302	165	466	Alpha-amylase_C	5.4e-21	99	512	610
UPI00095B063B	630	Type 2	CBM_48	2e-22	77	19	95	Alpha-amylase	2.1e-13	205	159	363	Alpha-amylase_C	1.2e-23	98	517	614
UPI00033753F0	629	Type 2	CBM_48	2e-21	77	19	95	Alpha-amylase	9.9e-15	200	157	356	Alpha-amylase_C	8.2e-24	100	515	614
UPI00024F955E	629	Type 2	CBM_48	2.7e-23	78	19	96	Alpha-amylase	8e-14	314	157	470	Alpha-amylase_C	2.7e-20	100	518	617
UPI0004968228	625	Type 2	CBM_48	2.7e-25	79	19	97	Alpha-amylase	5.1e-12	310	162	471	Alpha-amylase_C	1.6e-16	100	517	616
UPI00019F56EB	627	Type 2	CBM_48	6.2e-21	79	19	97	Alpha-amylase	5.7e-10	213	163	375	Alpha-amylase_C	1.3e-19	100	518	617
UPI0002B3F44F	627	Type 2	CBM_48	6.8e-21	79	19	97	Alpha-amylase	5.3e-10	217	163	379	Alpha-amylase_C	1.3e-19	100	518	617
UPI0006EE9020	627	Type 2	CBM_48	8.2e-21	79	19	97	Alpha-amylase	1.2e-11	213	163	375	Alpha-amylase_C	1.3e-19	100	518	617
UPI0009609F47	639	Type 2	CBM_48	5.7e-23	82	19	100	Alpha-amylase	5.1e-15	207	158	364	Alpha-amylase_C	5.2e-21	99	520	618
UPI0002BF2778	625	Type 2	CBM_48	1.1e-18	83	19	101	Alpha-amylase	8.4e-14	311	168	478	Alpha-amylase_C	1.9e-26	99	524	622
UPI000730E799	623	Type 2	CBM_48	5.4e-23	86	19	104	Alpha-amylase	2.7e-14	200	166	365	Alpha-amylase_C	1.5e-27	99	524	622
UPI00006C4C71	640	Type 2	CBM_48	5.5e-19	100	19	118	Alpha-amylase	1.4e-13	305	180	484	Alpha-amylase_C	3.3e-26	100	540	639
UPI0000E26BBE	640	Type 2	CBM_48	5.5e-19	100	19	118	Alpha-amylase	1.4e-13	305	180	484	Alpha-amylase_C	7.7e-27	100	540	639
UPI000820C993	594	Type 2	CBM_48	4.7e-14	73	20	92	Alpha-amylase	3.1e-14	304	157	460	Alpha-amylase_C	7.4e-17	90	505	594
UPI000335A362	594	Type 2	CBM_48	5e-14	73	20	92	Alpha-amylase	3.1e-14	304	157	460	Alpha-amylase_C	7.4e-17	90	505	594
UPI0008202A8E	594	Type 2	CBM_48	7.5e-14	73	20	92	Alpha-amylase	3.1e-14	303	157	459	Alpha-amylase_C	4.6e-17	90	505	594
UPI0008235293	631	Type 2	CBM_48	2.3e-25	79	20	98	Alpha-amylase	5.7e-11	302	169	470	Alpha-amylase_C	6e-19	98	516	613
UPI000337493D	615	Type 2	CBM_48	2.2e-19	80	20	99	Alpha-amylase	4.9e-15	312	164	475	Alpha-amylase_C	4.8e-11	91	521	611
UPI00033DC74B	613	Type 2	CBM_48	1.8e-20	80	20	99	Alpha-amylase	1.4e-15	316	160	475	Alpha-amylase_C	2.1e-15	91	521	611
UPI0001EFF7AE	616	Type 2	CBM_48	1.5e-20	80	20	99	Alpha-amylase	2.8e-15	212	161	372	Alpha-amylase_C	4.1e-20	98	519	616
UPI0009D4556F	618	Type 2	CBM_48	1.7e-21	80	20	99	Alpha-amylase	2.3e-14	309	165	473	Alpha-amylase_C	1.6e-21	97	519	615
UPI0003AE0A2E	617	Type 2	CBM_48	7.9e-20	80	20	99	Alpha-amylase	9e-14	205	161	365	Alpha-amylase_C	5.8e-23	98	519	616
UPI000767F9A9	617	Type 2	CBM_48	1.8e-20	80	20	99	Alpha-amylase	6.3e-14	215	158	372	Alpha-amylase_C	5.4e-24	98	519	616
UPI0003365F2D	613	Type 2	CBM_48	7.6e-23	81	20	100	Alpha-amylase	7.2e-13	308	166	473	Alpha-amylase_C	2.7e-16	93	520	612
UPI0007A8895C	611	Type 2	CBM_48	3.4e-22	81	20	100	Alpha-amylase	9.4e-14	196	165	360	Alpha-amylase_C	3.4e-19	96	512	607
UPI0001E692D2	619	Type 2	CBM_48	1.7e-25	84	20	103	Alpha-amylase	1.2e-11	297	163	459	Alpha-amylase_C	2.4e-18	97	512	608
UPI00038CFBE1	619	Type 2	CBM_48	1.4e-25	84	20	103	Alpha-amylase	4.8e-11	296	163	458	Alpha-amylase_C	1.1e-18	97	512	608
UPI0001EB1BE1	619	Type 2	CBM_48	1.4e-25	84	20	103	Alpha-amylase	4.8e-11	296	163	458	Alpha-amylase_C	9.9e-19	97	512	608
UPI0002258C87	619	Type 2	CBM_48	1.4e-25	84	20	103	Alpha-amylase	4.8e-11	296	163	458	Alpha-amylase_C	9.9e-19	97	512	608
UPI00015EACEE	616	Type 2	CBM_48	7.9e-26	84	20	103	Alpha-amylase	9.9e-12	301	165	465	Alpha-amylase_C	8.3e-20	97	512	608
UPI00082154AE	619	Type 2	CBM_48	1.4e-24	84	20	103	Alpha-amylase	3.9e-12	294	165	458	Alpha-amylase_C	5.5e-20	97	512	608
UPI0003E85CB5	638	Type 2	CBM_48	1.6e-18	84	20	103	Alpha-amylase	9.1e-15	308	170	477	Alpha-amylase_C	1.3e-20	100	525	624
UPI000794BE09	663	Type 2	CBM_48	8.7e-24	84	20	103	Alpha-amylase	5.4e-13	181	183	363	Alpha-amylase_C	7.6e-22	120	540	659
UPI0009684463	620	Type 2	CBM_48	2.6e-23	84	20	103	Alpha-amylase	1.6e-13	304	168	471	Alpha-amylase_C	2.6e-23	99	522	620
UPI0008DCC37E	658	Type 2	CBM_48	4.6e-22	84	20	103	Alpha-amylase	2.5e-10	307	165	471	Alpha-amylase_C	2e-24	100	523	622
UPI0003E2605D	659	Type 2	CBM_48	4.3e-21	84	20	103	Alpha-amylase	8.5e-11	205	167	371	Alpha-amylase_C	3e-25	100	523	622
UPI00044ABAE4	656	Type 2	CBM_48	5.9e-24	84	20	103	Alpha-amylase	4.5e-14	313	165	477	Alpha-amylase_C	2.6e-25	100	523	622
UPI00096FCDD6	652	Type 2	CBM_48	3.1e-22	84	20	103	Alpha-amylase	1.6e-10	306	165	470	Alpha-amylase_C	2e-25	100	523	622
UPI0007B51C0B	659	Type 2	CBM_48	4.3e-21	84	20	103	Alpha-amylase	8.5e-11	205	167	371	Alpha-amylase_C	2e-25	100	523	622
UPI0002072FD1	659	Type 2	CBM_48	3e-23	84	20	103	Alpha-amylase	5.3e-13	307	164	470	Alpha-amylase_C	2.7e-26	100	523	622
UPI00043749A7	629	Type 2	CBM_48	4.1e-26	84	20	103	Alpha-amylase	7.2e-13	250	169	418	Alpha-amylase_C	2.1e-26	100	525	624
UPI0007A801D0	647	Type 2	CBM_48	4.5e-23	85	20	104	Alpha-amylase	5.5e-15	195	172	366	Alpha-amylase_C	1.7e-16	99	519	617
UPI0001531D0E	655	Type 2	CBM_48	3.9e-18	85	20	104	Alpha-amylase	4.2e-15	312	165	476	Alpha-amylase_C	1e-23	100	527	626
UPI0003048CF7	638	Type 2	CBM_48	5.6e-20	85	20	104	Alpha-amylase	2.4e-15	316	165	480	Alpha-amylase_C	8.1e-24	100	527	626
UPI00092DAD09	655	Type 2	CBM_48	3.6e-18	85	20	104	Alpha-amylase	1.6e-14	310	165	474	Alpha-amylase_C	2.4e-24	100	527	626
UPI000427BF3C	642	Type 2	CBM_48	3.3e-19	85	20	104	Alpha-amylase	7e-16	212	167	378	Alpha-amylase_C	1.4e-24	101	526	626
UPI00065AF88B	626	Type 2	CBM_48	2.7e-24	85	20	104	Alpha-amylase	1.3e-14	204	171	374	Alpha-amylase_C	6.1e-27	99	528	626
UPI0001B97F3A	752	Type 2	CBM_48	9.7e-25	85	20	104	Alpha-amylase	3.4e-14	212	168	379	Alpha-amylase_C	1.5e-29	100	527	626
UPI0009582F0B	631	Type 2	CBM_48	3e-21	87	20	106	Alpha-amylase	2.9e-11	190	174	363	Alpha-amylase_C	8.8e-27	100	526	625
UPI00097C800B	591	Type 2	CBM_48	3.1e-21	77	21	97	Alpha-amylase	3.1e-13	195	155	349	Alpha-amylase_C	1.3e-07	73	509	581
UPI000999E752	618	Type 2	CBM_48	2.9e-22	78	21	98	Alpha-amylase	1.2e-10	207	161	367	Alpha-amylase_C	2.5e-21	100	518	617
UPI0002BB6B53	622	Type 2	CBM_48	4.7e-21	79	21	99	Alpha-amylase	1.5e-10	307	165	471	Alpha-amylase_C	1.4e-20	99	519	617
UPI0002BB038D	622	Type 2	CBM_48	2.4e-21	79	21	99	Alpha-amylase	1.7e-10	307	165	471	Alpha-amylase_C	1e-20	99	519	617
UPI00064085EA	622	Type 2	CBM_48	2.4e-21	79	21	99	Alpha-amylase	1.5e-10	307	165	471	Alpha-amylase_C	9.5e-21	99	519	617
UPI0000053560	622	Type 2	CBM_48	2.4e-21	79	21	99	Alpha-amylase	1.5e-10	304	165	468	Alpha-amylase_C	9.5e-21	99	519	617
UPI000B9BD66C	622	Type 2	CBM_48	4.7e-21	79	21	99	Alpha-amylase	1.5e-10	307	165	471	Alpha-amylase_C	9.5e-21	99	519	617
UPI00000E29C8	622	Type 2	CBM_48	4.7e-21	79	21	99	Alpha-amylase	1.5e-10	307	165	471	Alpha-amylase_C	9.5e-21	99	519	617
UPI00005C5838	622	Type 2	CBM_48	3.9e-20	79	21	99	Alpha-amylase	1.5e-10	307	165	471	Alpha-amylase_C	9.5e-21	99	519	617
UPI00027B0581	622	Type 2	CBM_48	3.9e-20	79	21	99	Alpha-amylase	1.5e-10	307	165	471	Alpha-amylase_C	9.5e-21	99	519	617
UPI00021A17BF	622	Type 2	CBM_48	2.4e-21	79	21	99	Alpha-amylase	1.7e-10	307	165	471	Alpha-amylase_C	7.3e-21	99	519	617
UPI0001F669A6	622	Type 2	CBM_48	2.4e-21	79	21	99	Alpha-amylase	1.7e-10	307	165	471	Alpha-amylase_C	6.3e-21	99	519	617
UPI0006408059	622	Type 2	CBM_48	2.4e-21	79	21	99	Alpha-amylase	1.7e-10	303	165	467	Alpha-amylase_C	6.3e-21	99	519	617
UPI0002BB5999	622	Type 2	CBM_48	1e-20	79	21	99	Alpha-amylase	1.7e-10	307	165	471	Alpha-amylase_C	6.3e-21	99	519	617
UPI00030EBC31	622	Type 2	CBM_48	2.4e-21	79	21	99	Alpha-amylase	4.1e-11	307	165	471	Alpha-amylase_C	6.3e-21	99	519	617
UPI0009C8A3C4	609	Type 2	CBM_48	4.1e-22	80	21	100	Alpha-amylase	1e-15	313	160	472	Alpha-amylase_C	1.4e-13	85	520	604
UPI0002DE1AA7	618	Type 2	CBM_48	5.3e-19	80	21	100	Alpha-amylase	2.1e-17	307	162	468	Alpha-amylase_C	5.5e-19	98	520	617
UPI0001F62BD1	608	Type 2	CBM_48	1.6e-22	80	21	100	Alpha-amylase	4.7e-14	300	162	461	Alpha-amylase_C	3.8e-19	95	508	602
UPI0001E99AB1	626	Type 2	CBM_48	2.6e-21	80	21	100	Alpha-amylase	3.2e-09	305	164	468	Alpha-amylase_C	2e-19	99	520	618
UPI000225E356	627	Type 2	CBM_48	1.5e-20	80	21	100	Alpha-amylase	7.7e-11	204	164	367	Alpha-amylase_C	7e-20	99	520	618
UPI0002EE0E74	627	Type 2	CBM_48	2.8e-21	80	21	100	Alpha-amylase	4.4e-10	305	164	468	Alpha-amylase_C	2.1e-20	99	520	618
UPI0000EAF1C2	605	Type 2	CBM_48	6e-16	80	21	100	Alpha-amylase	1e-08	77	165	241	Alpha-amylase_C	1e-20	100	504	603
UPI0001A269FF	644	Type 2	CBM_48	1e-25	80	21	100	Alpha-amylase	1.5e-12	204	160	363	Alpha-amylase_C	6.4e-21	100	514	613
UPI0006C3D9EE	635	Type 2	CBM_48	1.4e-27	80	21	100	Alpha-amylase	1.5e-14	303	167	469	Alpha-amylase_C	3.7e-21	99	515	613
UPI000206CE19	617	Type 2	CBM_48	2.6e-20	80	21	100	Alpha-amylase	1.2e-13	213	162	374	Alpha-amylase_C	1.6e-21	98	520	617
UPI000225C2F5	630	Type 2	CBM_48	1.1e-21	80	21	100	Alpha-amylase	1e-10	218	166	383	Alpha-amylase_C	7.7e-22	99	520	618
UPI0001A7C698	617	Type 2	CBM_48	2e-19	80	21	100	Alpha-amylase	2e-15	218	164	381	Alpha-amylase_C	4.9e-22	98	520	617
UPI000BBB415B	652	Type 2	CBM_48	4.2e-26	80	21	100	Alpha-amylase	1e-15	200	165	364	Alpha-amylase_C	2.4e-22	100	519	618
UPI0002479FAC	656	Type 2	CBM_48	7.6e-26	80	21	100	Alpha-amylase	1.1e-15	199	166	364	Alpha-amylase_C	7.3e-23	100	519	618
UPI0001BC557E	656	Type 2	CBM_48	7.6e-26	80	21	100	Alpha-amylase	1.1e-15	199	166	364	Alpha-amylase_C	7.1e-23	100	519	618
UPI0008A2C651	654	Type 2	CBM_48	3.2e-25	80	21	100	Alpha-amylase	7.1e-16	198	166	363	Alpha-amylase_C	6.6e-23	100	519	618
UPI0001AFF20C	654	Type 2	CBM_48	3.2e-25	80	21	100	Alpha-amylase	6.7e-16	198	165	362	Alpha-amylase_C	6.6e-23	100	519	618
UPI0002D14F5A	610	Type 2	CBM_48	9.1e-22	81	21	101	Alpha-amylase	2.9e-16	312	164	475	Alpha-amylase_C	5.3e-12	95	511	605
UPI00016BA8D7	610	Type 2	CBM_48	9.1e-22	81	21	101	Alpha-amylase	5.1e-17	307	164	470	Alpha-amylase_C	5.3e-12	95	511	605
UPI000963EB92	638	Type 2	CBM_48	4.1e-21	81	21	101	Alpha-amylase	7.7e-09	198	163	360	Alpha-amylase_C	3.5e-17	100	516	615
UPI00024EEA4C	636	Type 2	CBM_48	4.4e-28	81	21	101	Alpha-amylase	8.6e-11	154	165	318	Alpha-amylase_C	5.3e-19	100	517	616
UPI0004955DE3	609	Type 2	CBM_48	9.9e-23	81	21	101	Alpha-amylase	5.1e-13	292	163	454	Alpha-amylase_C	3.8e-19	100	507	606
UPI0003B8D1C8	608	Type 2	CBM_48	1.6e-23	81	21	101	Alpha-amylase	8.7e-13	206	160	365	Alpha-amylase_C	2.6e-19	101	507	607
UPI0008A1747E	608	Type 2	CBM_48	2.9e-23	81	21	101	Alpha-amylase	8.6e-13	219	160	378	Alpha-amylase_C	2.5e-19	101	507	607
UPI00027CA516	609	Type 2	CBM_48	1.7e-22	81	21	101	Alpha-amylase	6e-13	291	163	453	Alpha-amylase_C	2.5e-19	100	507	606
UPI0004961DAC	609	Type 2	CBM_48	6.8e-23	81	21	101	Alpha-amylase	5.1e-13	292	163	454	Alpha-amylase_C	2.3e-19	100	507	606
UPI00044C6230	608	Type 2	CBM_48	1.6e-23	81	21	101	Alpha-amylase	8.7e-13	206	160	365	Alpha-amylase_C	1.9e-19	101	507	607
UPI000445E393	608	Type 2	CBM_48	5.6e-24	81	21	101	Alpha-amylase	3.5e-13	219	160	378	Alpha-amylase_C	1.9e-19	101	507	607
UPI000154D969	608	Type 2	CBM_48	3.1e-23	81	21	101	Alpha-amylase	3e-13	206	160	365	Alpha-amylase_C	1.9e-19	101	507	607
UPI00044996EC	608	Type 2	CBM_48	8.6e-23	81	21	101	Alpha-amylase	3e-13	206	160	365	Alpha-amylase_C	1.9e-19	101	507	607
UPI000743973B	608	Type 2	CBM_48	1.1e-23	81	21	101	Alpha-amylase	2.6e-12	206	161	366	Alpha-amylase_C	1.5e-19	101	507	607
UPI0001D290AA	608	Type 2	CBM_48	1.2e-23	81	21	101	Alpha-amylase	2.6e-12	206	161	366	Alpha-amylase_C	1.5e-19	101	507	607
UPI0008A36149	610	Type 2	CBM_48	2.9e-22	81	21	101	Alpha-amylase	2.1e-12	293	161	453	Alpha-amylase_C	1.4e-19	101	507	607
UPI0001F82496	626	Type 2	CBM_48	7.9e-20	81	21	101	Alpha-amylase	1e-10	206	165	370	Alpha-amylase_C	1.1e-19	102	521	622
UPI000461DC94	611	Type 2	CBM_48	5.1e-24	81	21	101	Alpha-amylase	2.8e-13	294	163	456	Alpha-amylase_C	8.3e-20	100	509	608
UPI00027C5CD0	611	Type 2	CBM_48	2.6e-22	81	21	101	Alpha-amylase	2.8e-13	195	163	357	Alpha-amylase_C	8.3e-20	100	509	608
UPI00025E6037	611	Type 2	CBM_48	5.1e-24	81	21	101	Alpha-amylase	2.7e-13	293	163	455	Alpha-amylase_C	8.3e-20	100	509	608
UPI000432365C	611	Type 2	CBM_48	5.1e-24	81	21	101	Alpha-amylase	1.8e-13	293	163	455	Alpha-amylase_C	8.3e-20	100	509	608
UPI0001E9BEB2	626	Type 2	CBM_48	9.4e-20	81	21	101	Alpha-amylase	1e-10	305	165	469	Alpha-amylase_C	5.4e-20	102	521	622
UPI0008A12F84	626	Type 2	CBM_48	8.7e-20	81	21	101	Alpha-amylase	6e-11	216	163	378	Alpha-amylase_C	3.9e-20	102	521	622
UPI0007E4138E	626	Type 2	CBM_48	1.4e-19	81	21	101	Alpha-amylase	5.5e-11	305	165	469	Alpha-amylase_C	3.2e-20	102	521	622
UPI0003E2432E	610	Type 2	CBM_48	2.9e-22	81	21	101	Alpha-amylase	1.9e-12	295	160	454	Alpha-amylase_C	3.1e-20	101	507	607
UPI0002729AE8	610	Type 2	CBM_48	2.9e-22	81	21	101	Alpha-amylase	1.9e-12	294	161	454	Alpha-amylase_C	3.1e-20	101	507	607
UPI0002BE1386	610	Type 2	CBM_48	2.9e-22	81	21	101	Alpha-amylase	1.5e-12	294	161	454	Alpha-amylase_C	3.1e-20	101	507	607
UPI0003056183	610	Type 2	CBM_48	2.9e-22	81	21	101	Alpha-amylase	1.5e-12	294	161	454	Alpha-amylase_C	3.1e-20	101	507	607
UPI0006CB0F90	608	Type 2	CBM_48	5.4e-23	81	21	101	Alpha-amylase	3.9e-11	204	163	366	Alpha-amylase_C	3e-20	101	507	607
UPI0002145D42	626	Type 2	CBM_48	1e-19	81	21	101	Alpha-amylase	4.4e-11	306	163	468	Alpha-amylase_C	2.9e-20	102	521	622
UPI0003364BF4	626	Type 2	CBM_48	1e-19	81	21	101	Alpha-amylase	4.1e-11	215	164	378	Alpha-amylase_C	2.9e-20	102	521	622
UPI0009B79326	626	Type 2	CBM_48	3.6e-20	81	21	101	Alpha-amylase	4e-11	305	165	469	Alpha-amylase_C	2.9e-20	102	521	622
UPI0004D3D966	626	Type 2	CBM_48	3.5e-20	81	21	101	Alpha-amylase	9e-12	306	165	470	Alpha-amylase_C	2.9e-20	102	521	622
UPI00019FCAD9	626	Type 2	CBM_48	9.6e-20	81	21	101	Alpha-amylase	4e-11	305	165	469	Alpha-amylase_C	2.5e-20	102	521	622
UPI0008A3E255	626	Type 2	CBM_48	1e-19	81	21	101	Alpha-amylase	4e-11	305	165	469	Alpha-amylase_C	2.5e-20	102	521	622
UPI00044F40AE	626	Type 2	CBM_48	1e-19	81	21	101	Alpha-amylase	5e-11	304	166	469	Alpha-amylase_C	2.4e-20	102	521	622
UPI00038B1519	626	Type 2	CBM_48	1e-19	81	21	101	Alpha-amylase	4.4e-11	306	163	468	Alpha-amylase_C	2.4e-20	102	521	622
UPI0009C38803	626	Type 2	CBM_48	3.5e-20	81	21	101	Alpha-amylase	9.3e-12	305	165	469	Alpha-amylase_C	2.4e-20	102	521	622
UPI0008A3F7D1	626	Type 2	CBM_48	3.5e-20	81	21	101	Alpha-amylase	9e-12	305	165	469	Alpha-amylase_C	2.4e-20	102	521	622
UPI0001F1648D	683	Type 2	CBM_48	8.1e-24	81	21	101	Alpha-amylase	9.6e-12	301	164	464	Alpha-amylase_C	2.1e-20	100	517	616
UPI0008787878	636	Type 2	CBM_48	1.5e-28	81	21	101	Alpha-amylase	1e-12	190	165	354	Alpha-amylase_C	2.1e-20	100	517	616
UPI0002189C4A	608	Type 2	CBM_48	2.1e-23	81	21	101	Alpha-amylase	3.3e-11	204	163	366	Alpha-amylase_C	2e-20	101	507	607
UPI0004454E0F	608	Type 2	CBM_48	5.4e-23	81	21	101	Alpha-amylase	3.3e-11	204	163	366	Alpha-amylase_C	2e-20	101	507	607
UPI0003373386	608	Type 2	CBM_48	5.4e-23	81	21	101	Alpha-amylase	3.1e-11	204	163	366	Alpha-amylase_C	2e-20	101	507	607
UPI0007643408	608	Type 2	CBM_48	5.4e-23	81	21	101	Alpha-amylase	3e-11	203	163	365	Alpha-amylase_C	2e-20	101	507	607
UPI000311B72A	608	Type 2	CBM_48	5.4e-23	81	21	101	Alpha-amylase	2.8e-11	202	163	364	Alpha-amylase_C	2e-20	101	507	607
UPI0001A2A1BC	612	Type 2	CBM_48	2.6e-23	81	21	101	Alpha-amylase	3.8e-13	204	163	366	Alpha-amylase_C	2e-20	100	507	606
UPI0001B533D8	608	Type 2	CBM_48	5.4e-23	81	21	101	Alpha-amylase	3.3e-11	204	163	366	Alpha-amylase_C	1.2e-20	101	507	607
UPI000246FBB6	608	Type 2	CBM_48	5.4e-23	81	21	101	Alpha-amylase	3.3e-11	204	163	366	Alpha-amylase_C	1.2e-20	101	507	607
UPI00021378D4	608	Type 2	CBM_48	5.4e-23	81	21	101	Alpha-amylase	3.3e-11	204	163	366	Alpha-amylase_C	1.2e-20	101	507	607
UPI0003B89F34	608	Type 2	CBM_48	5.4e-23	81	21	101	Alpha-amylase	2.8e-11	202	163	364	Alpha-amylase_C	1.2e-20	101	507	607
UPI000B9CFA41	636	Type 2	CBM_48	2.3e-28	81	21	101	Alpha-amylase	9.3e-13	299	165	463	Alpha-amylase_C	3.9e-21	100	517	616
UPI000B92F387	608	Type 2	CBM_48	4.9e-24	81	21	101	Alpha-amylase	8.9e-12	204	161	364	Alpha-amylase_C	3.8e-21	101	507	607
UPI0001D0A840	612	Type 2	CBM_48	8.1e-24	81	21	101	Alpha-amylase	3.8e-13	203	163	365	Alpha-amylase_C	9.5e-22	100	507	606
UPI00068186E3	634	Type 2	CBM_48	6.7e-29	81	21	101	Alpha-amylase	6.1e-12	300	165	464	Alpha-amylase_C	6e-22	100	517	616
UPI000A291AC8	640	Type 2	CBM_48	1.1e-19	81	21	101	Alpha-amylase	1.8e-15	315	176	490	Alpha-amylase_C	5.2e-22	99	534	632
UPI0001916CFE	640	Type 2	CBM_48	1.4e-19	81	21	101	Alpha-amylase	1.8e-15	314	176	489	Alpha-amylase_C	5.2e-22	99	534	632
UPI000A2942B5	641	Type 2	CBM_48	3.6e-20	81	21	101	Alpha-amylase	6.8e-16	314	178	491	Alpha-amylase_C	5.1e-22	99	536	634
UPI00088AC5CD	669	Type 2	CBM_48	9.8e-29	81	21	101	Alpha-amylase	2.3e-12	189	166	354	Alpha-amylase_C	2e-22	100	517	616
UPI000735496F	669	Type 2	CBM_48	9.8e-29	81	21	101	Alpha-amylase	2e-12	185	166	350	Alpha-amylase_C	2e-22	100	517	616
UPI0005703167	671	Type 2	CBM_48	3.1e-29	81	21	101	Alpha-amylase	1.9e-12	187	168	354	Alpha-amylase_C	1.4e-22	100	517	616
UPI0001E66554	671	Type 2	CBM_48	1.3e-28	81	21	101	Alpha-amylase	1.7e-12	191	166	356	Alpha-amylase_C	9.2e-23	100	517	616
UPI000920EDBA	671	Type 2	CBM_48	1.3e-28	81	21	101	Alpha-amylase	1.5e-12	198	166	363	Alpha-amylase_C	9.2e-23	100	517	616
UPI000045DEA9	621	Type 2	CBM_48	9.3e-26	81	21	101	Alpha-amylase	2.4e-09	312	166	477	Alpha-amylase_C	8e-28	99	523	621
UPI000821DD08	649	Type 2	CBM_48	1.9e-26	82	21	102	Alpha-amylase	4e-11	85	183	267	Alpha-amylase_C	2.6e-11	99	516	614
UPI0001E7159E	649	Type 2	CBM_48	1.9e-26	82	21	102	Alpha-amylase	4e-11	85	183	267	Alpha-amylase_C	1.9e-12	99	516	614
UPI0001F88E9D	624	Type 2	CBM_48	1.7e-20	82	21	102	Alpha-amylase	1.1e-10	304	166	469	Alpha-amylase_C	2.4e-20	99	522	620
UPI0002586C53	624	Type 2	CBM_48	1.7e-20	82	21	102	Alpha-amylase	9.3e-11	205	166	370	Alpha-amylase_C	2.4e-20	99	522	620
UPI000335B5E8	619	Type 2	CBM_48	1.3e-23	82	21	102	Alpha-amylase	3.6e-15	90	169	258	Alpha-amylase_C	2.1e-20	96	524	619
UPI0008216895	640	Type 2	CBM_48	3.6e-25	82	21	102	Alpha-amylase	2.8e-15	317	162	478	Alpha-amylase_C	3.3e-21	99	524	622
UPI0003AE0B96	640	Type 2	CBM_48	3.6e-25	82	21	102	Alpha-amylase	2.8e-15	317	162	478	Alpha-amylase_C	1.1e-21	99	524	622
UPI00044EBCCA	631	Type 2	CBM_48	3.5e-21	82	21	102	Alpha-amylase	4.3e-11	205	168	372	Alpha-amylase_C	7.2e-22	99	522	620
UPI0001A40F80	631	Type 2	CBM_48	3.5e-21	82	21	102	Alpha-amylase	3.6e-11	204	167	370	Alpha-amylase_C	7.2e-22	99	522	620
UPI00033C106A	656	Type 2	CBM_48	6.4e-25	82	21	102	Alpha-amylase	1.1e-15	207	162	368	Alpha-amylase_C	1.2e-22	99	524	622
UPI000337B28B	643	Type 2	CBM_48	4.2e-24	82	21	102	Alpha-amylase	4.3e-15	314	158	471	Alpha-amylase_C	3.2e-24	99	524	622
UPI0006BF136E	651	Type 2	CBM_48	1.3e-26	83	21	103	Alpha-amylase	3.9e-11	88	184	271	Alpha-amylase_C	9.2e-11	99	517	615
UPI00015EDA9F	651	Type 2	CBM_48	1.3e-26	83	21	103	Alpha-amylase	1.7e-11	87	183	269	Alpha-amylase_C	9.2e-11	99	517	615
UPI0006C109A0	644	Type 2	CBM_48	2.2e-23	83	21	103	Alpha-amylase	3e-11	74	183	256	Alpha-amylase_C	4.3e-11	98	517	614
UPI0008215AEA	647	Type 2	CBM_48	1.1e-25	83	21	103	Alpha-amylase	8.5e-12	82	183	264	Alpha-amylase_C	3.2e-11	98	517	614
UPI0001B2F89D	647	Type 2	CBM_48	1.1e-25	83	21	103	Alpha-amylase	8.5e-12	82	183	264	Alpha-amylase_C	2.9e-11	98	517	614
UPI0008AA2A01	635	Type 2	CBM_48	1.5e-25	83	21	103	Alpha-amylase	4e-10	208	167	374	Alpha-amylase_C	7.2e-17	99	523	621
UPI0008A5EBC1	635	Type 2	CBM_48	3.2e-25	83	21	103	Alpha-amylase	4e-10	208	167	374	Alpha-amylase_C	7.2e-17	99	523	621
UPI0008A4D5A3	635	Type 2	CBM_48	1.5e-25	83	21	103	Alpha-amylase	3.9e-10	205	167	371	Alpha-amylase_C	4e-17	99	523	621
UPI0008A3E8F0	635	Type 2	CBM_48	1.5e-25	83	21	103	Alpha-amylase	3.5e-10	205	167	371	Alpha-amylase_C	3.9e-17	99	523	621
UPI0001F7BB6A	635	Type 2	CBM_48	1.5e-25	83	21	103	Alpha-amylase	4e-10	208	167	374	Alpha-amylase_C	3.3e-17	99	523	621
UPI00066A1EF1	635	Type 2	CBM_48	1.5e-25	83	21	103	Alpha-amylase	4e-10	208	167	374	Alpha-amylase_C	2.5e-17	99	523	621
UPI00038B3A50	635	Type 2	CBM_48	6.7e-26	83	21	103	Alpha-amylase	3.8e-10	214	167	380	Alpha-amylase_C	2.5e-17	99	523	621
UPI0003D67046	635	Type 2	CBM_48	1.5e-25	83	21	103	Alpha-amylase	3.8e-10	311	167	477	Alpha-amylase_C	2.5e-17	99	523	621
UPI0004E258D0	635	Type 2	CBM_48	1.5e-25	83	21	103	Alpha-amylase	3.5e-10	205	167	371	Alpha-amylase_C	2.5e-17	99	523	621
UPI00021BC208	635	Type 2	CBM_48	1.5e-25	83	21	103	Alpha-amylase	3.8e-10	210	167	376	Alpha-amylase_C	2.4e-17	99	523	621
UPI00066ABB24	635	Type 2	CBM_48	1.5e-25	83	21	103	Alpha-amylase	4e-10	310	167	476	Alpha-amylase_C	2.3e-17	99	523	621
UPI0002994AE8	635	Type 2	CBM_48	1.6e-25	83	21	103	Alpha-amylase	3.6e-10	310	167	476	Alpha-amylase_C	2.1e-17	99	523	621
UPI0001D34BA1	635	Type 2	CBM_48	2e-26	83	21	103	Alpha-amylase	3.9e-10	306	167	472	Alpha-amylase_C	2e-17	99	523	621
UPI00025D4BDB	635	Type 2	CBM_48	2e-26	83	21	103	Alpha-amylase	3.9e-10	306	167	472	Alpha-amylase_C	2e-17	99	523	621
UPI00025CD242	635	Type 2	CBM_48	3e-26	83	21	103	Alpha-amylase	4e-10	214	167	380	Alpha-amylase_C	1.5e-17	99	523	621
UPI0003D353F0	635	Type 2	CBM_48	1.5e-25	83	21	103	Alpha-amylase	3.8e-10	204	167	370	Alpha-amylase_C	1.5e-17	99	523	621
UPI0005F2FF04	635	Type 2	CBM_48	1.5e-25	83	21	103	Alpha-amylase	3.5e-10	205	167	371	Alpha-amylase_C	1.5e-17	99	523	621
UPI00025B6BD8	636	Type 2	CBM_48	2.3e-24	83	21	103	Alpha-amylase	4.5e-10	217	169	385	Alpha-amylase_C	1.2e-17	99	523	621
UPI00057D66C1	631	Type 2	CBM_48	5.3e-23	83	21	103	Alpha-amylase	4.5e-15	196	165	360	Alpha-amylase_C	7.8e-18	101	522	622
UPI00029C2665	636	Type 2	CBM_48	2.3e-24	83	21	103	Alpha-amylase	4.6e-10	207	169	375	Alpha-amylase_C	4.3e-18	99	523	621
UPI00090B7A99	636	Type 2	CBM_48	9.5e-24	83	21	103	Alpha-amylase	4.4e-10	210	169	378	Alpha-amylase_C	4.3e-18	99	523	621
UPI000232A4F4	636	Type 2	CBM_48	2e-24	83	21	103	Alpha-amylase	3.6e-10	204	168	371	Alpha-amylase_C	4.3e-18	99	523	621
UPI0004515418	636	Type 2	CBM_48	2e-24	83	21	103	Alpha-amylase	3.6e-10	204	168	371	Alpha-amylase_C	3.2e-18	99	523	621
UPI000735D243	636	Type 2	CBM_48	2.2e-24	83	21	103	Alpha-amylase	3.4e-10	204	168	371	Alpha-amylase_C	3.2e-18	99	523	621
UPI00021D2D70	636	Type 2	CBM_48	2e-24	83	21	103	Alpha-amylase	3.2e-10	204	168	371	Alpha-amylase_C	3.2e-18	99	523	621
UPI00025AB530	636	Type 2	CBM_48	1.3e-24	83	21	103	Alpha-amylase	3e-10	210	168	377	Alpha-amylase_C	3.2e-18	99	523	621
UPI00025AC2D7	636	Type 2	CBM_48	2e-24	83	21	103	Alpha-amylase	3e-10	210	168	377	Alpha-amylase_C	3.2e-18	99	523	621
UPI0002DB1C09	625	Type 2	CBM_48	2.3e-19	83	21	103	Alpha-amylase	6.3e-10	212	168	379	Alpha-amylase_C	2.6e-18	99	523	621
UPI00020C51B2	636	Type 2	CBM_48	2.1e-24	83	21	103	Alpha-amylase	3.5e-10	202	169	370	Alpha-amylase_C	2.1e-18	99	523	621
UPI0005F309E4	633	Type 2	CBM_48	1.6e-23	83	21	103	Alpha-amylase	3.4e-10	201	169	369	Alpha-amylase_C	1.5e-18	99	523	621
UPI0007768D79	637	Type 2	CBM_48	1.4e-24	83	21	103	Alpha-amylase	3.6e-10	304	169	472	Alpha-amylase_C	1.4e-18	99	523	621
UPI00020A2158	642	Type 2	CBM_48	4.7e-26	83	21	103	Alpha-amylase	2.6e-10	203	168	370	Alpha-amylase_C	1.4e-18	99	523	621
UPI0003D5A241	636	Type 2	CBM_48	1.3e-24	83	21	103	Alpha-amylase	3e-10	217	168	384	Alpha-amylase_C	1.1e-18	99	523	621
UPI0001F82738	636	Type 2	CBM_48	2.1e-24	83	21	103	Alpha-amylase	3.5e-10	201	169	369	Alpha-amylase_C	1e-18	99	523	621
UPI0001BB5E66	633	Type 2	CBM_48	1.6e-23	83	21	103	Alpha-amylase	3.4e-10	201	169	369	Alpha-amylase_C	1e-18	99	523	621
UPI0005F0501B	633	Type 2	CBM_48	1.6e-23	83	21	103	Alpha-amylase	3.4e-10	201	169	369	Alpha-amylase_C	1e-18	99	523	621
UPI00065FAD33	633	Type 2	CBM_48	1.6e-23	83	21	103	Alpha-amylase	3.4e-10	201	169	369	Alpha-amylase_C	1e-18	99	523	621
UPI0001EB37A1	624	Type 2	CBM_48	9.6e-22	83	21	103	Alpha-amylase	7.9e-13	313	164	476	Alpha-amylase_C	8.9e-19	99	523	621
UPI00020AFE88	624	Type 2	CBM_48	2e-22	83	21	103	Alpha-amylase	9.5e-12	304	169	472	Alpha-amylase_C	8.1e-19	99	523	621
UPI0007921662	636	Type 2	CBM_48	1.8e-24	83	21	103	Alpha-amylase	3.6e-10	202	169	370	Alpha-amylase_C	7.6e-19	99	523	621
UPI00015C45C1	633	Type 2	CBM_48	1.6e-23	83	21	103	Alpha-amylase	3.4e-10	201	169	369	Alpha-amylase_C	6.2e-19	99	523	621
UPI000202BAE3	636	Type 2	CBM_48	1.5e-24	83	21	103	Alpha-amylase	3.9e-10	202	169	370	Alpha-amylase_C	5.5e-19	99	523	621
UPI0001FBA74D	636	Type 2	CBM_48	2.1e-24	83	21	103	Alpha-amylase	3.9e-10	202	169	370	Alpha-amylase_C	5.5e-19	99	523	621
UPI0000F1BF23	636	Type 2	CBM_48	2.1e-24	83	21	103	Alpha-amylase	3.5e-10	202	169	370	Alpha-amylase_C	5.5e-19	99	523	621
UPI0001FBB00B	636	Type 2	CBM_48	2.1e-24	83	21	103	Alpha-amylase	3.5e-10	202	169	370	Alpha-amylase_C	5.5e-19	99	523	621
UPI00020C50A8	636	Type 2	CBM_48	2.1e-24	83	21	103	Alpha-amylase	3.5e-10	202	169	370	Alpha-amylase_C	5.5e-19	99	523	621
UPI000202F3A0	636	Type 2	CBM_48	2.1e-24	83	21	103	Alpha-amylase	3.5e-10	202	169	370	Alpha-amylase_C	5.5e-19	99	523	621
UPI000204C3F8	636	Type 2	CBM_48	2.1e-24	83	21	103	Alpha-amylase	3.5e-10	202	169	370	Alpha-amylase_C	5.5e-19	99	523	621
UPI000204D54B	636	Type 2	CBM_48	2.1e-24	83	21	103	Alpha-amylase	3.5e-10	202	169	370	Alpha-amylase_C	5.5e-19	99	523	621
UPI000588D843	636	Type 2	CBM_48	2.1e-24	83	21	103	Alpha-amylase	3.5e-10	202	169	370	Alpha-amylase_C	5.5e-19	99	523	621
UPI00020718E8	636	Type 2	CBM_48	7e-24	83	21	103	Alpha-amylase	3.5e-10	202	169	370	Alpha-amylase_C	5.5e-19	99	523	621
UPI000204D0F4	636	Type 2	CBM_48	7.4e-24	83	21	103	Alpha-amylase	3.5e-10	202	169	370	Alpha-amylase_C	5.5e-19	99	523	621
UPI00052DA9D3	637	Type 2	CBM_48	2.2e-22	83	21	103	Alpha-amylase	4.7e-10	201	169	369	Alpha-amylase_C	5.4e-19	99	523	621
UPI000785ECAB	637	Type 2	CBM_48	2.2e-22	83	21	103	Alpha-amylase	4.7e-10	201	169	369	Alpha-amylase_C	5.4e-19	99	523	621
UPI00077650F4	633	Type 2	CBM_48	1.6e-23	83	21	103	Alpha-amylase	3.5e-10	201	169	369	Alpha-amylase_C	5.2e-19	99	523	621
UPI0008A4DB41	633	Type 2	CBM_48	1.6e-23	83	21	103	Alpha-amylase	3.4e-10	201	169	369	Alpha-amylase_C	5.2e-19	99	523	621
UPI0005F078BE	637	Type 2	CBM_48	9.5e-25	83	21	103	Alpha-amylase	3.6e-10	304	169	472	Alpha-amylase_C	4.5e-19	99	523	621
UPI00032905AD	637	Type 2	CBM_48	3.8e-24	83	21	103	Alpha-amylase	3.5e-10	303	169	471	Alpha-amylase_C	4.5e-19	99	523	621
UPI0001C4868A	633	Type 2	CBM_48	5.8e-23	83	21	103	Alpha-amylase	4.7e-11	217	164	380	Alpha-amylase_C	3.9e-19	99	523	621
UPI0004D6B5BD	633	Type 2	CBM_48	5.8e-23	83	21	103	Alpha-amylase	3.4e-11	210	164	373	Alpha-amylase_C	3.9e-19	99	523	621
UPI00087ED516	628	Type 2	CBM_48	3.7e-23	83	21	103	Alpha-amylase	1.4e-11	213	168	380	Alpha-amylase_C	3.3e-19	99	525	623
UPI0001F80B8F	637	Type 2	CBM_48	1.4e-24	83	21	103	Alpha-amylase	3.5e-10	304	169	472	Alpha-amylase_C	3.1e-19	99	523	621
UPI00073C9C53	634	Type 2	CBM_48	1.6e-23	83	21	103	Alpha-amylase	3.8e-10	201	169	369	Alpha-amylase_C	2.8e-19	99	523	621
UPI0008AE1D67	636	Type 2	CBM_48	1.3e-24	83	21	103	Alpha-amylase	4.2e-10	217	168	384	Alpha-amylase_C	2.6e-19	99	523	621
UPI00021805E3	633	Type 2	CBM_48	2e-24	83	21	103	Alpha-amylase	3.6e-10	202	169	370	Alpha-amylase_C	1.8e-19	99	523	621
UPI00025AB963	642	Type 2	CBM_48	5e-26	83	21	103	Alpha-amylase	5e-10	225	168	392	Alpha-amylase_C	1.7e-19	99	523	621
UPI00045F799D	633	Type 2	CBM_48	2e-23	83	21	103	Alpha-amylase	3.6e-11	220	164	383	Alpha-amylase_C	1.7e-19	99	523	621
UPI0008FF7653	625	Type 2	CBM_48	1.6e-21	83	21	103	Alpha-amylase	3.3e-10	309	167	475	Alpha-amylase_C	1.6e-19	99	523	621
UPI0005E35740	642	Type 2	CBM_48	4.7e-26	83	21	103	Alpha-amylase	2.6e-10	203	168	370	Alpha-amylase_C	1.5e-19	99	523	621
UPI00025B72A0	642	Type 2	CBM_48	3.9e-25	83	21	103	Alpha-amylase	2.8e-10	213	168	380	Alpha-amylase_C	1.2e-19	99	523	621
UPI00039076B8	636	Type 2	CBM_48	1.3e-24	83	21	103	Alpha-amylase	4.2e-10	217	168	384	Alpha-amylase_C	1e-19	99	523	621
UPI00027A4328	636	Type 2	CBM_48	1.3e-24	83	21	103	Alpha-amylase	4.1e-10	213	168	380	Alpha-amylase_C	1e-19	99	523	621
UPI0003919127	636	Type 2	CBM_48	1.3e-24	83	21	103	Alpha-amylase	3e-10	217	168	384	Alpha-amylase_C	1e-19	99	523	621
UPI0001F0D0DF	636	Type 2	CBM_48	1.3e-24	83	21	103	Alpha-amylase	3e-10	213	168	380	Alpha-amylase_C	1e-19	99	523	621
UPI00020DEF4D	636	Type 2	CBM_48	1.3e-24	83	21	103	Alpha-amylase	3e-10	213	168	380	Alpha-amylase_C	1e-19	99	523	621
UPI0008070CA8	626	Type 2	CBM_48	5.1e-21	83	21	103	Alpha-amylase	1.5e-12	204	168	371	Alpha-amylase_C	5e-20	99	523	621
UPI000A1009F8	642	Type 2	CBM_48	1.8e-25	83	21	103	Alpha-amylase	9e-10	209	169	377	Alpha-amylase_C	4e-20	99	523	621
UPI0007764FB7	642	Type 2	CBM_48	5.6e-25	83	21	103	Alpha-amylase	9e-10	209	169	377	Alpha-amylase_C	4e-20	99	523	621
UPI000225D36E	628	Type 2	CBM_48	2.4e-22	83	21	103	Alpha-amylase	7.8e-10	212	168	379	Alpha-amylase_C	4e-20	99	525	623
UPI000A10BDBF	642	Type 2	CBM_48	2.8e-26	83	21	103	Alpha-amylase	6.7e-10	209	169	377	Alpha-amylase_C	3.2e-20	99	523	621
UPI00077684E3	642	Type 2	CBM_48	5e-26	83	21	103	Alpha-amylase	1.5e-09	204	168	371	Alpha-amylase_C	3.1e-20	99	523	621
UPI0001BEE0AB	642	Type 2	CBM_48	8.1e-26	83	21	103	Alpha-amylase	9e-10	209	169	377	Alpha-amylase_C	2.7e-20	99	523	621
UPI00021BD123	642	Type 2	CBM_48	8.1e-26	83	21	103	Alpha-amylase	9e-10	209	169	377	Alpha-amylase_C	2.7e-20	99	523	621
UPI00039B9247	642	Type 2	CBM_48	8.1e-26	83	21	103	Alpha-amylase	9e-10	209	169	377	Alpha-amylase_C	2.7e-20	99	523	621
UPI000A110A23	642	Type 2	CBM_48	1.8e-25	83	21	103	Alpha-amylase	9e-10	209	169	377	Alpha-amylase_C	2.7e-20	99	523	621
UPI000A118AB5	642	Type 2	CBM_48	1.8e-25	83	21	103	Alpha-amylase	9e-10	209	169	377	Alpha-amylase_C	2.7e-20	99	523	621
UPI000219E011	642	Type 2	CBM_48	4.4e-25	83	21	103	Alpha-amylase	9e-10	209	169	377	Alpha-amylase_C	2.7e-20	99	523	621
UPI000234A970	642	Type 2	CBM_48	8.1e-26	83	21	103	Alpha-amylase	7.8e-10	211	169	379	Alpha-amylase_C	2.7e-20	99	523	621
UPI0005B868A6	626	Type 2	CBM_48	3.8e-21	83	21	103	Alpha-amylase	1.5e-10	212	166	377	Alpha-amylase_C	2.7e-20	99	523	621
UPI0005B8DBC2	626	Type 2	CBM_48	4.5e-21	83	21	103	Alpha-amylase	1.1e-10	212	166	377	Alpha-amylase_C	2.7e-20	99	523	621
UPI00017BD335	626	Type 2	CBM_48	4.5e-21	83	21	103	Alpha-amylase	1.1e-10	212	166	377	Alpha-amylase_C	2.6e-20	99	523	621
UPI0005A3161A	628	Type 2	CBM_48	1.9e-21	83	21	103	Alpha-amylase	2.9e-10	212	167	378	Alpha-amylase_C	2.3e-20	99	525	623
UPI0003436E9E	642	Type 2	CBM_48	2.8e-26	83	21	103	Alpha-amylase	2.7e-10	203	168	370	Alpha-amylase_C	2.3e-20	99	523	621
UPI000598DC85	642	Type 2	CBM_48	4.7e-26	83	21	103	Alpha-amylase	2.6e-10	203	168	370	Alpha-amylase_C	2.3e-20	99	523	621
UPI0004E81DCD	626	Type 2	CBM_48	2.7e-21	83	21	103	Alpha-amylase	7.7e-11	206	167	372	Alpha-amylase_C	2.2e-20	99	523	621
UPI000A0999E8	631	Type 2	CBM_48	6.2e-26	83	21	103	Alpha-amylase	1.1e-10	205	168	372	Alpha-amylase_C	2.1e-20	99	523	621
UPI000A102588	642	Type 2	CBM_48	3e-26	83	21	103	Alpha-amylase	1.3e-09	205	168	372	Alpha-amylase_C	2e-20	99	523	621
UPI0007767BC7	631	Type 2	CBM_48	6e-26	83	21	103	Alpha-amylase	1.2e-09	213	168	380	Alpha-amylase_C	2e-20	99	523	621
UPI0005BA45BC	626	Type 2	CBM_48	2.8e-21	83	21	103	Alpha-amylase	1.1e-10	212	166	377	Alpha-amylase_C	2e-20	99	523	621
UPI0002174B5B	626	Type 2	CBM_48	2.8e-21	83	21	103	Alpha-amylase	1.1e-10	212	166	377	Alpha-amylase_C	2e-20	99	523	621
UPI0002BA3914	627	Type 2	CBM_48	6.5e-21	83	21	103	Alpha-amylase	2.7e-11	305	168	472	Alpha-amylase_C	2e-20	99	523	621
UPI00020CC08D	627	Type 2	CBM_48	6.5e-21	83	21	103	Alpha-amylase	2.6e-11	311	168	478	Alpha-amylase_C	2e-20	99	523	621
UPI000203282C	627	Type 2	CBM_48	6.5e-21	83	21	103	Alpha-amylase	2.6e-11	211	168	378	Alpha-amylase_C	2e-20	99	523	621
UPI000198834A	626	Type 2	CBM_48	2.8e-21	83	21	103	Alpha-amylase	1.1e-10	212	166	377	Alpha-amylase_C	1.9e-20	99	523	621
UPI00020DE534	626	Type 2	CBM_48	5.1e-21	83	21	103	Alpha-amylase	1.5e-12	204	168	371	Alpha-amylase_C	1.9e-20	99	523	621
UPI00061DAD9D	626	Type 2	CBM_48	5.1e-21	83	21	103	Alpha-amylase	1.5e-12	204	168	371	Alpha-amylase_C	1.9e-20	99	523	621
UPI0001F860EE	626	Type 2	CBM_48	5.3e-21	83	21	103	Alpha-amylase	1.5e-12	204	168	371	Alpha-amylase_C	1.9e-20	99	523	621
UPI0001AAB5F3	626	Type 2	CBM_48	1.1e-20	83	21	103	Alpha-amylase	1.5e-12	204	168	371	Alpha-amylase_C	1.9e-20	99	523	621
UPI000219D8DD	626	Type 2	CBM_48	1.1e-20	83	21	103	Alpha-amylase	1.5e-12	204	168	371	Alpha-amylase_C	1.9e-20	99	523	621
UPI00066B8366	626	Type 2	CBM_48	1.2e-20	83	21	103	Alpha-amylase	1.5e-12	204	168	371	Alpha-amylase_C	1.9e-20	99	523	621
UPI000B5DFAE6	631	Type 2	CBM_48	1.8e-25	83	21	103	Alpha-amylase	1.1e-09	205	168	372	Alpha-amylase_C	1.7e-20	99	523	621
UPI0007C5DF4A	630	Type 2	CBM_48	1.1e-21	83	21	103	Alpha-amylase	3.5e-11	205	168	372	Alpha-amylase_C	1.6e-20	99	525	623
UPI00000E3187	628	Type 2	CBM_48	1.9e-21	83	21	103	Alpha-amylase	2.7e-10	212	167	378	Alpha-amylase_C	1.5e-20	99	525	623
UPI0001B057F0	628	Type 2	CBM_48	1.9e-21	83	21	103	Alpha-amylase	2.7e-10	212	167	378	Alpha-amylase_C	1.5e-20	99	525	623
UPI0002B5D752	628	Type 2	CBM_48	1.9e-21	83	21	103	Alpha-amylase	2.7e-10	212	167	378	Alpha-amylase_C	1.5e-20	99	525	623
UPI0008B4C49A	638	Type 2	CBM_48	7.9e-26	83	21	103	Alpha-amylase	6.3e-10	212	169	380	Alpha-amylase_C	1.4e-20	99	523	621
UPI0008D70881	642	Type 2	CBM_48	2.1e-25	83	21	103	Alpha-amylase	5.7e-10	212	169	380	Alpha-amylase_C	1.4e-20	99	523	621
UPI0008FA5863	627	Type 2	CBM_48	6.5e-21	83	21	103	Alpha-amylase	2.8e-11	305	168	472	Alpha-amylase_C	1.4e-20	99	523	621
UPI00025B2177	642	Type 2	CBM_48	8.3e-26	83	21	103	Alpha-amylase	6.4e-10	212	169	380	Alpha-amylase_C	1.3e-20	99	523	621
UPI0001DDD4C0	642	Type 2	CBM_48	1.1e-25	83	21	103	Alpha-amylase	2.6e-10	203	168	370	Alpha-amylase_C	1.3e-20	99	523	621
UPI00016C2F02	642	Type 2	CBM_48	4.7e-26	83	21	103	Alpha-amylase	2.6e-10	203	168	370	Alpha-amylase_C	1.2e-20	99	523	621
UPI0005DD8FE3	642	Type 2	CBM_48	1.1e-25	83	21	103	Alpha-amylase	2.6e-10	203	168	370	Alpha-amylase_C	1.2e-20	99	523	621
UPI000B587C78	642	Type 2	CBM_48	4.7e-26	83	21	103	Alpha-amylase	2.5e-10	203	168	370	Alpha-amylase_C	1.2e-20	99	523	621
UPI00027A464E	631	Type 2	CBM_48	3e-26	83	21	103	Alpha-amylase	1.1e-09	205	168	372	Alpha-amylase_C	1.1e-20	99	523	621
UPI000A10D33E	631	Type 2	CBM_48	6e-26	83	21	103	Alpha-amylase	1.1e-09	205	168	372	Alpha-amylase_C	1.1e-20	99	523	621
UPI0001F7B9EE	642	Type 2	CBM_48	8.5e-26	83	21	103	Alpha-amylase	1e-09	204	168	371	Alpha-amylase_C	1.1e-20	99	523	621
UPI0005F0E7FB	631	Type 2	CBM_48	1.7e-26	83	21	103	Alpha-amylase	9e-10	204	169	372	Alpha-amylase_C	1.1e-20	99	523	621
UPI0005E784D6	644	Type 2	CBM_48	1.1e-25	83	21	103	Alpha-amylase	2.6e-10	203	170	372	Alpha-amylase_C	9.8e-21	99	525	623
UPI0005E2FE6F	642	Type 2	CBM_48	4.7e-26	83	21	103	Alpha-amylase	8.1e-10	204	167	370	Alpha-amylase_C	9.7e-21	99	523	621
UPI0005DE64A3	642	Type 2	CBM_48	4.7e-26	83	21	103	Alpha-amylase	7e-10	203	168	370	Alpha-amylase_C	9.7e-21	99	523	621
UPI0002312D8A	642	Type 2	CBM_48	1.1e-25	83	21	103	Alpha-amylase	7e-10	203	168	370	Alpha-amylase_C	9.7e-21	99	523	621
UPI00034EB31A	642	Type 2	CBM_48	2.5e-25	83	21	103	Alpha-amylase	5.5e-10	208	169	376	Alpha-amylase_C	9.7e-21	99	523	621
UPI000152F51C	642	Type 2	CBM_48	1.1e-25	83	21	103	Alpha-amylase	2.9e-10	204	168	371	Alpha-amylase_C	9.7e-21	99	523	621
UPI000198B73E	642	Type 2	CBM_48	4.7e-26	83	21	103	Alpha-amylase	2.8e-10	213	168	380	Alpha-amylase_C	9.7e-21	99	523	621
UPI000598EC4F	642	Type 2	CBM_48	4.7e-26	83	21	103	Alpha-amylase	2.6e-10	205	168	372	Alpha-amylase_C	9.7e-21	99	523	621
UPI00000E3597	642	Type 2	CBM_48	4.7e-26	83	21	103	Alpha-amylase	2.6e-10	203	168	370	Alpha-amylase_C	9.7e-21	99	523	621
UPI0001A95BD5	642	Type 2	CBM_48	4.7e-26	83	21	103	Alpha-amylase	2.6e-10	203	168	370	Alpha-amylase_C	9.7e-21	99	523	621
UPI0005DC7267	642	Type 2	CBM_48	4.7e-26	83	21	103	Alpha-amylase	2.6e-10	203	168	370	Alpha-amylase_C	9.7e-21	99	523	621
UPI0005DE3B2B	642	Type 2	CBM_48	4.7e-26	83	21	103	Alpha-amylase	2.6e-10	203	168	370	Alpha-amylase_C	9.7e-21	99	523	621
UPI0005E2ABD0	642	Type 2	CBM_48	4.7e-26	83	21	103	Alpha-amylase	2.6e-10	203	168	370	Alpha-amylase_C	9.7e-21	99	523	621
UPI0005E581D4	642	Type 2	CBM_48	4.7e-26	83	21	103	Alpha-amylase	2.6e-10	203	168	370	Alpha-amylase_C	9.7e-21	99	523	621
UPI0005E19792	642	Type 2	CBM_48	4.7e-26	83	21	103	Alpha-amylase	2.6e-10	203	168	370	Alpha-amylase_C	9.7e-21	99	523	621
UPI00016C2E49	642	Type 2	CBM_48	4.7e-26	83	21	103	Alpha-amylase	2.6e-10	203	168	370	Alpha-amylase_C	9.7e-21	99	523	621
UPI00016DB945	642	Type 2	CBM_48	4.7e-26	83	21	103	Alpha-amylase	2.6e-10	203	168	370	Alpha-amylase_C	9.7e-21	99	523	621
UPI00020A90CD	642	Type 2	CBM_48	4.7e-26	83	21	103	Alpha-amylase	2.6e-10	203	168	370	Alpha-amylase_C	9.7e-21	99	523	621
UPI000152B778	642	Type 2	CBM_48	4.7e-26	83	21	103	Alpha-amylase	2.6e-10	203	168	370	Alpha-amylase_C	9.7e-21	99	523	621
UPI000152E66D	642	Type 2	CBM_48	4.7e-26	83	21	103	Alpha-amylase	2.6e-10	203	168	370	Alpha-amylase_C	9.7e-21	99	523	621
UPI000198B3AD	642	Type 2	CBM_48	4.7e-26	83	21	103	Alpha-amylase	2.6e-10	203	168	370	Alpha-amylase_C	9.7e-21	99	523	621
UPI000254CE51	642	Type 2	CBM_48	4.7e-26	83	21	103	Alpha-amylase	2.6e-10	203	168	370	Alpha-amylase_C	9.7e-21	99	523	621
UPI000598F3E1	642	Type 2	CBM_48	4.7e-26	83	21	103	Alpha-amylase	2.6e-10	203	168	370	Alpha-amylase_C	9.7e-21	99	523	621
UPI000768BE1C	642	Type 2	CBM_48	4.7e-26	83	21	103	Alpha-amylase	2.6e-10	203	168	370	Alpha-amylase_C	9.7e-21	99	523	621
UPI0002730E58	642	Type 2	CBM_48	4.7e-26	83	21	103	Alpha-amylase	2.6e-10	203	168	370	Alpha-amylase_C	9.7e-21	99	523	621
UPI0002735F77	642	Type 2	CBM_48	4.7e-26	83	21	103	Alpha-amylase	2.6e-10	203	168	370	Alpha-amylase_C	9.7e-21	99	523	621
UPI0001923525	642	Type 2	CBM_48	4.7e-26	83	21	103	Alpha-amylase	2.6e-10	203	168	370	Alpha-amylase_C	9.7e-21	99	523	621
UPI00000C9CBF	642	Type 2	CBM_48	4.7e-26	83	21	103	Alpha-amylase	2.6e-10	202	168	369	Alpha-amylase_C	9.7e-21	99	523	621
UPI0005DD3517	642	Type 2	CBM_48	4.7e-26	83	21	103	Alpha-amylase	2.6e-10	202	168	369	Alpha-amylase_C	9.7e-21	99	523	621
UPI000152EFE8	642	Type 2	CBM_48	9.3e-26	83	21	103	Alpha-amylase	2.6e-10	203	168	370	Alpha-amylase_C	9.7e-21	99	523	621
UPI00004A8065	642	Type 2	CBM_48	1.1e-25	83	21	103	Alpha-amylase	2.6e-10	203	168	370	Alpha-amylase_C	9.7e-21	99	523	621
UPI0005DF02BE	642	Type 2	CBM_48	1.1e-25	83	21	103	Alpha-amylase	2.6e-10	203	168	370	Alpha-amylase_C	9.7e-21	99	523	621
UPI000198BC4E	642	Type 2	CBM_48	1.1e-25	83	21	103	Alpha-amylase	2.6e-10	203	168	370	Alpha-amylase_C	9.7e-21	99	523	621
UPI0007697CCD	642	Type 2	CBM_48	1.1e-25	83	21	103	Alpha-amylase	2.6e-10	203	168	370	Alpha-amylase_C	9.7e-21	99	523	621
UPI0005E6C095	642	Type 2	CBM_48	4.7e-26	83	21	103	Alpha-amylase	2.3e-10	210	168	377	Alpha-amylase_C	9.7e-21	99	523	621
UPI0007669B1C	642	Type 2	CBM_48	4.7e-26	83	21	103	Alpha-amylase	1.9e-10	203	168	370	Alpha-amylase_C	9.7e-21	99	523	621
UPI0005E6BF8F	642	Type 2	CBM_48	4.7e-26	83	21	103	Alpha-amylase	1.5e-10	203	168	370	Alpha-amylase_C	9.7e-21	99	523	621
UPI0005E0E83F	642	Type 2	CBM_48	4.7e-26	83	21	103	Alpha-amylase	8.9e-11	203	168	370	Alpha-amylase_C	9.7e-21	99	523	621
UPI0005DEAEAE	642	Type 2	CBM_48	4.7e-26	83	21	103	Alpha-amylase	6.6e-11	203	168	370	Alpha-amylase_C	9.7e-21	99	523	621
UPI00028BC5BD	626	Type 2	CBM_48	1.8e-20	83	21	103	Alpha-amylase	1.5e-12	204	168	371	Alpha-amylase_C	9.7e-21	99	523	621
UPI00077D76D5	642	Type 2	CBM_48	3e-26	83	21	103	Alpha-amylase	3.2e-10	217	168	384	Alpha-amylase_C	9.6e-21	99	523	621
UPI000152DAEA	632	Type 2	CBM_48	4.6e-26	83	21	103	Alpha-amylase	2.5e-10	203	168	370	Alpha-amylase_C	9.5e-21	99	523	621
UPI00020F3059	642	Type 2	CBM_48	5.1e-26	83	21	103	Alpha-amylase	1.5e-09	202	169	370	Alpha-amylase_C	9.3e-21	99	523	621
UPI0005F329D3	642	Type 2	CBM_48	8e-26	83	21	103	Alpha-amylase	6.4e-10	212	169	380	Alpha-amylase_C	9.3e-21	99	523	621
UPI0008AE38BA	642	Type 2	CBM_48	8e-26	83	21	103	Alpha-amylase	6.4e-10	212	169	380	Alpha-amylase_C	9.3e-21	99	523	621
UPI0008D6F92A	642	Type 2	CBM_48	3.3e-25	83	21	103	Alpha-amylase	6.4e-10	212	169	380	Alpha-amylase_C	9.3e-21	99	523	621
UPI0008B4BDBD	642	Type 2	CBM_48	3.2e-25	83	21	103	Alpha-amylase	5.7e-10	212	169	380	Alpha-amylase_C	9.3e-21	99	523	621
UPI00076849B3	642	Type 2	CBM_48	3.2e-25	83	21	103	Alpha-amylase	5.2e-10	212	169	380	Alpha-amylase_C	9.3e-21	99	523	621
UPI00077D8DFD	642	Type 2	CBM_48	8e-26	83	21	103	Alpha-amylase	6.4e-10	212	169	380	Alpha-amylase_C	9.1e-21	99	523	621
UPI0004D9A341	642	Type 2	CBM_48	1.6e-26	83	21	103	Alpha-amylase	5.1e-10	213	168	380	Alpha-amylase_C	8.8e-21	99	523	621
UPI0006BBA629	626	Type 2	CBM_48	9.6e-23	83	21	103	Alpha-amylase	1.6e-11	210	163	372	Alpha-amylase_C	8.5e-21	99	523	621
UPI0007763C2E	642	Type 2	CBM_48	3.5e-25	83	21	103	Alpha-amylase	7.4e-10	204	168	371	Alpha-amylase_C	8.3e-21	99	523	621
UPI0005E4012F	642	Type 2	CBM_48	4.7e-26	83	21	103	Alpha-amylase	2.6e-10	203	168	370	Alpha-amylase_C	7.9e-21	99	523	621
UPI0001F7B388	642	Type 2	CBM_48	1e-24	83	21	103	Alpha-amylase	5e-11	204	169	372	Alpha-amylase_C	7.9e-21	99	523	621
UPI000A108C07	631	Type 2	CBM_48	3e-26	83	21	103	Alpha-amylase	1.3e-09	205	168	372	Alpha-amylase_C	7.5e-21	99	523	621
UPI00021808E1	642	Type 2	CBM_48	3.5e-25	83	21	103	Alpha-amylase	7e-10	204	168	371	Alpha-amylase_C	6.9e-21	99	523	621
UPI0008A15468	642	Type 2	CBM_48	8e-26	83	21	103	Alpha-amylase	6.4e-10	212	169	380	Alpha-amylase_C	6.2e-21	99	523	621
UPI00021D363E	642	Type 2	CBM_48	3.2e-26	83	21	103	Alpha-amylase	1.5e-09	200	169	368	Alpha-amylase_C	5.8e-21	99	523	621
UPI0008A97BD6	642	Type 2	CBM_48	4.9e-25	83	21	103	Alpha-amylase	5e-11	204	169	372	Alpha-amylase_C	5.7e-21	99	523	621
UPI000299172E	642	Type 2	CBM_48	3e-26	83	21	103	Alpha-amylase	1.3e-09	205	168	372	Alpha-amylase_C	5.5e-21	99	523	621
UPI0007760C9D	642	Type 2	CBM_48	1.7e-25	83	21	103	Alpha-amylase	7e-10	204	168	371	Alpha-amylase_C	4.9e-21	99	523	621
UPI0008B343C5	645	Type 2	CBM_48	4.4e-20	83	21	103	Alpha-amylase	1.8e-11	210	168	377	Alpha-amylase_C	4.9e-21	99	523	621
UPI0005F0D818	642	Type 2	CBM_48	8.5e-26	83	21	103	Alpha-amylase	1.2e-09	209	169	377	Alpha-amylase_C	4.7e-21	99	523	621
UPI00027365BB	642	Type 2	CBM_48	8.5e-26	83	21	103	Alpha-amylase	1.1e-09	204	169	372	Alpha-amylase_C	4.7e-21	99	523	621
UPI0004DA1221	642	Type 2	CBM_48	2.2e-26	83	21	103	Alpha-amylase	4.9e-10	217	168	384	Alpha-amylase_C	4.6e-21	99	523	621
UPI0005E97733	642	Type 2	CBM_48	7.6e-27	83	21	103	Alpha-amylase	3.9e-09	213	168	380	Alpha-amylase_C	4.4e-21	99	523	621
UPI00025AAAB2	642	Type 2	CBM_48	8.8e-26	83	21	103	Alpha-amylase	3.7e-10	204	168	371	Alpha-amylase_C	4.4e-21	99	523	621
UPI0009282D64	642	Type 2	CBM_48	8.5e-26	83	21	103	Alpha-amylase	1.1e-09	204	169	372	Alpha-amylase_C	4.3e-21	99	523	621
UPI000A10FE38	642	Type 2	CBM_48	2.4e-26	83	21	103	Alpha-amylase	3.8e-10	222	168	389	Alpha-amylase_C	4.3e-21	99	523	621
UPI00021D34DB	642	Type 2	CBM_48	8.5e-26	83	21	103	Alpha-amylase	1.1e-09	204	169	372	Alpha-amylase_C	4.2e-21	99	523	621
UPI0008A5C3AD	631	Type 2	CBM_48	1.2e-25	83	21	103	Alpha-amylase	1.1e-10	205	168	372	Alpha-amylase_C	4.1e-21	99	523	621
UPI0005E14E66	642	Type 2	CBM_48	7.1e-25	83	21	103	Alpha-amylase	7.6e-10	204	168	371	Alpha-amylase_C	3.7e-21	99	523	621
UPI0005E455C5	642	Type 2	CBM_48	7.1e-25	83	21	103	Alpha-amylase	7e-10	204	168	371	Alpha-amylase_C	3.6e-21	99	523	621
UPI0004D4E143	642	Type 2	CBM_48	1.4e-26	83	21	103	Alpha-amylase	3.7e-10	217	168	384	Alpha-amylase_C	3.5e-21	99	523	621
UPI0004D40086	631	Type 2	CBM_48	7.4e-26	83	21	103	Alpha-amylase	1.1e-10	205	168	372	Alpha-amylase_C	3.5e-21	99	523	621
UPI0001C4A34D	642	Type 2	CBM_48	3.9e-25	83	21	103	Alpha-amylase	4.2e-10	215	169	383	Alpha-amylase_C	3.1e-21	99	523	621
UPI00032825C9	642	Type 2	CBM_48	1.7e-26	83	21	103	Alpha-amylase	5.1e-10	223	168	390	Alpha-amylase_C	3e-21	99	523	621
UPI0001E536DE	642	Type 2	CBM_48	1.7e-26	83	21	103	Alpha-amylase	5e-10	225	168	392	Alpha-amylase_C	3e-21	99	523	621
UPI000A0F52A3	642	Type 2	CBM_48	1.6e-26	83	21	103	Alpha-amylase	4.9e-10	217	168	384	Alpha-amylase_C	3e-21	99	523	621
UPI0005F1C03B	642	Type 2	CBM_48	1.7e-26	83	21	103	Alpha-amylase	4.9e-10	217	168	384	Alpha-amylase_C	3e-21	99	523	621
UPI0007DA0168	642	Type 2	CBM_48	2.2e-26	83	21	103	Alpha-amylase	4.9e-10	217	168	384	Alpha-amylase_C	3e-21	99	523	621
UPI0001E54608	642	Type 2	CBM_48	1.6e-25	83	21	103	Alpha-amylase	4.9e-10	204	168	371	Alpha-amylase_C	3e-21	99	523	621
UPI0004D4975A	642	Type 2	CBM_48	4.4e-26	83	21	103	Alpha-amylase	1.3e-09	216	168	383	Alpha-amylase_C	2.9e-21	99	523	621
UPI0005E696FD	642	Type 2	CBM_48	7.1e-25	83	21	103	Alpha-amylase	7.8e-10	204	168	371	Alpha-amylase_C	2.9e-21	99	523	621
UPI0001E53B97	642	Type 2	CBM_48	4.5e-26	83	21	103	Alpha-amylase	7.6e-10	205	168	372	Alpha-amylase_C	2.9e-21	99	523	621
UPI0005E64075	642	Type 2	CBM_48	7.1e-25	83	21	103	Alpha-amylase	7.5e-10	204	168	371	Alpha-amylase_C	2.9e-21	99	523	621
UPI0005E3150F	642	Type 2	CBM_48	7.1e-25	83	21	103	Alpha-amylase	7e-10	204	168	371	Alpha-amylase_C	2.9e-21	99	523	621
UPI0001F894B0	642	Type 2	CBM_48	4.3e-27	83	21	103	Alpha-amylase	5e-10	213	168	380	Alpha-amylase_C	2.9e-21	99	523	621
UPI0003D2E33C	642	Type 2	CBM_48	8.9e-26	83	21	103	Alpha-amylase	5e-10	204	168	371	Alpha-amylase_C	2.9e-21	99	523	621
UPI0003D2CD11	642	Type 2	CBM_48	2.4e-27	83	21	103	Alpha-amylase	2.5e-10	216	168	383	Alpha-amylase_C	2.9e-21	99	523	621
UPI000A102E9A	642	Type 2	CBM_48	3e-26	83	21	103	Alpha-amylase	1.3e-09	205	168	372	Alpha-amylase_C	2.8e-21	99	523	621
UPI0004527E65	631	Type 2	CBM_48	1.2e-25	83	21	103	Alpha-amylase	1.1e-09	209	168	376	Alpha-amylase_C	2.8e-21	99	523	621
UPI00094BB641	628	Type 2	CBM_48	6.7e-22	83	21	103	Alpha-amylase	8.3e-10	214	167	380	Alpha-amylase_C	2.6e-21	99	525	623
UPI000A106F07	631	Type 2	CBM_48	5.1e-26	83	21	103	Alpha-amylase	1.4e-09	210	168	377	Alpha-amylase_C	2.5e-21	99	523	621
UPI000A10CCDE	631	Type 2	CBM_48	6e-26	83	21	103	Alpha-amylase	1.4e-09	210	168	377	Alpha-amylase_C	2.5e-21	99	523	621
UPI0008A39B89	631	Type 2	CBM_48	6e-26	83	21	103	Alpha-amylase	1.4e-09	210	168	377	Alpha-amylase_C	2.5e-21	99	523	621
UPI00077D5E6D	631	Type 2	CBM_48	6e-26	83	21	103	Alpha-amylase	1.3e-09	209	169	377	Alpha-amylase_C	2.5e-21	99	523	621
UPI000A100AB1	631	Type 2	CBM_48	9.6e-27	83	21	103	Alpha-amylase	1.1e-09	205	168	372	Alpha-amylase_C	2.5e-21	99	523	621
UPI0001E101AC	631	Type 2	CBM_48	3e-26	83	21	103	Alpha-amylase	1.1e-09	205	168	372	Alpha-amylase_C	2.5e-21	99	523	621
UPI000280DAE8	631	Type 2	CBM_48	3e-26	83	21	103	Alpha-amylase	1.1e-09	205	168	372	Alpha-amylase_C	2.5e-21	99	523	621
UPI000779A85D	631	Type 2	CBM_48	3e-26	83	21	103	Alpha-amylase	1.1e-09	205	168	372	Alpha-amylase_C	2.5e-21	99	523	621
UPI0009003896	631	Type 2	CBM_48	3e-26	83	21	103	Alpha-amylase	1.1e-09	205	168	372	Alpha-amylase_C	2.5e-21	99	523	621
UPI000A11C6C6	631	Type 2	CBM_48	6e-26	83	21	103	Alpha-amylase	1.1e-09	205	168	372	Alpha-amylase_C	2.5e-21	99	523	621
UPI00021D1B45	631	Type 2	CBM_48	1.2e-25	83	21	103	Alpha-amylase	1.1e-09	205	168	372	Alpha-amylase_C	2.5e-21	99	523	621
UPI00025B742D	642	Type 2	CBM_48	7.6e-27	83	21	103	Alpha-amylase	4.1e-10	204	168	371	Alpha-amylase_C	2.5e-21	99	523	621
UPI000A10CC46	631	Type 2	CBM_48	7.7e-26	83	21	103	Alpha-amylase	1.7e-10	205	168	372	Alpha-amylase_C	2.5e-21	99	523	621
UPI0001CC5B1E	631	Type 2	CBM_48	7.7e-26	83	21	103	Alpha-amylase	1.6e-10	205	168	372	Alpha-amylase_C	2.5e-21	99	523	621
UPI00066E7937	631	Type 2	CBM_48	1e-25	83	21	103	Alpha-amylase	1.6e-10	205	168	372	Alpha-amylase_C	2.5e-21	99	523	621
UPI000A114430	631	Type 2	CBM_48	5.1e-26	83	21	103	Alpha-amylase	1.3e-10	210	168	377	Alpha-amylase_C	2.5e-21	99	523	621
UPI000445E28D	631	Type 2	CBM_48	5.1e-26	83	21	103	Alpha-amylase	1.3e-10	210	168	377	Alpha-amylase_C	2.5e-21	99	523	621
UPI000776921C	631	Type 2	CBM_48	3e-26	83	21	103	Alpha-amylase	1.2e-10	205	168	372	Alpha-amylase_C	2.5e-21	99	523	621
UPI00020189FA	631	Type 2	CBM_48	6e-26	83	21	103	Alpha-amylase	1.2e-10	213	168	380	Alpha-amylase_C	2.5e-21	99	523	621
UPI00066A2979	631	Type 2	CBM_48	3e-26	83	21	103	Alpha-amylase	1.1e-10	205	168	372	Alpha-amylase_C	2.5e-21	99	523	621
UPI000258406F	631	Type 2	CBM_48	3e-26	83	21	103	Alpha-amylase	1.1e-10	205	168	372	Alpha-amylase_C	2.5e-21	99	523	621
UPI000386396D	631	Type 2	CBM_48	5.1e-26	83	21	103	Alpha-amylase	1.1e-10	205	168	372	Alpha-amylase_C	2.5e-21	99	523	621
UPI000A0D70B8	631	Type 2	CBM_48	5.1e-26	83	21	103	Alpha-amylase	1.1e-10	203	168	370	Alpha-amylase_C	2.5e-21	99	523	621
UPI000776131C	631	Type 2	CBM_48	5.9e-26	83	21	103	Alpha-amylase	1.1e-10	205	168	372	Alpha-amylase_C	2.5e-21	99	523	621
UPI000A11C1D2	631	Type 2	CBM_48	6e-26	83	21	103	Alpha-amylase	1.1e-10	205	168	372	Alpha-amylase_C	2.5e-21	99	523	621
UPI0001F143A1	631	Type 2	CBM_48	6e-26	83	21	103	Alpha-amylase	1.1e-10	205	168	372	Alpha-amylase_C	2.5e-21	99	523	621
UPI0001F89830	631	Type 2	CBM_48	6e-26	83	21	103	Alpha-amylase	1.1e-10	205	168	372	Alpha-amylase_C	2.5e-21	99	523	621
UPI0004D34428	631	Type 2	CBM_48	6e-26	83	21	103	Alpha-amylase	1.1e-10	205	168	372	Alpha-amylase_C	2.5e-21	99	523	621
UPI000258367F	631	Type 2	CBM_48	6.8e-26	83	21	103	Alpha-amylase	1.1e-10	205	168	372	Alpha-amylase_C	2.5e-21	99	523	621
UPI0004D59DE6	642	Type 2	CBM_48	1e-26	83	21	103	Alpha-amylase	5.1e-10	213	168	380	Alpha-amylase_C	2.4e-21	99	523	621
UPI0005C6AD60	629	Type 2	CBM_48	2.9e-26	83	21	103	Alpha-amylase	1.1e-10	205	168	372	Alpha-amylase_C	2.4e-21	99	523	621
UPI0004D7F164	642	Type 2	CBM_48	1.3e-24	83	21	103	Alpha-amylase	5.8e-10	214	168	381	Alpha-amylase_C	2.3e-21	99	523	621
UPI0001E5465F	642	Type 2	CBM_48	5e-27	83	21	103	Alpha-amylase	5.4e-10	213	168	380	Alpha-amylase_C	2.2e-21	99	523	621
UPI0005DB82CC	642	Type 2	CBM_48	7.6e-27	83	21	103	Alpha-amylase	4.3e-10	216	168	383	Alpha-amylase_C	2.2e-21	99	523	621
UPI00021B017A	642	Type 2	CBM_48	7.6e-27	83	21	103	Alpha-amylase	4.3e-10	216	168	383	Alpha-amylase_C	2.2e-21	99	523	621
UPI0002777EC3	628	Type 2	CBM_48	6e-22	83	21	103	Alpha-amylase	8.4e-10	215	167	381	Alpha-amylase_C	2e-21	99	525	623
UPI00077D702D	642	Type 2	CBM_48	1.9e-26	83	21	103	Alpha-amylase	5.4e-10	213	168	380	Alpha-amylase_C	2e-21	99	523	621
UPI0004D474C8	642	Type 2	CBM_48	5e-27	83	21	103	Alpha-amylase	5.1e-10	213	168	380	Alpha-amylase_C	2e-21	99	523	621
UPI00035A5B8B	642	Type 2	CBM_48	4e-26	83	21	103	Alpha-amylase	5.1e-10	213	168	380	Alpha-amylase_C	2e-21	99	523	621
UPI000A123019	642	Type 2	CBM_48	4.5e-26	83	21	103	Alpha-amylase	5e-10	204	168	371	Alpha-amylase_C	2e-21	99	523	621
UPI000218161A	642	Type 2	CBM_48	2.4e-27	83	21	103	Alpha-amylase	4.6e-10	213	168	380	Alpha-amylase_C	2e-21	99	523	621
UPI000225D0A7	627	Type 2	CBM_48	7.6e-20	83	21	103	Alpha-amylase	2.9e-14	210	163	372	Alpha-amylase_C	2e-21	99	523	621
UPI000875DE92	631	Type 2	CBM_48	5.6e-25	83	21	103	Alpha-amylase	1.6e-09	212	169	380	Alpha-amylase_C	1.9e-21	99	523	621
UPI0004DA073B	642	Type 2	CBM_48	5.3e-26	83	21	103	Alpha-amylase	5.2e-10	213	168	380	Alpha-amylase_C	1.9e-21	99	523	621
UPI00021BCB41	642	Type 2	CBM_48	5e-26	83	21	103	Alpha-amylase	4.4e-10	213	168	380	Alpha-amylase_C	1.9e-21	99	523	621
UPI0002668F00	626	Type 2	CBM_48	6.4e-20	83	21	103	Alpha-amylase	2.1e-12	209	165	373	Alpha-amylase_C	1.9e-21	99	523	621
UPI000280DD61	631	Type 2	CBM_48	3e-26	83	21	103	Alpha-amylase	1.1e-09	205	168	372	Alpha-amylase_C	1.8e-21	99	523	621
UPI0001E0F8F1	631	Type 2	CBM_48	1.7e-25	83	21	103	Alpha-amylase	1.6e-09	211	169	379	Alpha-amylase_C	1.7e-21	99	523	621
UPI00025B26FD	642	Type 2	CBM_48	3.2e-24	83	21	103	Alpha-amylase	3.5e-10	218	168	385	Alpha-amylase_C	1.7e-21	99	523	621
UPI0007797B22	631	Type 2	CBM_48	1.2e-25	83	21	103	Alpha-amylase	1.1e-09	205	168	372	Alpha-amylase_C	1.6e-21	99	523	621
UPI000A0FD501	631	Type 2	CBM_48	3e-26	83	21	103	Alpha-amylase	1.1e-09	205	168	372	Alpha-amylase_C	1.5e-21	99	523	621
UPI0005F20E91	642	Type 2	CBM_48	2.9e-26	83	21	103	Alpha-amylase	3.7e-10	216	168	383	Alpha-amylase_C	1.5e-21	99	523	621
UPI000766A4BB	642	Type 2	CBM_48	1e-25	83	21	103	Alpha-amylase	2.6e-10	217	168	384	Alpha-amylase_C	1.5e-21	99	523	621
UPI0001F6726A	633	Type 2	CBM_48	9.8e-24	83	21	103	Alpha-amylase	6.4e-11	202	169	370	Alpha-amylase_C	9.4e-22	99	523	621
UPI0003B92B87	633	Type 2	CBM_48	9e-24	83	21	103	Alpha-amylase	7.2e-11	203	169	371	Alpha-amylase_C	9e-22	99	523	621
UPI000779617B	633	Type 2	CBM_48	3.9e-24	83	21	103	Alpha-amylase	6.7e-11	200	169	368	Alpha-amylase_C	9e-22	99	523	621
UPI000191625F	625	Type 2	CBM_48	6.5e-23	83	21	103	Alpha-amylase	1e-10	305	168	472	Alpha-amylase_C	3.3e-22	99	523	621
UPI000059A716	625	Type 2	CBM_48	9.6e-22	83	21	103	Alpha-amylase	4.6e-14	306	167	472	Alpha-amylase_C	4.1e-24	100	523	622
UPI0008CF2FD3	626	Type 2	CBM_48	2.9e-19	83	21	103	Alpha-amylase	2.5e-13	312	167	478	Alpha-amylase_C	2.5e-24	99	524	622
UPI000820E2D8	642	Type 2	CBM_48	1.8e-19	84	21	104	Alpha-amylase	5.2e-14	302	173	474	Alpha-amylase_C	2.7e-16	105	520	624
UPI000822BD9F	645	Type 2	CBM_48	4e-20	84	21	104	Alpha-amylase	1.6e-14	302	173	474	Alpha-amylase_C	2.7e-16	105	520	624
UPI0001503323	650	Type 2	CBM_48	3.6e-20	84	21	104	Alpha-amylase	1.2e-10	339	156	494	Alpha-amylase_C	1.5e-16	107	542	648
UPI0008205B5B	645	Type 2	CBM_48	3.8e-20	84	21	104	Alpha-amylase	1.6e-14	302	173	474	Alpha-amylase_C	9.6e-17	105	520	624
UPI0008210F6A	642	Type 2	CBM_48	4e-20	84	21	104	Alpha-amylase	1.6e-14	302	173	474	Alpha-amylase_C	9.5e-17	105	520	624
UPI0001659013	620	Type 2	CBM_48	3e-25	84	21	104	Alpha-amylase	6.4e-11	301	173	473	Alpha-amylase_C	1.2e-17	99	519	617
UPI000B56F48A	747	Type 2	CBM_48	3.8e-23	84	21	104	Alpha-amylase	5.7e-12	197	192	388	Alpha-amylase_C	1.7e-22	104	546	649
UPI000654C81B	626	Type 2	CBM_48	4.2e-20	84	21	104	Alpha-amylase	3.4e-14	198	169	366	Alpha-amylase_C	4.1e-23	100	524	623
UPI00018376D3	683	Type 2	CBM_48	8.2e-22	84	21	104	Alpha-amylase	4.9e-12	200	191	390	Alpha-amylase_C	1.4e-23	100	547	646
UPI0002BF4797	628	Type 2	CBM_48	1.7e-23	84	21	104	Alpha-amylase	2.7e-08	318	166	483	Alpha-amylase_C	2.4e-24	100	528	627
UPI0008FC9A15	636	Type 2	CBM_48	3.6e-25	84	21	104	Alpha-amylase	1.6e-15	315	168	482	Alpha-amylase_C	8e-25	100	526	625
UPI00021B4449	626	Type 2	CBM_48	1.9e-27	84	21	104	Alpha-amylase	1.7e-12	189	161	349	Alpha-amylase_C	1.2e-26	99	527	625
UPI0008BFA669	626	Type 2	CBM_48	2.4e-18	84	21	104	Alpha-amylase	5.9e-13	194	173	366	Alpha-amylase_C	5.9e-27	100	524	623
UPI0008CB0964	624	Type 2	CBM_48	1e-19	84	21	104	Alpha-amylase	2.2e-11	200	168	367	Alpha-amylase_C	5.5e-28	99	524	622
UPI0009641527	626	Type 2	CBM_48	9.3e-20	85	21	105	Alpha-amylase	1.3e-13	200	173	372	Alpha-amylase_C	1.3e-15	98	529	626
UPI0008BC2B3D	629	Type 2	CBM_48	3.9e-23	85	21	105	Alpha-amylase	2.7e-13	312	171	482	Alpha-amylase_C	4.1e-25	100	528	627
UPI0001974A5D	627	Type 2	CBM_48	1.4e-22	86	21	106	Alpha-amylase	5.2e-13	204	169	372	Alpha-amylase_C	2.4e-23	99	529	627
UPI0009CCA8CF	634	Type 2	CBM_48	3.1e-20	86	21	106	Alpha-amylase	1e-11	198	173	370	Alpha-amylase_C	1.4e-24	99	529	627
UPI0007254B61	631	Type 2	CBM_48	2e-22	86	21	106	Alpha-amylase	5.4e-13	203	171	373	Alpha-amylase_C	6.7e-26	100	529	628
UPI00053037EB	628	Type 2	CBM_48	2.5e-20	86	21	106	Alpha-amylase	8.6e-14	195	171	365	Alpha-amylase_C	6.4e-26	99	529	627
UPI0008B3B225	631	Type 2	CBM_48	1.8e-18	86	21	106	Alpha-amylase	5.6e-15	202	171	372	Alpha-amylase_C	1.1e-26	100	529	628
UPI0008C8A3A3	631	Type 2	CBM_48	1.8e-18	86	21	106	Alpha-amylase	5.2e-15	202	171	372	Alpha-amylase_C	1.1e-26	100	529	628
UPI0009C5C5A9	605	Type 2	CBM_48	1.2e-19	94	21	114	Alpha-amylase	1.6e-13	301	177	477	Alpha-amylase_C	1.4e-18	97	499	595
UPI000212ECE4	640	Type 2	CBM_48	4.7e-19	98	21	118	Alpha-amylase	4.8e-13	314	178	491	Alpha-amylase_C	1.6e-25	100	540	639
UPI0006EE7696	632	Type 2	CBM_48	1.6e-24	78	22	99	Alpha-amylase	9.7e-14	313	161	473	Alpha-amylase_C	4.8e-19	100	521	620
UPI0004AC3B83	632	Type 2	CBM_48	1e-22	78	22	99	Alpha-amylase	5.1e-11	313	162	474	Alpha-amylase_C	4.7e-19	100	521	620
UPI0003438C2F	632	Type 2	CBM_48	1e-22	78	22	99	Alpha-amylase	5.1e-11	313	162	474	Alpha-amylase_C	4.7e-19	100	521	620
UPI0001DC93B9	632	Type 2	CBM_48	3.9e-22	78	22	99	Alpha-amylase	1.4e-11	315	160	474	Alpha-amylase_C	3e-20	100	521	620
UPI0003B811CC	638	Type 2	CBM_48	8.1e-21	78	22	99	Alpha-amylase	8.8e-11	312	162	473	Alpha-amylase_C	1.1e-20	100	521	620
UPI0006EEA8B9	638	Type 2	CBM_48	8.1e-21	78	22	99	Alpha-amylase	8.8e-11	312	162	473	Alpha-amylase_C	1.1e-20	100	521	620
UPI00027E53AC	638	Type 2	CBM_48	8.1e-21	78	22	99	Alpha-amylase	8.8e-11	312	162	473	Alpha-amylase_C	1.1e-20	100	521	620
UPI0002111665	638	Type 2	CBM_48	8.1e-21	78	22	99	Alpha-amylase	8.8e-11	312	162	473	Alpha-amylase_C	1.1e-20	100	521	620
UPI00019F4567	632	Type 2	CBM_48	1.4e-21	78	22	99	Alpha-amylase	6.3e-11	313	162	474	Alpha-amylase_C	9.5e-21	100	521	620
UPI00076C9A8F	621	Type 2	CBM_48	3.1e-25	78	22	99	Alpha-amylase	3.4e-09	193	172	364	Alpha-amylase_C	5.8e-27	98	522	619
UPI00005CDF7B	613	Type 2	CBM_48	4.8e-25	79	22	100	Alpha-amylase	4.1e-14	306	163	468	Alpha-amylase_C	7.7e-19	92	521	612
UPI0009192B7F	613	Type 2	CBM_48	6.6e-27	79	22	100	Alpha-amylase	9.5e-15	194	164	357	Alpha-amylase_C	1.9e-20	92	521	612
UPI00033F4BC2	627	Type 2	CBM_48	3.8e-25	81	22	102	Alpha-amylase	8.7e-15	202	167	368	Alpha-amylase_C	7.3e-19	100	522	621
UPI000A2E24F2	646	Type 2	CBM_48	1.4e-23	82	22	103	Alpha-amylase	2.5e-10	212	169	380	Alpha-amylase_C	1.3e-19	99	523	621
UPI00084EF208	631	Type 2	CBM_48	1.3e-21	83	22	104	Alpha-amylase	4.9e-12	312	166	477	Alpha-amylase_C	3.3e-18	100	524	623
UPI0001F70FDD	634	Type 2	CBM_48	5.8e-23	83	22	104	Alpha-amylase	1.2e-10	220	165	384	Alpha-amylase_C	4e-19	99	524	622
UPI00079AFEE7	634	Type 2	CBM_48	5.8e-23	83	22	104	Alpha-amylase	5.1e-11	220	165	384	Alpha-amylase_C	4e-19	99	524	622
UPI0001E0F355	634	Type 2	CBM_48	5.8e-23	83	22	104	Alpha-amylase	5.1e-11	217	165	381	Alpha-amylase_C	4e-19	99	524	622
UPI0006FAD347	643	Type 2	CBM_48	3.1e-20	83	22	104	Alpha-amylase	4e-12	95	167	261	Alpha-amylase_C	3.3e-19	99	525	623
UPI000B5DB24C	644	Type 2	CBM_48	1.4e-24	83	22	104	Alpha-amylase	1.5e-12	315	164	478	Alpha-amylase_C	1.8e-19	100	524	623
UPI000B8D8722	644	Type 2	CBM_48	1.4e-24	83	22	104	Alpha-amylase	1.5e-12	315	164	478	Alpha-amylase_C	1.8e-19	100	524	623
UPI00089A7A17	634	Type 2	CBM_48	5.8e-23	83	22	104	Alpha-amylase	3.7e-11	220	165	384	Alpha-amylase_C	1.7e-19	99	524	622
UPI0008B605F6	634	Type 2	CBM_48	1.2e-21	83	22	104	Alpha-amylase	3.5e-11	209	165	373	Alpha-amylase_C	1.7e-19	99	524	622
UPI0002B70E6E	651	Type 2	CBM_48	1e-26	83	22	104	Alpha-amylase	6.1e-18	80	172	251	Alpha-amylase_C	8.5e-26	100	530	629
UPI00033C2F7B	633	Type 2	CBM_48	4.8e-19	83	22	104	Alpha-amylase	3.5e-14	203	168	370	Alpha-amylase_C	3.1e-26	99	526	624
UPI000339B2B7	634	Type 2	CBM_48	1.2e-20	84	22	105	Alpha-amylase	1.6e-13	307	178	484	Alpha-amylase_C	2.5e-16	99	536	634
UPI0009851DB2	641	Type 2	CBM_48	1.3e-27	84	22	105	Alpha-amylase	6.5e-13	305	169	473	Alpha-amylase_C	9.5e-24	100	517	616
UPI0005500688	641	Type 2	CBM_48	2.1e-27	84	22	105	Alpha-amylase	6.3e-13	304	169	472	Alpha-amylase_C	7.4e-24	100	517	616
UPI0002CB00A8	641	Type 2	CBM_48	7.7e-27	84	22	105	Alpha-amylase	6.5e-13	305	169	473	Alpha-amylase_C	4e-24	100	517	616
UPI0004D78BEB	642	Type 2	CBM_48	2.4e-26	84	22	105	Alpha-amylase	6.6e-15	305	170	474	Alpha-amylase_C	1.5e-24	100	517	616
UPI000B926A24	641	Type 2	CBM_48	4.7e-27	84	22	105	Alpha-amylase	5.5e-13	304	170	473	Alpha-amylase_C	1.4e-24	100	517	616
UPI000502AB56	642	Type 2	CBM_48	4.8e-24	84	22	105	Alpha-amylase	4.3e-12	305	170	474	Alpha-amylase_C	5.4e-25	100	517	616
UPI000909938A	637	Type 2	CBM_48	2.1e-25	84	22	105	Alpha-amylase	6.8e-11	301	171	471	Alpha-amylase_C	1e-26	100	517	616
UPI00049A8E98	615	Type 2	CBM_48	1.8e-15	85	22	106	Alpha-amylase	9.8e-15	302	168	469	Alpha-amylase_C	2.2e-20	98	515	612
UPI0009C926C1	626	Type 2	CBM_48	5.6e-22	85	22	106	Alpha-amylase	4.5e-15	316	165	480	Alpha-amylase_C	1.3e-26	100	527	626
UPI0002D1D655	626	Type 2	CBM_48	6.8e-22	85	22	106	Alpha-amylase	4.3e-15	317	164	480	Alpha-amylase_C	1e-26	100	527	626
UPI0004F8F248	619	Type 2	CBM_48	9e-22	86	22	107	Alpha-amylase	1.9e-14	196	171	366	Alpha-amylase_C	2.3e-17	100	519	618
UPI00096769DF	630	Type 2	CBM_48	1.2e-23	88	22	109	Alpha-amylase	5.1e-13	309	176	484	Alpha-amylase_C	4.7e-26	99	532	630
UPI000235A070	687	Type 2	CBM_48	8.7e-21	78	23	100	Alpha-amylase	2.4e-12	314	166	479	Alpha-amylase_C	4.1e-14	98	525	622
UPI0001B5E88B	687	Type 2	CBM_48	8.7e-21	78	23	100	Alpha-amylase	2.2e-12	314	166	479	Alpha-amylase_C	3.8e-14	98	525	622
UPI00065AB915	687	Type 2	CBM_48	8.7e-21	78	23	100	Alpha-amylase	2.1e-12	313	166	478	Alpha-amylase_C	3.8e-14	98	525	622
UPI00019F7A13	687	Type 2	CBM_48	7.7e-21	78	23	100	Alpha-amylase	2.8e-13	313	166	478	Alpha-amylase_C	3.8e-14	98	525	622
UPI000180A740	687	Type 2	CBM_48	8.7e-21	78	23	100	Alpha-amylase	2.8e-13	313	166	478	Alpha-amylase_C	3.8e-14	98	525	622
UPI0007DEE7FA	687	Type 2	CBM_48	1.1e-20	78	23	100	Alpha-amylase	2.4e-12	314	166	479	Alpha-amylase_C	2.8e-14	98	525	622
UPI0009535E68	686	Type 2	CBM_48	8.4e-22	78	23	100	Alpha-amylase	4e-13	314	166	479	Alpha-amylase_C	9.2e-16	98	525	622
UPI00063DCF45	686	Type 2	CBM_48	3.2e-21	78	23	100	Alpha-amylase	4e-13	314	166	479	Alpha-amylase_C	9.2e-16	98	525	622
UPI0001DBDF11	699	Type 2	CBM_48	1.9e-20	78	23	100	Alpha-amylase	1.8e-13	312	166	477	Alpha-amylase_C	2.2e-16	97	526	622
UPI00019C9CC7	699	Type 2	CBM_48	1.9e-20	78	23	100	Alpha-amylase	1.8e-13	312	166	477	Alpha-amylase_C	2.2e-16	97	526	622
UPI000176ABC9	699	Type 2	CBM_48	1.9e-20	78	23	100	Alpha-amylase	1.8e-13	312	166	477	Alpha-amylase_C	2.2e-16	97	526	622
UPI0001CFF396	622	Type 2	CBM_48	4e-23	78	23	100	Alpha-amylase	2.2e-11	311	170	480	Alpha-amylase_C	9.5e-24	98	524	621
UPI000066DF34	622	Type 2	CBM_48	2.5e-22	78	23	100	Alpha-amylase	2.2e-11	311	170	480	Alpha-amylase_C	9.5e-24	98	524	621
UPI00090F596A	620	Type 2	CBM_48	3.1e-25	78	23	100	Alpha-amylase	8.5e-15	205	168	372	Alpha-amylase_C	2.4e-28	98	522	619
UPI00000BA0DB	621	Type 2	CBM_48	9.1e-25	78	23	100	Alpha-amylase	6.6e-14	206	168	373	Alpha-amylase_C	3.2e-29	98	522	619
UPI0001A3117C	621	Type 2	CBM_48	1.2e-24	78	23	100	Alpha-amylase	2.9e-13	205	168	372	Alpha-amylase_C	3.1e-29	98	522	619
UPI00033AB716	626	Type 2	CBM_48	1.5e-24	79	23	101	Alpha-amylase	3.2e-14	203	164	366	Alpha-amylase_C	9.2e-22	98	521	618
UPI0009C8411F	619	Type 2	CBM_48	1.6e-22	80	23	102	Alpha-amylase	2.5e-16	303	168	470	Alpha-amylase_C	4.3e-15	96	521	616
UPI0001E74B2B	652	Type 2	CBM_48	2.4e-24	80	23	102	Alpha-amylase	1.4e-17	206	181	386	Alpha-amylase_C	1.7e-22	100	544	643
UPI0001CDF2AA	614	Type 2	CBM_48	1.6e-23	81	23	103	Alpha-amylase	3.8e-13	203	165	367	Alpha-amylase_C	1.4e-19	100	509	608
UPI000234A907	614	Type 2	CBM_48	1.1e-23	81	23	103	Alpha-amylase	3.3e-12	203	165	367	Alpha-amylase_C	1.2e-20	100	509	608
UPI00090B9272	623	Type 2	CBM_48	1.9e-26	81	23	103	Alpha-amylase	5.5e-14	199	161	359	Alpha-amylase_C	2.3e-29	99	517	615
UPI0005105FA5	621	Type 2	CBM_48	2.2e-16	82	23	104	Alpha-amylase	1.6e-11	206	168	373	Alpha-amylase_C	3e-20	98	524	621
UPI0005CE9510	612	Type 2	CBM_48	1.6e-20	83	23	105	Alpha-amylase	8e-12	300	181	480	Alpha-amylase_C	3.4e-09	83	528	610
UPI0005CCDAEE	612	Type 2	CBM_48	1.6e-20	83	23	105	Alpha-amylase	8.5e-12	300	181	480	Alpha-amylase_C	2.4e-09	84	528	611
UPI00022F924E	612	Type 2	CBM_48	1.6e-20	83	23	105	Alpha-amylase	8.5e-12	300	181	480	Alpha-amylase_C	2.1e-09	84	528	611
UPI0005B784BB	612	Type 2	CBM_48	1.4e-20	83	23	105	Alpha-amylase	8.5e-12	300	181	480	Alpha-amylase_C	1.9e-09	84	528	611
UPI0005CF4BAD	612	Type 2	CBM_48	1.6e-20	83	23	105	Alpha-amylase	6.3e-11	300	182	481	Alpha-amylase_C	1.5e-09	84	528	611
UPI0003C09FD2	612	Type 2	CBM_48	1.6e-20	83	23	105	Alpha-amylase	1.6e-11	299	182	480	Alpha-amylase_C	1.5e-09	84	528	611
UPI0005CE46F8	612	Type 2	CBM_48	1.6e-20	83	23	105	Alpha-amylase	1.6e-11	299	182	480	Alpha-amylase_C	1.5e-09	84	528	611
UPI0005CDC02F	612	Type 2	CBM_48	1.3e-19	83	23	105	Alpha-amylase	1.6e-11	304	182	485	Alpha-amylase_C	1.5e-09	84	528	611
UPI0005CE3306	612	Type 2	CBM_48	1.6e-20	83	23	105	Alpha-amylase	1.5e-11	301	182	482	Alpha-amylase_C	1.5e-09	84	528	611
UPI0005CF11F1	612	Type 2	CBM_48	1.6e-20	83	23	105	Alpha-amylase	1.4e-11	299	182	480	Alpha-amylase_C	1.5e-09	84	528	611
UPI0005CF13E1	612	Type 2	CBM_48	2.7e-20	83	23	105	Alpha-amylase	1.4e-11	299	182	480	Alpha-amylase_C	1.5e-09	84	528	611
UPI0005CD8A47	612	Type 2	CBM_48	1.6e-20	83	23	105	Alpha-amylase	9.1e-12	305	181	485	Alpha-amylase_C	1.5e-09	84	528	611
UPI00022F983E	612	Type 2	CBM_48	1.6e-20	83	23	105	Alpha-amylase	8.9e-12	300	181	480	Alpha-amylase_C	1.5e-09	84	528	611
UPI0001AAFD42	612	Type 2	CBM_48	1.6e-20	83	23	105	Alpha-amylase	8.2e-12	301	181	481	Alpha-amylase_C	1.5e-09	84	528	611
UPI0005CDEBB0	612	Type 2	CBM_48	1.6e-20	83	23	105	Alpha-amylase	8.2e-12	301	181	481	Alpha-amylase_C	1.5e-09	84	528	611
UPI0005CF5353	612	Type 2	CBM_48	1.6e-20	83	23	105	Alpha-amylase	8.2e-12	301	181	481	Alpha-amylase_C	1.5e-09	84	528	611
UPI0001E26C71	612	Type 2	CBM_48	1.6e-20	83	23	105	Alpha-amylase	7.7e-12	300	181	480	Alpha-amylase_C	1.5e-09	84	528	611
UPI0004064FD4	612	Type 2	CBM_48	1.6e-20	83	23	105	Alpha-amylase	7.7e-12	300	181	480	Alpha-amylase_C	1.5e-09	84	528	611
UPI00022FFAA0	612	Type 2	CBM_48	5.8e-20	83	23	105	Alpha-amylase	7.7e-12	300	181	480	Alpha-amylase_C	1.5e-09	84	528	611
UPI0005CD8DD4	612	Type 2	CBM_48	1.6e-20	83	23	105	Alpha-amylase	7.5e-12	304	177	480	Alpha-amylase_C	1.5e-09	84	528	611
UPI0005CE2A51	612	Type 2	CBM_48	6.9e-20	83	23	105	Alpha-amylase	1.2e-11	301	182	482	Alpha-amylase_C	1.4e-09	84	528	611
UPI0005CD0F08	612	Type 2	CBM_48	1.6e-20	83	23	105	Alpha-amylase	8.3e-12	300	181	480	Alpha-amylase_C	1.4e-09	84	528	611
UPI0005CCE1A3	612	Type 2	CBM_48	1.6e-20	83	23	105	Alpha-amylase	7.5e-12	305	181	485	Alpha-amylase_C	1.4e-09	84	528	611
UPI0005CD4F1E	612	Type 2	CBM_48	1.6e-20	83	23	105	Alpha-amylase	7.4e-12	300	181	480	Alpha-amylase_C	1.4e-09	84	528	611
UPI0005CDC539	612	Type 2	CBM_48	1.6e-20	83	23	105	Alpha-amylase	7.8e-12	300	181	480	Alpha-amylase_C	6.3e-10	84	528	611
UPI000369284D	623	Type 2	CBM_48	2.3e-23	83	23	105	Alpha-amylase	4.4e-16	293	181	473	Alpha-amylase_C	5.9e-10	84	526	609
UPI0005CCCB07	612	Type 2	CBM_48	1.6e-20	83	23	105	Alpha-amylase	1.6e-11	299	182	480	Alpha-amylase_C	5.3e-10	84	528	611
UPI0005CEBE11	612	Type 2	CBM_48	1.6e-20	83	23	105	Alpha-amylase	1.6e-11	304	182	485	Alpha-amylase_C	5e-10	84	528	611
UPI0005CDDEAD	612	Type 2	CBM_48	1.6e-20	83	23	105	Alpha-amylase	1.5e-11	299	182	480	Alpha-amylase_C	5e-10	84	528	611
UPI0005CD66D6	612	Type 2	CBM_48	1.6e-20	83	23	105	Alpha-amylase	8.4e-12	300	181	480	Alpha-amylase_C	5e-10	84	528	611
UPI0005CD322F	612	Type 2	CBM_48	1.6e-20	83	23	105	Alpha-amylase	1.7e-11	299	182	480	Alpha-amylase_C	4.8e-10	84	528	611
UPI0003F64BA3	612	Type 2	CBM_48	1.6e-20	83	23	105	Alpha-amylase	1.6e-11	304	182	485	Alpha-amylase_C	4.8e-10	84	528	611
UPI000415DC99	612	Type 2	CBM_48	1.6e-20	83	23	105	Alpha-amylase	1.6e-11	304	182	485	Alpha-amylase_C	4.8e-10	84	528	611
UPI000194974D	612	Type 2	CBM_48	1.6e-20	83	23	105	Alpha-amylase	1.6e-11	299	182	480	Alpha-amylase_C	4.8e-10	84	528	611
UPI0005CD9F15	612	Type 2	CBM_48	1.6e-20	83	23	105	Alpha-amylase	8.9e-12	300	181	480	Alpha-amylase_C	4.8e-10	84	528	611
UPI00040DA013	612	Type 2	CBM_48	1.6e-20	83	23	105	Alpha-amylase	8.9e-12	300	181	480	Alpha-amylase_C	4.8e-10	84	528	611
UPI0005CD5D41	612	Type 2	CBM_48	1.6e-20	83	23	105	Alpha-amylase	8.6e-12	302	181	482	Alpha-amylase_C	4.8e-10	84	528	611
UPI00042386BA	612	Type 2	CBM_48	1.6e-20	83	23	105	Alpha-amylase	8.5e-12	305	181	485	Alpha-amylase_C	4.8e-10	84	528	611
UPI0004171B63	612	Type 2	CBM_48	1.6e-20	83	23	105	Alpha-amylase	8.5e-12	302	181	482	Alpha-amylase_C	4.8e-10	84	528	611
UPI0005CEC77E	612	Type 2	CBM_48	6.2e-20	83	23	105	Alpha-amylase	8.5e-12	300	181	480	Alpha-amylase_C	3.2e-10	84	528	611
UPI00061D66E0	615	Type 2	CBM_48	6.6e-21	83	23	105	Alpha-amylase	2.1e-14	301	181	481	Alpha-amylase_C	7.4e-11	84	528	611
UPI0003981F8A	646	Type 2	CBM_48	3.9e-20	83	23	105	Alpha-amylase	2e-11	205	170	374	Alpha-amylase_C	4.9e-21	99	525	623
UPI0006C3CAD5	636	Type 2	CBM_48	3.6e-25	83	23	105	Alpha-amylase	4.4e-13	194	173	366	Alpha-amylase_C	1.5e-22	100	520	619
UPI0001CEE902	636	Type 2	CBM_48	3.6e-25	83	23	105	Alpha-amylase	4.4e-13	194	173	366	Alpha-amylase_C	5.1e-23	100	520	619
UPI00070216A1	630	Type 2	CBM_48	1.8e-21	83	23	105	Alpha-amylase	1.9e-12	190	172	361	Alpha-amylase_C	1.4e-27	100	525	624
UPI000999A6B9	639	Type 2	CBM_48	2.4e-26	84	23	106	Alpha-amylase	1.3e-11	312	175	486	Alpha-amylase_C	2.1e-15	93	532	624
UPI00033CA0AC	630	Type 2	CBM_48	6.9e-24	84	23	106	Alpha-amylase	1.5e-13	215	171	385	Alpha-amylase_C	1.9e-17	98	528	625
UPI000166BD9B	629	Type 2	CBM_48	1e-25	84	23	106	Alpha-amylase	1.6e-11	302	174	475	Alpha-amylase_C	1.4e-17	99	521	619
UPI0003357626	651	Type 2	CBM_48	5.6e-27	84	23	106	Alpha-amylase	1.8e-12	313	175	487	Alpha-amylase_C	1.2e-17	99	534	632
UPI000952383C	630	Type 2	CBM_48	5.8e-25	84	23	106	Alpha-amylase	4e-14	313	174	486	Alpha-amylase_C	1.4e-20	99	532	630
UPI00033BB922	630	Type 2	CBM_48	2.6e-25	84	23	106	Alpha-amylase	3.9e-13	312	175	486	Alpha-amylase_C	7.3e-22	99	532	630
UPI0008229C7D	630	Type 2	CBM_48	1.6e-24	84	23	106	Alpha-amylase	3.3e-12	314	174	487	Alpha-amylase_C	3.1e-22	99	532	630
UPI00034096EE	630	Type 2	CBM_48	2.1e-25	84	23	106	Alpha-amylase	2.8e-13	312	175	486	Alpha-amylase_C	1.5e-22	99	532	630
UPI000747B4E6	626	Type 2	CBM_48	7.6e-24	84	23	106	Alpha-amylase	2.8e-14	304	171	474	Alpha-amylase_C	1.2e-22	98	522	619
UPI000334A170	630	Type 2	CBM_48	3.4e-24	84	23	106	Alpha-amylase	2.5e-13	312	175	486	Alpha-amylase_C	8.7e-23	99	532	630
UPI00079C7893	638	Type 2	CBM_48	5e-28	84	23	106	Alpha-amylase	1.5e-15	306	169	474	Alpha-amylase_C	2.8e-23	100	526	625
UPI000340C71B	633	Type 2	CBM_48	1.3e-26	84	23	106	Alpha-amylase	2e-11	306	179	484	Alpha-amylase_C	1e-23	99	535	633
UPI0004245E17	633	Type 2	CBM_48	1.3e-26	84	23	106	Alpha-amylase	2e-11	306	179	484	Alpha-amylase_C	1e-23	99	535	633
UPI0002172135	632	Type 2	CBM_48	5.5e-24	84	23	106	Alpha-amylase	6e-13	313	176	488	Alpha-amylase_C	3.7e-24	99	534	632
UPI0001A0AF8B	643	Type 2	CBM_48	6.6e-24	84	23	106	Alpha-amylase	8.8e-12	306	170	475	Alpha-amylase_C	3.2e-26	100	518	617
UPI0006AB7BF0	651	Type 2	CBM_48	1e-24	84	23	106	Alpha-amylase	1.8e-17	301	172	472	Alpha-amylase_C	4.3e-27	100	517	616
UPI00096158A2	631	Type 2	CBM_48	3.7e-22	85	23	107	Alpha-amylase	4.9e-13	197	170	366	Alpha-amylase_C	1e-22	100	530	629
UPI0008B44522	629	Type 2	CBM_48	5.1e-23	85	23	107	Alpha-amylase	6.2e-14	313	174	486	Alpha-amylase_C	7.6e-28	99	531	629
UPI00033CBD0B	649	Type 2	CBM_48	1.2e-24	86	23	108	Alpha-amylase	1e-14	315	184	498	Alpha-amylase_C	1.9e-16	100	544	643
UPI0006C55594	652	Type 2	CBM_48	2.8e-24	86	23	108	Alpha-amylase	2.1e-13	311	180	490	Alpha-amylase_C	5.1e-18	117	536	652
UPI00031BC179	652	Type 2	CBM_48	2.8e-24	86	23	108	Alpha-amylase	1.6e-13	311	180	490	Alpha-amylase_C	5.1e-18	117	536	652
UPI000968E51C	652	Type 2	CBM_48	2.8e-24	86	23	108	Alpha-amylase	3.5e-13	312	180	491	Alpha-amylase_C	3.2e-18	117	536	652
UPI0001CD3AB2	652	Type 2	CBM_48	2.8e-24	86	23	108	Alpha-amylase	1.6e-13	311	180	490	Alpha-amylase_C	3.2e-18	117	536	652
UPI0006C4CE36	652	Type 2	CBM_48	2.8e-24	86	23	108	Alpha-amylase	1.6e-13	311	180	490	Alpha-amylase_C	3.2e-18	117	536	652
UPI0001CD4402	652	Type 2	CBM_48	2.8e-24	86	23	108	Alpha-amylase	1.6e-13	311	180	490	Alpha-amylase_C	2.6e-18	117	536	652
UPI000916BAAF	631	Type 2	CBM_48	8.3e-25	86	23	108	Alpha-amylase	2.8e-12	305	177	481	Alpha-amylase_C	9.7e-19	99	533	631
UPI0005085886	620	Type 2	CBM_48	2e-22	86	23	108	Alpha-amylase	2.5e-10	209	173	381	Alpha-amylase_C	6.4e-19	100	520	619
UPI0001CCEB73	631	Type 2	CBM_48	6.5e-24	86	23	108	Alpha-amylase	3e-12	304	178	481	Alpha-amylase_C	4e-19	99	533	631
UPI0008ACB883	632	Type 2	CBM_48	8.7e-24	86	23	108	Alpha-amylase	2.4e-12	310	178	487	Alpha-amylase_C	1.8e-19	99	534	632
UPI0006CABAD5	637	Type 2	CBM_48	4.5e-22	86	23	108	Alpha-amylase	6.2e-15	311	180	490	Alpha-amylase_C	5.5e-20	102	536	637
UPI0006C655F6	637	Type 2	CBM_48	4.5e-22	86	23	108	Alpha-amylase	7.7e-15	311	180	490	Alpha-amylase_C	2e-20	102	536	637
UPI000A0B2560	620	Type 2	CBM_48	4.6e-23	86	23	108	Alpha-amylase	7.6e-13	302	173	474	Alpha-amylase_C	1.9e-20	100	520	619
UPI0009643BEC	633	Type 2	CBM_48	7.1e-24	86	23	108	Alpha-amylase	7e-14	309	180	488	Alpha-amylase_C	1.8e-20	100	534	633
UPI00033D334A	637	Type 2	CBM_48	3.8e-22	86	23	108	Alpha-amylase	1.6e-15	311	180	490	Alpha-amylase_C	1.3e-20	102	536	637
UPI00095BFA0C	635	Type 2	CBM_48	1.7e-24	86	23	108	Alpha-amylase	1.9e-12	311	179	489	Alpha-amylase_C	7.7e-21	100	535	634
UPI0003B6E115	634	Type 2	CBM_48	1.6e-26	86	23	108	Alpha-amylase	4.3e-14	313	178	490	Alpha-amylase_C	6.4e-21	99	536	634
UPI0002278724	633	Type 2	CBM_48	2.1e-23	86	23	108	Alpha-amylase	7.5e-13	309	179	487	Alpha-amylase_C	5.8e-22	99	535	633
UPI00089DA11D	634	Type 2	CBM_48	8.4e-26	86	23	108	Alpha-amylase	5.1e-14	314	178	491	Alpha-amylase_C	5.4e-22	99	536	634
UPI000197FC75	632	Type 2	CBM_48	1.3e-25	86	23	108	Alpha-amylase	3.7e-13	312	177	488	Alpha-amylase_C	1.7e-22	99	534	632
UPI000339EAC6	632	Type 2	CBM_48	1.8e-25	86	23	108	Alpha-amylase	3.7e-13	312	177	488	Alpha-amylase_C	1.6e-22	99	534	632
UPI0006C7103F	632	Type 2	CBM_48	1.3e-25	86	23	108	Alpha-amylase	3.7e-13	312	177	488	Alpha-amylase_C	1.4e-22	99	534	632
UPI0006C66D9E	632	Type 2	CBM_48	1.3e-25	86	23	108	Alpha-amylase	3.7e-13	312	177	488	Alpha-amylase_C	9.9e-23	99	534	632
UPI00095E4E79	632	Type 2	CBM_48	1.3e-25	86	23	108	Alpha-amylase	3.7e-13	312	177	488	Alpha-amylase_C	6e-23	99	534	632
UPI00033CB592	634	Type 2	CBM_48	5.8e-23	86	23	108	Alpha-amylase	8.4e-15	311	180	490	Alpha-amylase_C	5.4e-23	99	536	634
UPI00095A5C2F	634	Type 2	CBM_48	5.8e-23	86	23	108	Alpha-amylase	8.4e-15	311	180	490	Alpha-amylase_C	2e-23	99	536	634
UPI00033D44BE	635	Type 2	CBM_48	1.1e-21	86	23	108	Alpha-amylase	7.5e-13	310	179	488	Alpha-amylase_C	1.2e-23	102	534	635
UPI0002CC4582	635	Type 2	CBM_48	1.5e-23	86	23	108	Alpha-amylase	3.9e-12	291	178	468	Alpha-amylase_C	1.1e-23	100	533	632
UPI000821FEA1	635	Type 2	CBM_48	1.1e-21	86	23	108	Alpha-amylase	7.5e-13	310	179	488	Alpha-amylase_C	5.3e-24	102	534	635
UPI0009520F7A	632	Type 2	CBM_48	3e-24	86	23	108	Alpha-amylase	7.3e-14	312	177	488	Alpha-amylase_C	1.1e-24	99	534	632
UPI00018A34CC	632	Type 2	CBM_48	5.1e-23	86	23	108	Alpha-amylase	4.8e-14	312	177	488	Alpha-amylase_C	9.6e-25	99	534	632
UPI0001CD7EA5	632	Type 2	CBM_48	5.1e-23	86	23	108	Alpha-amylase	4.8e-14	312	177	488	Alpha-amylase_C	8.4e-25	99	534	632
UPI0001CD72C4	632	Type 2	CBM_48	5.1e-23	86	23	108	Alpha-amylase	4.8e-14	312	177	488	Alpha-amylase_C	8.4e-25	99	534	632
UPI0001654FDE	608	Type 2	CBM_48	1.2e-15	78	24	101	Alpha-amylase	1.2e-09	390	165	554	Alpha-amylase_C	3.3e-12	95	511	605
UPI000714C694	634	Type 2	CBM_48	2.4e-21	78	24	101	Alpha-amylase	2.3e-11	312	167	478	Alpha-amylase_C	1.4e-19	99	523	621
UPI0001B6B4F6	630	Type 2	CBM_48	2.7e-25	79	24	102	Alpha-amylase	5.1e-12	310	167	476	Alpha-amylase_C	1.6e-16	100	522	621
UPI000920EE14	630	Type 2	CBM_48	2.7e-25	79	24	102	Alpha-amylase	4.8e-12	310	166	475	Alpha-amylase_C	1.6e-16	100	522	621
UPI00042DE1FE	636	Type 2	CBM_48	4.8e-20	79	24	102	Alpha-amylase	8.1e-11	307	166	472	Alpha-amylase_C	8.5e-18	100	523	622
UPI0001F11661	630	Type 2	CBM_48	5.1e-22	79	24	102	Alpha-amylase	4.4e-15	310	166	475	Alpha-amylase_C	4.4e-19	100	523	622
UPI00033B9313	628	Type 2	CBM_48	5.5e-21	79	24	102	Alpha-amylase	4.8e-15	203	166	368	Alpha-amylase_C	3.1e-22	99	524	622
UPI0009D31614	618	Type 2	CBM_48	1e-20	80	24	103	Alpha-amylase	6.2e-12	103	164	266	Alpha-amylase_C	1.1e-15	92	522	613
UPI0009198EB7	637	Type 2	CBM_48	2.1e-26	80	24	103	Alpha-amylase	3.8e-16	204	166	369	Alpha-amylase_C	1.1e-22	98	524	621
UPI00033C9810	639	Type 2	CBM_48	9e-22	80	24	103	Alpha-amylase	1e-13	107	165	271	Alpha-amylase_C	4.2e-23	94	526	619
UPI0009175EF8	630	Type 2	CBM_48	3.9e-24	80	24	103	Alpha-amylase	8.1e-15	314	167	480	Alpha-amylase_C	2.7e-25	100	526	625
UPI0009522E00	738	Type 2	CBM_48	9.4e-24	81	24	104	Alpha-amylase	2.8e-17	206	170	375	Alpha-amylase_C	1.6e-14	110	530	639
UPI000336FFD4	726	Type 2	CBM_48	5.3e-23	81	24	104	Alpha-amylase	6.2e-18	206	170	375	Alpha-amylase_C	1.2e-15	109	530	638
UPI0001CE5D87	742	Type 2	CBM_48	2.6e-23	81	24	104	Alpha-amylase	3.3e-17	212	170	381	Alpha-amylase_C	5.6e-16	110	530	639
UPI0001F027CD	744	Type 2	CBM_48	2.6e-23	81	24	104	Alpha-amylase	3.3e-17	212	170	381	Alpha-amylase_C	5.6e-16	110	530	639
UPI0006C07096	744	Type 2	CBM_48	2.6e-23	81	24	104	Alpha-amylase	3.3e-17	212	170	381	Alpha-amylase_C	5.6e-16	110	530	639
UPI0009801DC3	744	Type 2	CBM_48	2.6e-23	81	24	104	Alpha-amylase	3.3e-17	212	170	381	Alpha-amylase_C	5.6e-16	110	530	639
UPI0001653536	744	Type 2	CBM_48	2.6e-23	81	24	104	Alpha-amylase	3.3e-17	212	170	381	Alpha-amylase_C	5.6e-16	110	530	639
UPI0002A21637	744	Type 2	CBM_48	2.6e-23	81	24	104	Alpha-amylase	3.3e-17	212	170	381	Alpha-amylase_C	4.2e-16	110	530	639
UPI000821A9D6	744	Type 2	CBM_48	5.4e-23	81	24	104	Alpha-amylase	6.4e-18	205	170	374	Alpha-amylase_C	1.3e-16	109	530	638
UPI0001F005D3	766	Type 2	CBM_48	3.5e-23	81	24	104	Alpha-amylase	2.1e-16	308	169	476	Alpha-amylase_C	3.7e-18	108	531	638
UPI00016588FF	766	Type 2	CBM_48	3.5e-23	81	24	104	Alpha-amylase	2.1e-16	308	169	476	Alpha-amylase_C	3.7e-18	108	531	638
UPI0001C4EDFA	663	Type 2	CBM_48	1e-22	81	24	104	Alpha-amylase	1.6e-13	212	166	377	Alpha-amylase_C	2.2e-18	116	525	640
UPI000812365A	724	Type 2	CBM_48	1.8e-21	81	24	104	Alpha-amylase	1.2e-14	308	170	477	Alpha-amylase_C	1.1e-18	98	523	620
UPI000B53D7CF	611	Type 2	CBM_48	7.9e-24	81	24	104	Alpha-amylase	3.2e-13	206	164	369	Alpha-amylase_C	2.6e-19	101	510	610
UPI000B4DC2C6	611	Type 2	CBM_48	4e-23	81	24	104	Alpha-amylase	3.7e-13	206	163	368	Alpha-amylase_C	1.9e-19	101	510	610
UPI000B4BB0E0	611	Type 2	CBM_48	6.2e-23	81	24	104	Alpha-amylase	3.5e-13	206	163	368	Alpha-amylase_C	1.9e-19	101	510	610
UPI00000D6543	611	Type 2	CBM_48	1.2e-23	81	24	104	Alpha-amylase	2.7e-12	206	164	369	Alpha-amylase_C	1.5e-19	101	510	610
UPI0004A0CF58	614	Type 2	CBM_48	5.1e-24	81	24	104	Alpha-amylase	2.7e-13	293	166	458	Alpha-amylase_C	8.4e-20	100	512	611
UPI00079C877D	613	Type 2	CBM_48	9.6e-24	81	24	104	Alpha-amylase	2.3e-13	196	166	361	Alpha-amylase_C	7.9e-20	100	512	611
UPI0000186ADC	613	Type 2	CBM_48	2.9e-22	81	24	104	Alpha-amylase	2e-12	300	163	462	Alpha-amylase_C	3.1e-20	101	510	610
UPI0001F26A8F	613	Type 2	CBM_48	2.5e-24	81	24	104	Alpha-amylase	2.6e-13	196	166	361	Alpha-amylase_C	3e-20	100	512	611
UPI0002137311	611	Type 2	CBM_48	5.5e-23	81	24	104	Alpha-amylase	2.8e-11	202	166	367	Alpha-amylase_C	1.2e-20	101	510	610
UPI0005FCB450	723	Type 2	CBM_48	3.1e-21	81	24	104	Alpha-amylase	1.2e-14	308	170	477	Alpha-amylase_C	3.4e-21	98	523	620
UPI00077C5ADD	630	Type 2	CBM_48	2e-25	81	24	104	Alpha-amylase	4.3e-12	311	170	480	Alpha-amylase_C	3e-26	99	527	625
UPI00095CACA9	643	Type 2	CBM_48	1.5e-25	83	24	106	Alpha-amylase	1.8e-13	310	172	481	Alpha-amylase_C	5.9e-23	100	528	627
UPI00080C3F59	673	Type 2	CBM_48	6e-26	83	24	106	Alpha-amylase	2.5e-15	312	174	485	Alpha-amylase_C	7.7e-25	99	537	635
UPI0003978359	673	Type 2	CBM_48	6e-26	83	24	106	Alpha-amylase	2.5e-15	312	174	485	Alpha-amylase_C	7.7e-25	99	537	635
UPI0006C6CA9D	673	Type 2	CBM_48	2.6e-25	83	24	106	Alpha-amylase	2.5e-15	312	174	485	Alpha-amylase_C	7.7e-25	99	537	635
UPI000502A05C	673	Type 2	CBM_48	2.6e-25	83	24	106	Alpha-amylase	2.5e-15	312	174	485	Alpha-amylase_C	7.7e-25	99	537	635
UPI00024225E8	673	Type 2	CBM_48	2.6e-25	83	24	106	Alpha-amylase	2.5e-15	312	174	485	Alpha-amylase_C	7.6e-25	99	537	635
UPI000B54FB7A	741	Type 2	CBM_48	1.6e-26	83	24	106	Alpha-amylase	2.7e-15	203	172	374	Alpha-amylase_C	6.7e-26	99	537	635
UPI000B36AFB5	715	Type 2	CBM_48	2e-25	83	24	106	Alpha-amylase	1.7e-15	313	173	485	Alpha-amylase_C	4.5e-26	99	537	635
UPI000B39BBCD	715	Type 2	CBM_48	1e-26	83	24	106	Alpha-amylase	1.4e-15	314	173	486	Alpha-amylase_C	3.5e-26	99	537	635
UPI000B3A7993	715	Type 2	CBM_48	8.9e-26	83	24	106	Alpha-amylase	1.4e-15	314	173	486	Alpha-amylase_C	3.5e-26	99	537	635
UPI000B37F708	715	Type 2	CBM_48	1.9e-26	83	24	106	Alpha-amylase	1.5e-15	314	173	486	Alpha-amylase_C	3.1e-26	99	537	635
UPI000B36FE19	715	Type 2	CBM_48	9.3e-26	83	24	106	Alpha-amylase	1.4e-15	314	173	486	Alpha-amylase_C	2.6e-26	99	537	635
UPI000B3AB282	715	Type 2	CBM_48	8.9e-26	83	24	106	Alpha-amylase	1.4e-15	314	173	486	Alpha-amylase_C	1.6e-26	99	537	635
UPI00000E4641	637	Type 2	CBM_48	2e-21	83	24	106	Alpha-amylase	4.5e-16	312	171	482	Alpha-amylase_C	3.4e-28	100	529	628
UPI00019F9363	750	Type 2	CBM_48	1.4e-21	84	24	107	Alpha-amylase	7.7e-10	313	175	487	Alpha-amylase_C	3.7e-06	139	532	670
UPI00023F9870	710	Type 2	CBM_48	6.9e-24	84	24	107	Alpha-amylase	3.5e-09	310	177	486	Alpha-amylase_C	2e-06	80	587	666
UPI00023FA58C	694	Type 2	CBM_48	1.5e-23	84	24	107	Alpha-amylase	2.5e-08	310	177	486	Alpha-amylase_C	9.1e-08	118	532	649
UPI0007997B7C	717	Type 2	CBM_48	1.3e-23	84	24	107	Alpha-amylase	5.3e-17	116	168	283	Alpha-amylase_C	1.1e-15	88	527	614
UPI0001C1D7D1	636	Type 2	CBM_48	1.2e-22	84	24	107	Alpha-amylase	1.8e-15	203	168	370	Alpha-amylase_C	1.2e-18	100	525	624
UPI0009D177A0	626	Type 2	CBM_48	3e-23	84	24	107	Alpha-amylase	1.1e-16	314	165	478	Alpha-amylase_C	2.6e-19	95	524	618
UPI00091AEAD2	626	Type 2	CBM_48	4.6e-25	84	24	107	Alpha-amylase	1.1e-16	305	172	476	Alpha-amylase_C	1.2e-19	98	523	620
UPI000987F672	635	Type 2	CBM_48	1.3e-24	84	24	107	Alpha-amylase	2.2e-14	309	168	476	Alpha-amylase_C	3.3e-21	99	528	626
UPI00006AEBEF	626	Type 2	CBM_48	3.3e-26	84	24	107	Alpha-amylase	1.4e-16	313	170	482	Alpha-amylase_C	1.9e-21	99	528	626
UPI000596CDB6	620	Type 2	CBM_48	2.2e-24	84	24	107	Alpha-amylase	2.1e-12	305	172	476	Alpha-amylase_C	2.4e-22	100	520	619
UPI0002BD75F4	643	Type 2	CBM_48	2.6e-26	84	24	107	Alpha-amylase	9.1e-13	305	171	475	Alpha-amylase_C	9.6e-23	100	519	618
UPI00029798BA	628	Type 2	CBM_48	9.7e-26	84	24	107	Alpha-amylase	3e-16	242	171	412	Alpha-amylase_C	6.9e-23	99	529	627
UPI000247EE98	642	Type 2	CBM_48	1.3e-23	84	24	107	Alpha-amylase	4.9e-11	302	172	473	Alpha-amylase_C	1.6e-23	100	518	617
UPI00080C2630	652	Type 2	CBM_48	4.7e-22	84	24	107	Alpha-amylase	1.1e-13	302	172	473	Alpha-amylase_C	1.4e-23	100	518	617
UPI00067BB84A	656	Type 2	CBM_48	4e-25	84	24	107	Alpha-amylase	3.1e-15	224	172	395	Alpha-amylase_C	9.4e-25	100	529	628
UPI0006AE15C5	652	Type 2	CBM_48	3.2e-23	84	24	107	Alpha-amylase	2e-13	303	171	473	Alpha-amylase_C	7.1e-25	100	518	617
UPI0004D53DBE	646	Type 2	CBM_48	2.4e-25	84	24	107	Alpha-amylase	3.6e-16	204	172	375	Alpha-amylase_C	5.3e-25	100	529	628
UPI0004DD637C	642	Type 2	CBM_48	5.7e-23	84	24	107	Alpha-amylase	2.2e-12	304	171	474	Alpha-amylase_C	4.7e-25	100	518	617
UPI00078B2BD7	639	Type 2	CBM_48	5.4e-22	84	24	107	Alpha-amylase	3.1e-15	312	171	482	Alpha-amylase_C	9.6e-26	100	530	629
UPI0008DAAC3F	630	Type 2	CBM_48	9.4e-27	84	24	107	Alpha-amylase	4.5e-13	306	171	476	Alpha-amylase_C	4e-26	100	527	626
UPI00054437B0	652	Type 2	CBM_48	3.1e-26	84	24	107	Alpha-amylase	4.1e-12	302	172	473	Alpha-amylase_C	2.9e-26	100	518	617
UPI00096B75CA	630	Type 2	CBM_48	6.7e-21	84	24	107	Alpha-amylase	3.9e-13	307	170	476	Alpha-amylase_C	2.9e-26	98	528	625
UPI0005C8286B	652	Type 2	CBM_48	3.1e-25	84	24	107	Alpha-amylase	2.8e-12	302	172	473	Alpha-amylase_C	1.3e-26	100	518	617
UPI00062512F6	652	Type 2	CBM_48	1.4e-24	84	24	107	Alpha-amylase	3.8e-12	302	172	473	Alpha-amylase_C	1.1e-26	100	518	617
UPI000B7BE363	650	Type 2	CBM_48	2.2e-21	84	24	107	Alpha-amylase	3.5e-16	314	183	496	Alpha-amylase_C	1e-26	99	541	639
UPI0008481AA1	643	Type 2	CBM_48	3.9e-22	84	24	107	Alpha-amylase	8.6e-16	314	176	489	Alpha-amylase_C	1.6e-27	100	534	633
UPI0006226E41	629	Type 2	CBM_48	1.4e-22	84	24	107	Alpha-amylase	3.6e-15	317	168	484	Alpha-amylase_C	3.6e-28	98	530	627
UPI0005A46736	631	Type 2	CBM_48	1e-20	84	24	107	Alpha-amylase	1.3e-15	315	171	485	Alpha-amylase_C	3.2e-28	98	530	627
UPI000839ECD7	629	Type 2	CBM_48	8.5e-25	84	24	107	Alpha-amylase	1.5e-13	310	174	483	Alpha-amylase_C	2.8e-28	100	530	629
UPI0009D57948	617	Type 2	CBM_48	4.5e-22	85	24	108	Alpha-amylase	1.2e-15	173	170	342	Alpha-amylase_C	4.7e-11	87	527	613
UPI00033A787C	622	Type 2	CBM_48	8.2e-22	85	24	108	Alpha-amylase	3e-16	312	165	476	Alpha-amylase_C	6.4e-20	99	522	620
UPI00096242D8	629	Type 2	CBM_48	1.9e-19	85	24	108	Alpha-amylase	1.7e-12	310	177	486	Alpha-amylase_C	1.5e-22	98	531	628
UPI000585FD6F	621	Type 2	CBM_48	1.6e-23	85	24	108	Alpha-amylase	4.7e-12	202	174	375	Alpha-amylase_C	8e-24	99	521	619
UPI0005ADD96E	621	Type 2	CBM_48	3.4e-25	85	24	108	Alpha-amylase	4.8e-13	301	174	474	Alpha-amylase_C	8.3e-25	99	521	619
UPI0005978D56	621	Type 2	CBM_48	1.4e-22	85	24	108	Alpha-amylase	2.5e-11	304	173	476	Alpha-amylase_C	3.6e-25	100	521	620
UPI0002123336	621	Type 2	CBM_48	8.4e-21	86	24	109	Alpha-amylase	8.8e-13	302	174	475	Alpha-amylase_C	2.4e-23	100	521	620
UPI0005A60613	631	Type 2	CBM_48	1.4e-21	86	24	109	Alpha-amylase	4.8e-15	313	172	484	Alpha-amylase_C	1e-23	101	531	631
UPI0007768007	631	Type 2	CBM_48	2.8e-21	86	24	109	Alpha-amylase	2.5e-15	312	172	483	Alpha-amylase_C	1e-23	101	531	631
UPI0004F8DEC3	639	Type 2	CBM_48	5.7e-20	86	24	109	Alpha-amylase	5.9e-11	204	172	375	Alpha-amylase_C	2.8e-28	99	529	627
UPI00096D2FC2	639	Type 2	CBM_48	5.7e-20	86	24	109	Alpha-amylase	5.9e-11	204	172	375	Alpha-amylase_C	2.8e-28	99	529	627
UPI00096DF0A2	638	Type 2	CBM_48	6.9e-20	86	24	109	Alpha-amylase	5.7e-11	205	171	375	Alpha-amylase_C	2e-28	99	529	627
UPI00073BD715	639	Type 2	CBM_48	6.1e-20	86	24	109	Alpha-amylase	1.1e-09	205	171	375	Alpha-amylase_C	1.3e-28	99	529	627
UPI000B4D6B0A	661	Type 2	CBM_48	2e-27	87	24	110	Alpha-amylase	9e-09	195	183	377	Alpha-amylase_C	3.7e-17	106	556	661
UPI0009CA387B	626	Type 2	CBM_48	2.8e-15	87	24	110	Alpha-amylase	1.2e-09	304	172	475	Alpha-amylase_C	7.9e-22	98	525	622
UPI00078ED2C5	645	Type 2	CBM_48	8.7e-24	95	24	118	Alpha-amylase	2e-07	199	181	379	Alpha-amylase_C	1.5e-21	102	542	643
UPI0006EE661E	688	Type 2	CBM_48	8.5e-22	78	25	102	Alpha-amylase	4e-13	314	168	481	Alpha-amylase_C	9.2e-16	98	527	624
UPI000334E75B	628	Type 2	CBM_48	2.1e-24	78	25	102	Alpha-amylase	3e-12	310	166	475	Alpha-amylase_C	3.5e-19	100	522	621
UPI0001EF5840	635	Type 2	CBM_48	1.7e-21	78	25	102	Alpha-amylase	2.3e-11	312	168	479	Alpha-amylase_C	1.4e-19	99	524	622
UPI0002011E9B	635	Type 2	CBM_48	2.2e-21	78	25	102	Alpha-amylase	2.3e-11	312	168	479	Alpha-amylase_C	1.4e-19	99	524	622
UPI0003356D89	635	Type 2	CBM_48	2.2e-21	78	25	102	Alpha-amylase	2.2e-11	312	167	478	Alpha-amylase_C	3.9e-20	99	524	622
UPI00004C6A75	638	Type 2	CBM_48	1.7e-22	78	25	102	Alpha-amylase	2.8e-11	313	165	477	Alpha-amylase_C	2.7e-23	100	524	623
UPI0002C64B39	639	Type 2	CBM_48	5.3e-26	79	25	103	Alpha-amylase	1.2e-12	310	167	476	Alpha-amylase_C	7.7e-16	100	523	622
UPI0009218DD7	639	Type 2	CBM_48	4.8e-26	79	25	103	Alpha-amylase	1.3e-12	311	166	476	Alpha-amylase_C	5.4e-16	100	523	622
UPI0008DFE440	639	Type 2	CBM_48	5.3e-26	79	25	103	Alpha-amylase	1.2e-12	310	167	476	Alpha-amylase_C	5.4e-16	100	523	622
UPI000B72F98E	639	Type 2	CBM_48	6.5e-26	79	25	103	Alpha-amylase	1.2e-12	310	167	476	Alpha-amylase_C	5.4e-16	100	523	622
UPI00088322C4	639	Type 2	CBM_48	6.5e-26	79	25	103	Alpha-amylase	1.2e-12	310	167	476	Alpha-amylase_C	5.4e-16	100	523	622
UPI000B734466	639	Type 2	CBM_48	4.8e-26	79	25	103	Alpha-amylase	1.1e-12	311	166	476	Alpha-amylase_C	5.4e-16	100	523	622
UPI0003310C77	639	Type 2	CBM_48	6.5e-26	79	25	103	Alpha-amylase	1.1e-12	310	167	476	Alpha-amylase_C	5.4e-16	100	523	622
UPI0009BEE569	639	Type 2	CBM_48	4.5e-25	79	25	103	Alpha-amylase	1.2e-12	309	168	476	Alpha-amylase_C	4.3e-16	100	523	622
UPI00098673A2	639	Type 2	CBM_48	6e-25	79	25	103	Alpha-amylase	1.2e-12	309	168	476	Alpha-amylase_C	4.3e-16	100	523	622
UPI000B6C5139	639	Type 2	CBM_48	4.8e-26	79	25	103	Alpha-amylase	1.2e-12	310	167	476	Alpha-amylase_C	2.9e-16	100	523	622
UPI000B6CDDC7	635	Type 2	CBM_48	3.3e-26	79	25	103	Alpha-amylase	1.1e-12	310	167	476	Alpha-amylase_C	2.6e-16	100	523	622
UPI000B678243	635	Type 2	CBM_48	3.3e-26	79	25	103	Alpha-amylase	1.1e-12	310	167	476	Alpha-amylase_C	2.6e-16	100	523	622
UPI000271F0A3	635	Type 2	CBM_48	3.3e-26	79	25	103	Alpha-amylase	1.1e-12	310	167	476	Alpha-amylase_C	2.6e-16	100	523	622
UPI000414884B	635	Type 2	CBM_48	3.3e-26	79	25	103	Alpha-amylase	1.1e-12	310	167	476	Alpha-amylase_C	2.6e-16	100	523	622
UPI0006B9B266	644	Type 2	CBM_48	2.6e-21	79	25	103	Alpha-amylase	3.2e-13	310	167	476	Alpha-amylase_C	1.2e-16	100	523	622
UPI000A35AD93	638	Type 2	CBM_48	1e-24	79	25	103	Alpha-amylase	5.1e-13	311	166	476	Alpha-amylase_C	6.6e-17	100	523	622
UPI0006F0D0D6	669	Type 2	CBM_48	7.4e-24	79	25	103	Alpha-amylase	3e-13	312	165	476	Alpha-amylase_C	1.4e-17	100	524	623
UPI0009728904	627	Type 2	CBM_48	2.9e-22	79	25	103	Alpha-amylase	7.2e-14	311	168	478	Alpha-amylase_C	7.7e-18	100	524	623
UPI0004A14426	669	Type 2	CBM_48	7.1e-23	79	25	103	Alpha-amylase	3e-13	312	165	476	Alpha-amylase_C	5.1e-18	100	524	623
UPI0002CA41E7	669	Type 2	CBM_48	1.1e-23	79	25	103	Alpha-amylase	3e-13	312	165	476	Alpha-amylase_C	5e-18	100	524	623
UPI000468DDA9	661	Type 2	CBM_48	2.9e-22	79	25	103	Alpha-amylase	1.1e-12	310	168	477	Alpha-amylase_C	2.5e-18	99	525	623
UPI000336363B	629	Type 2	CBM_48	1.8e-23	79	25	103	Alpha-amylase	6e-11	312	164	475	Alpha-amylase_C	2.6e-20	100	523	622
UPI00059FBD8F	628	Type 2	CBM_48	2.3e-22	79	25	103	Alpha-amylase	7.9e-15	309	168	476	Alpha-amylase_C	9e-21	100	524	623
UPI0001E190FF	621	Type 2	CBM_48	4.9e-17	80	25	104	Alpha-amylase	1.6e-11	204	168	371	Alpha-amylase_C	3.4e-20	98	524	621
UPI00032EF3C0	629	Type 2	CBM_48	1.2e-22	80	25	104	Alpha-amylase	4.9e-15	204	168	371	Alpha-amylase_C	2.6e-22	99	530	628
UPI00087C4BAE	625	Type 2	CBM_48	7.8e-25	80	25	104	Alpha-amylase	1.4e-12	210	164	373	Alpha-amylase_C	1.6e-24	99	526	624
UPI0009C905EE	633	Type 2	CBM_48	4.1e-23	81	25	105	Alpha-amylase	6.1e-17	316	165	480	Alpha-amylase_C	4.1e-19	100	527	626
UPI0001C49E2B	629	Type 2	CBM_48	1.4e-17	81	25	105	Alpha-amylase	3.6e-10	99	173	271	Alpha-amylase_C	5.7e-20	98	524	621
UPI00033D1623	637	Type 2	CBM_48	4.1e-23	81	25	105	Alpha-amylase	1.5e-12	208	165	372	Alpha-amylase_C	9.2e-21	98	527	624
UPI0009128A8D	640	Type 2	CBM_48	3.6e-24	81	25	105	Alpha-amylase	4.6e-11	311	172	482	Alpha-amylase_C	2.6e-21	97	527	623
UPI0001DD5A77	629	Type 2	CBM_48	8.6e-25	81	25	105	Alpha-amylase	7.8e-10	93	174	266	Alpha-amylase_C	5.7e-22	99	528	626
UPI0007ABBB94	615	Type 2	CBM_48	3.8e-25	81	25	105	Alpha-amylase	3e-13	296	169	464	Alpha-amylase_C	3.3e-23	98	517	614
UPI0006A9956A	615	Type 2	CBM_48	2e-23	81	25	105	Alpha-amylase	5.1e-12	295	170	464	Alpha-amylase_C	1.6e-23	98	517	614
UPI0006FA3D30	615	Type 2	CBM_48	8.5e-24	81	25	105	Alpha-amylase	9.6e-11	296	170	465	Alpha-amylase_C	2.9e-24	98	517	614
UPI000A0AFA21	628	Type 2	CBM_48	3.7e-18	81	25	105	Alpha-amylase	3.8e-14	311	171	481	Alpha-amylase_C	1.8e-24	98	524	621
UPI00033A0784	631	Type 2	CBM_48	7.7e-24	82	25	106	Alpha-amylase	4.8e-13	215	171	385	Alpha-amylase_C	1.9e-15	98	528	625
UPI0008902BD0	643	Type 2	CBM_48	1.2e-28	82	25	106	Alpha-amylase	1.1e-15	202	172	373	Alpha-amylase_C	6.5e-23	100	528	627
UPI000339F416	729	Type 2	CBM_48	5e-20	82	25	106	Alpha-amylase	6.1e-11	319	166	484	Alpha-amylase_C	2.3e-23	99	528	626
UPI000388356E	648	Type 2	CBM_48	9.4e-27	82	25	106	Alpha-amylase	8.3e-15	190	173	362	Alpha-amylase_C	7e-24	100	528	627
UPI000B37C3C1	730	Type 2	CBM_48	5e-26	82	25	106	Alpha-amylase	1.6e-15	205	172	376	Alpha-amylase_C	8.3e-25	99	537	635
UPI00020E8DB7	632	Type 2	CBM_48	1.9e-28	82	25	106	Alpha-amylase	3.9e-16	251	171	421	Alpha-amylase_C	2.4e-25	99	527	625
UPI0002503E67	655	Type 2	CBM_48	6.5e-26	83	25	107	Alpha-amylase	1.6e-12	312	170	481	Alpha-amylase_C	3.4e-19	100	527	626
UPI0007AA0F51	627	Type 2	CBM_48	3.8e-23	83	25	107	Alpha-amylase	8.4e-13	199	173	371	Alpha-amylase_C	7.6e-22	99	528	626
UPI0003B08963	616	Type 2	CBM_48	2.2e-19	83	25	107	Alpha-amylase	1.2e-11	303	166	468	Alpha-amylase_C	1.8e-22	100	516	615
UPI0005CB083E	629	Type 2	CBM_48	1.7e-25	83	25	107	Alpha-amylase	1.7e-14	313	171	483	Alpha-amylase_C	7.9e-24	100	529	628
UPI0003E46168	632	Type 2	CBM_48	2.4e-19	83	25	107	Alpha-amylase	6.2e-17	315	167	481	Alpha-amylase_C	5.7e-24	100	532	631
UPI000718AF6A	629	Type 2	CBM_48	5.4e-27	83	25	107	Alpha-amylase	2.3e-14	313	171	483	Alpha-amylase_C	3.7e-24	100	529	628
UPI000774499E	629	Type 2	CBM_48	2e-25	83	25	107	Alpha-amylase	1.1e-14	313	171	483	Alpha-amylase_C	3.4e-25	100	529	628
UPI00094957CD	626	Type 2	CBM_48	6.8e-27	83	25	107	Alpha-amylase	3.9e-13	193	173	365	Alpha-amylase_C	2.9e-25	100	519	618
UPI0003DB8D66	635	Type 2	CBM_48	3.4e-22	83	25	107	Alpha-amylase	2.9e-13	314	172	485	Alpha-amylase_C	5.9e-28	99	530	628
UPI0006F9E232	638	Type 2	CBM_48	4e-24	84	25	108	Alpha-amylase	1.5e-12	255	170	424	Alpha-amylase_C	1.1e-17	105	528	632
UPI000816FF6C	638	Type 2	CBM_48	1.6e-24	84	25	108	Alpha-amylase	1.4e-13	256	170	425	Alpha-amylase_C	8.7e-18	105	528	632
UPI0003381599	635	Type 2	CBM_48	2.3e-25	84	25	108	Alpha-amylase	3.1e-11	312	179	490	Alpha-amylase_C	1.9e-18	100	536	635
UPI0008210116	635	Type 2	CBM_48	2.3e-25	84	25	108	Alpha-amylase	3.1e-11	312	179	490	Alpha-amylase_C	1.9e-18	100	536	635
UPI0003380E01	635	Type 2	CBM_48	3.6e-25	84	25	108	Alpha-amylase	3.1e-11	312	179	490	Alpha-amylase_C	8.6e-19	100	536	635
UPI000B455A98	626	Type 2	CBM_48	1.5e-26	84	25	108	Alpha-amylase	6e-14	200	171	370	Alpha-amylase_C	1e-20	100	520	619
UPI00085A84D0	639	Type 2	CBM_48	3.7e-25	84	25	108	Alpha-amylase	4e-14	312	173	484	Alpha-amylase_C	6.7e-21	100	530	629
UPI000B92C7CD	626	Type 2	CBM_48	1.5e-26	84	25	108	Alpha-amylase	1.2e-14	199	171	369	Alpha-amylase_C	5.9e-21	100	520	619
UPI0001E8551B	626	Type 2	CBM_48	1.8e-26	84	25	108	Alpha-amylase	1.3e-14	199	171	369	Alpha-amylase_C	4e-21	100	520	619
UPI00091B80C2	626	Type 2	CBM_48	1.9e-23	84	25	108	Alpha-amylase	1.6e-13	209	172	380	Alpha-amylase_C	3.2e-21	100	524	623
UPI0007795991	626	Type 2	CBM_48	5.3e-27	84	25	108	Alpha-amylase	1.2e-14	200	171	370	Alpha-amylase_C	2.7e-21	100	520	619
UPI000B8ADF5B	643	Type 2	CBM_48	2.6e-26	84	25	108	Alpha-amylase	1.5e-16	313	172	484	Alpha-amylase_C	2.2e-21	100	530	629
UPI00025233E7	650	Type 2	CBM_48	1.8e-25	84	25	108	Alpha-amylase	2.6e-15	314	171	484	Alpha-amylase_C	1.9e-21	100	530	629
UPI00083E334F	642	Type 2	CBM_48	2.4e-27	84	25	108	Alpha-amylase	7.1e-12	300	173	472	Alpha-amylase_C	1.6e-21	100	518	617
UPI000650B34A	635	Type 2	CBM_48	1.2e-24	84	25	108	Alpha-amylase	4.7e-16	308	171	478	Alpha-amylase_C	1.5e-21	100	524	623
UPI0003400761	634	Type 2	CBM_48	7.3e-27	84	25	108	Alpha-amylase	1e-11	311	180	490	Alpha-amylase_C	1.4e-21	99	536	634
UPI000212B87D	650	Type 2	CBM_48	1.8e-25	84	25	108	Alpha-amylase	2.5e-15	313	172	484	Alpha-amylase_C	1.4e-21	100	530	629
UPI0006FA1CCA	642	Type 2	CBM_48	2e-28	84	25	108	Alpha-amylase	1.3e-11	300	173	472	Alpha-amylase_C	1.1e-21	100	518	617
UPI00075017A1	627	Type 2	CBM_48	2.7e-27	84	25	108	Alpha-amylase	5.6e-16	301	174	474	Alpha-amylase_C	8.2e-22	100	520	619
UPI00005D0AAB	631	Type 2	CBM_48	1.1e-26	84	25	108	Alpha-amylase	1.8e-13	202	172	373	Alpha-amylase_C	7.9e-22	101	530	630
UPI0005DBED35	666	Type 2	CBM_48	6.4e-27	84	25	108	Alpha-amylase	2.4e-12	301	173	473	Alpha-amylase_C	7.3e-22	100	520	619
UPI00005CB613	631	Type 2	CBM_48	1.9e-23	84	25	108	Alpha-amylase	1.1e-14	204	172	375	Alpha-amylase_C	6.5e-22	98	530	627
UPI000917B20A	635	Type 2	CBM_48	2.5e-26	84	25	108	Alpha-amylase	4.1e-16	313	172	484	Alpha-amylase_C	5e-22	100	530	629
UPI0009D8E845	685	Type 2	CBM_48	3e-24	84	25	108	Alpha-amylase	1.2e-13	304	175	478	Alpha-amylase_C	3.5e-22	100	530	629
UPI0003C54A80	665	Type 2	CBM_48	6.1e-27	84	25	108	Alpha-amylase	2.3e-13	301	172	472	Alpha-amylase_C	2.9e-22	100	519	618
UPI000012B5AA	666	Type 2	CBM_48	4.9e-27	84	25	108	Alpha-amylase	4.4e-14	301	173	473	Alpha-amylase_C	2.6e-22	100	520	619
UPI00096C9612	646	Type 2	CBM_48	8.7e-26	84	25	108	Alpha-amylase	2.7e-16	318	172	489	Alpha-amylase_C	2.5e-22	99	530	628
UPI0000F000E6	666	Type 2	CBM_48	2.9e-27	84	25	108	Alpha-amylase	1e-13	301	173	473	Alpha-amylase_C	2.4e-22	100	520	619
UPI0001D28CA6	627	Type 2	CBM_48	6.3e-28	84	25	108	Alpha-amylase	1.1e-15	308	172	479	Alpha-amylase_C	1.7e-22	100	520	619
UPI00000BEFFB	652	Type 2	CBM_48	3.3e-27	84	25	108	Alpha-amylase	1.1e-14	302	172	473	Alpha-amylase_C	1.6e-22	100	519	618
UPI00017E3A6D	652	Type 2	CBM_48	1.9e-26	84	25	108	Alpha-amylase	7.5e-15	301	172	472	Alpha-amylase_C	1.6e-22	100	519	618
UPI000A297CE7	652	Type 2	CBM_48	1.9e-26	84	25	108	Alpha-amylase	5.8e-15	302	172	473	Alpha-amylase_C	1.6e-22	100	519	618
UPI0008529B94	627	Type 2	CBM_48	5.8e-29	84	25	108	Alpha-amylase	1.4e-15	305	172	476	Alpha-amylase_C	1.6e-22	100	520	619
UPI00049EA6E6	665	Type 2	CBM_48	1.1e-26	84	25	108	Alpha-amylase	6.2e-14	301	172	472	Alpha-amylase_C	1.4e-22	100	519	618
UPI00084F8203	635	Type 2	CBM_48	4.7e-24	84	25	108	Alpha-amylase	6.5e-18	310	174	483	Alpha-amylase_C	1.3e-22	100	530	629
UPI0005CF70FD	643	Type 2	CBM_48	1.2e-25	84	25	108	Alpha-amylase	1.5e-16	314	170	483	Alpha-amylase_C	9.4e-23	98	530	627
UPI0003D5A013	647	Type 2	CBM_48	5.5e-23	84	25	108	Alpha-amylase	8.5e-14	302	174	475	Alpha-amylase_C	8.4e-23	100	521	620
UPI000999F676	648	Type 2	CBM_48	7.1e-24	84	25	108	Alpha-amylase	4.8e-15	314	173	486	Alpha-amylase_C	7.1e-23	100	534	633
UPI000238A0D8	666	Type 2	CBM_48	5.3e-26	84	25	108	Alpha-amylase	4.4e-14	301	173	473	Alpha-amylase_C	7e-23	100	520	619
UPI0002411D93	666	Type 2	CBM_48	8e-23	84	25	108	Alpha-amylase	1.4e-15	191	173	363	Alpha-amylase_C	6.7e-23	99	520	618
UPI0004D6CBD9	640	Type 2	CBM_48	3.1e-24	84	25	108	Alpha-amylase	1.4e-17	313	176	488	Alpha-amylase_C	5.2e-23	100	533	632
UPI0000F0017B	666	Type 2	CBM_48	2.9e-27	84	25	108	Alpha-amylase	6.2e-14	301	173	473	Alpha-amylase_C	4.6e-23	100	520	619
UPI0003B80BE7	631	Type 2	CBM_48	4.5e-27	84	25	108	Alpha-amylase	1e-13	202	172	373	Alpha-amylase_C	4.2e-23	101	530	630
UPI0003B840BC	631	Type 2	CBM_48	1.3e-27	84	25	108	Alpha-amylase	8.4e-14	202	172	373	Alpha-amylase_C	3.8e-23	101	530	630
UPI0006715EE7	659	Type 2	CBM_48	2.2e-20	84	25	108	Alpha-amylase	3.5e-12	303	187	489	Alpha-amylase_C	3.7e-23	99	534	632
UPI0005ADB81F	627	Type 2	CBM_48	5.8e-29	84	25	108	Alpha-amylase	5.3e-16	305	172	476	Alpha-amylase_C	3.7e-23	100	520	619
UPI00039784F7	665	Type 2	CBM_48	6.3e-29	84	25	108	Alpha-amylase	8.7e-15	304	172	475	Alpha-amylase_C	3.2e-23	100	520	619
UPI000951F868	627	Type 2	CBM_48	5.2e-28	84	25	108	Alpha-amylase	9.9e-16	301	174	474	Alpha-amylase_C	3.1e-23	100	520	619
UPI000006096C	627	Type 2	CBM_48	5.8e-29	84	25	108	Alpha-amylase	1.1e-14	304	172	475	Alpha-amylase_C	3e-23	100	520	619
UPI000B773E5D	648	Type 2	CBM_48	1.1e-26	84	25	108	Alpha-amylase	2.7e-16	313	172	484	Alpha-amylase_C	3e-23	100	530	629
UPI0005E94826	627	Type 2	CBM_48	5.8e-29	84	25	108	Alpha-amylase	1.4e-14	304	172	475	Alpha-amylase_C	2.9e-23	100	520	619
UPI000A08C867	627	Type 2	CBM_48	5.8e-29	84	25	108	Alpha-amylase	9.7e-15	302	174	475	Alpha-amylase_C	2.9e-23	100	520	619
UPI0005C1E5D8	627	Type 2	CBM_48	5.8e-29	84	25	108	Alpha-amylase	7.6e-16	305	172	476	Alpha-amylase_C	2.9e-23	100	520	619
UPI0001CE36BA	627	Type 2	CBM_48	5.8e-29	84	25	108	Alpha-amylase	5.7e-16	303	174	476	Alpha-amylase_C	2.9e-23	100	520	619
UPI0001F5C4EA	627	Type 2	CBM_48	5.8e-29	84	25	108	Alpha-amylase	5.3e-16	305	172	476	Alpha-amylase_C	2.9e-23	100	520	619
UPI00053031DB	627	Type 2	CBM_48	1e-28	84	25	108	Alpha-amylase	5.3e-16	305	172	476	Alpha-amylase_C	2.9e-23	100	520	619
UPI000B3ECEDF	626	Type 2	CBM_48	5.8e-29	84	25	108	Alpha-amylase	5.1e-16	303	172	474	Alpha-amylase_C	2.9e-23	100	519	618
UPI0002B407CB	627	Type 2	CBM_48	2.5e-28	84	25	108	Alpha-amylase	5e-16	304	172	475	Alpha-amylase_C	2.9e-23	100	520	619
UPI0005A49574	627	Type 2	CBM_48	7.5e-29	84	25	108	Alpha-amylase	4.6e-16	304	172	475	Alpha-amylase_C	2.9e-23	100	520	619
UPI00022BAA9E	627	Type 2	CBM_48	2.6e-28	84	25	108	Alpha-amylase	7.9e-15	303	173	475	Alpha-amylase_C	2.8e-23	100	520	619
UPI0006A8038D	627	Type 2	CBM_48	5e-28	84	25	108	Alpha-amylase	1.2e-15	303	172	474	Alpha-amylase_C	2.8e-23	100	520	619
UPI0007725B16	627	Type 2	CBM_48	2.6e-28	84	25	108	Alpha-amylase	1.1e-15	304	172	475	Alpha-amylase_C	2.8e-23	100	520	619
UPI00086DE5B7	627	Type 2	CBM_48	5e-28	84	25	108	Alpha-amylase	1.1e-15	303	173	475	Alpha-amylase_C	2.8e-23	100	520	619
UPI0009A3078F	627	Type 2	CBM_48	5e-28	84	25	108	Alpha-amylase	6.8e-16	304	172	475	Alpha-amylase_C	2.8e-23	100	520	619
UPI00025978EB	627	Type 2	CBM_48	2.7e-27	84	25	108	Alpha-amylase	4.8e-16	305	172	476	Alpha-amylase_C	2.8e-23	100	520	619
UPI000B439DFD	627	Type 2	CBM_48	5.8e-27	84	25	108	Alpha-amylase	6.4e-16	304	173	476	Alpha-amylase_C	2.7e-23	100	520	619
UPI0002AC59F1	627	Type 2	CBM_48	3.5e-28	84	25	108	Alpha-amylase	1.1e-15	307	169	475	Alpha-amylase_C	2.6e-23	100	520	619
UPI0009CBB04B	644	Type 2	CBM_48	2.4e-22	84	25	108	Alpha-amylase	6.9e-12	295	173	467	Alpha-amylase_C	2.4e-23	100	520	619
UPI0008FC86C0	623	Type 2	CBM_48	7.4e-23	84	25	108	Alpha-amylase	1.6e-12	294	173	466	Alpha-amylase_C	2.4e-23	100	519	618
UPI000671B7C8	666	Type 2	CBM_48	8e-23	84	25	108	Alpha-amylase	1.4e-15	192	173	364	Alpha-amylase_C	2.1e-23	99	520	618
UPI0008FB769E	627	Type 2	CBM_48	2.7e-27	84	25	108	Alpha-amylase	5.2e-16	303	173	475	Alpha-amylase_C	2e-23	100	520	619
UPI0007B5E415	643	Type 2	CBM_48	5e-27	84	25	108	Alpha-amylase	2e-12	305	170	474	Alpha-amylase_C	1.9e-23	100	520	619
UPI0008A66EE5	645	Type 2	CBM_48	3.3e-24	84	25	108	Alpha-amylase	6.9e-15	200	170	369	Alpha-amylase_C	1.9e-23	97	530	626
UPI0009D2D869	619	Type 2	CBM_48	5.4e-24	84	25	108	Alpha-amylase	8.9e-12	300	172	471	Alpha-amylase_C	1.7e-23	100	519	618
UPI0001543ABA	650	Type 2	CBM_48	1.2e-21	84	25	108	Alpha-amylase	4.4e-10	293	182	474	Alpha-amylase_C	1.6e-23	100	520	619
UPI0001B02B3A	643	Type 2	CBM_48	2e-26	84	25	108	Alpha-amylase	3.6e-13	306	170	475	Alpha-amylase_C	1.4e-23	100	520	619
UPI00006B55C4	645	Type 2	CBM_48	5.3e-25	84	25	108	Alpha-amylase	1.1e-12	302	173	474	Alpha-amylase_C	1.3e-23	100	520	619
UPI000256E7AD	631	Type 2	CBM_48	4.2e-27	84	25	108	Alpha-amylase	1e-13	202	172	373	Alpha-amylase_C	1.3e-23	101	530	630
UPI0003B8FF10	631	Type 2	CBM_48	2e-26	84	25	108	Alpha-amylase	1e-13	202	172	373	Alpha-amylase_C	1.3e-23	101	530	630
UPI000863EB10	645	Type 2	CBM_48	5.3e-25	84	25	108	Alpha-amylase	2.4e-12	306	172	477	Alpha-amylase_C	1.2e-23	100	520	619
UPI000661048A	645	Type 2	CBM_48	9.6e-25	84	25	108	Alpha-amylase	2.3e-12	305	173	477	Alpha-amylase_C	1.2e-23	100	520	619
UPI000370BFDF	645	Type 2	CBM_48	8.1e-27	84	25	108	Alpha-amylase	5.5e-13	302	173	474	Alpha-amylase_C	1.2e-23	100	520	619
UPI0002E3FA57	645	Type 2	CBM_48	8.1e-27	84	25	108	Alpha-amylase	4.8e-13	302	173	474	Alpha-amylase_C	1.2e-23	100	520	619
UPI0002CCC64D	644	Type 2	CBM_48	6.1e-25	84	25	108	Alpha-amylase	7.6e-13	304	172	475	Alpha-amylase_C	1.1e-23	100	520	619
UPI0007EAA104	627	Type 2	CBM_48	4.6e-28	84	25	108	Alpha-amylase	1.7e-15	302	174	475	Alpha-amylase_C	1.1e-23	100	520	619
UPI00032EBD40	645	Type 2	CBM_48	1.7e-26	84	25	108	Alpha-amylase	2e-13	306	172	477	Alpha-amylase_C	8.3e-24	100	520	619
UPI0002A72512	644	Type 2	CBM_48	2.1e-27	84	25	108	Alpha-amylase	6.3e-13	304	172	475	Alpha-amylase_C	7.4e-24	100	520	619
UPI0008F8AC86	673	Type 2	CBM_48	6.3e-26	84	25	108	Alpha-amylase	7e-18	310	174	483	Alpha-amylase_C	6.3e-24	100	531	630
UPI0006A8A137	643	Type 2	CBM_48	1e-27	84	25	108	Alpha-amylase	6e-13	306	171	476	Alpha-amylase_C	6.1e-24	99	520	618
UPI00095230E9	648	Type 2	CBM_48	1.6e-23	84	25	108	Alpha-amylase	1.1e-13	200	175	374	Alpha-amylase_C	6.1e-24	100	529	628
UPI000B6B35E1	648	Type 2	CBM_48	1.6e-23	84	25	108	Alpha-amylase	3.7e-14	205	172	376	Alpha-amylase_C	6.1e-24	100	529	628
UPI00084FA0FB	631	Type 2	CBM_48	1.1e-23	84	25	108	Alpha-amylase	2.9e-17	308	172	479	Alpha-amylase_C	5.6e-24	100	522	621
UPI00071D1EAE	623	Type 2	CBM_48	2.7e-22	84	25	108	Alpha-amylase	5.3e-13	195	173	367	Alpha-amylase_C	5.3e-24	100	519	618
UPI00061C15D3	631	Type 2	CBM_48	1.4e-24	84	25	108	Alpha-amylase	1e-16	316	172	487	Alpha-amylase_C	4.3e-24	100	530	629
UPI0004D60ED6	671	Type 2	CBM_48	2.2e-23	84	25	108	Alpha-amylase	2.1e-13	304	173	476	Alpha-amylase_C	2.4e-24	100	522	621
UPI0008F4F7BA	673	Type 2	CBM_48	9.9e-26	84	25	108	Alpha-amylase	6.9e-18	310	174	483	Alpha-amylase_C	2.3e-24	100	531	630
UPI00027946A4	645	Type 2	CBM_48	1.3e-23	84	25	108	Alpha-amylase	8.9e-12	305	173	477	Alpha-amylase_C	2.2e-24	100	520	619
UPI0003B86A54	631	Type 2	CBM_48	3.6e-25	84	25	108	Alpha-amylase	1.5e-14	314	172	485	Alpha-amylase_C	2.2e-24	101	530	630
UPI00071C4B64	631	Type 2	CBM_48	2.2e-25	84	25	108	Alpha-amylase	6.8e-15	313	172	484	Alpha-amylase_C	2.2e-24	101	530	630
UPI000992BA0B	645	Type 2	CBM_48	8.3e-25	84	25	108	Alpha-amylase	2.3e-12	307	171	477	Alpha-amylase_C	2e-24	100	520	619
UPI0003423826	627	Type 2	CBM_48	3.7e-27	84	25	108	Alpha-amylase	3.9e-13	193	174	366	Alpha-amylase_C	2e-24	100	520	619
UPI000012B5AB	639	Type 2	CBM_48	1.8e-26	84	25	108	Alpha-amylase	9.6e-13	307	168	474	Alpha-amylase_C	1.8e-24	100	520	619
UPI00029214A6	671	Type 2	CBM_48	3.6e-22	84	25	108	Alpha-amylase	5.1e-13	304	173	476	Alpha-amylase_C	1.8e-24	100	522	621
UPI00079A10DF	628	Type 2	CBM_48	4.6e-27	84	25	108	Alpha-amylase	3.5e-15	313	172	484	Alpha-amylase_C	1.6e-24	98	530	627
UPI00094C005F	636	Type 2	CBM_48	3.6e-27	84	25	108	Alpha-amylase	3.5e-18	311	174	484	Alpha-amylase_C	1.6e-24	100	530	629
UPI0006BB6343	641	Type 2	CBM_48	1.1e-26	84	25	108	Alpha-amylase	3.8e-15	196	174	369	Alpha-amylase_C	1.5e-24	100	530	629
UPI0005000FD9	644	Type 2	CBM_48	1.7e-26	84	25	108	Alpha-amylase	8.4e-13	304	172	475	Alpha-amylase_C	1.4e-24	100	520	619
UPI000627207C	640	Type 2	CBM_48	2.3e-29	84	25	108	Alpha-amylase	1.1e-13	305	171	475	Alpha-amylase_C	1.2e-24	100	520	619
UPI0004D576BC	627	Type 2	CBM_48	8.6e-26	84	25	108	Alpha-amylase	3.8e-15	191	172	362	Alpha-amylase_C	1.2e-24	98	530	627
UPI00090FD5C2	633	Type 2	CBM_48	4.5e-27	84	25	108	Alpha-amylase	4.1e-17	197	170	366	Alpha-amylase_C	1.1e-24	100	530	629
UPI00084DFE38	636	Type 2	CBM_48	1.9e-24	84	25	108	Alpha-amylase	5.6e-17	311	173	483	Alpha-amylase_C	7.3e-25	100	530	629
UPI0007E3649E	643	Type 2	CBM_48	7.3e-28	84	25	108	Alpha-amylase	2.8e-12	295	171	465	Alpha-amylase_C	6.7e-25	100	520	619
UPI0003EDA305	627	Type 2	CBM_48	8.8e-27	84	25	108	Alpha-amylase	3.4e-13	194	174	367	Alpha-amylase_C	6.4e-25	100	520	619
UPI0001B0ABFE	643	Type 2	CBM_48	2.7e-27	84	25	108	Alpha-amylase	6.9e-13	302	173	474	Alpha-amylase_C	5.6e-25	100	520	619
UPI00025B38EC	643	Type 2	CBM_48	2.7e-27	84	25	108	Alpha-amylase	6.3e-13	302	173	474	Alpha-amylase_C	5.6e-25	100	520	619
UPI00028B0708	645	Type 2	CBM_48	2.8e-24	84	25	108	Alpha-amylase	3e-12	307	171	477	Alpha-amylase_C	5.3e-25	100	520	619
UPI0001D18C33	643	Type 2	CBM_48	2.7e-27	84	25	108	Alpha-amylase	6.3e-13	302	173	474	Alpha-amylase_C	5.2e-25	100	520	619
UPI0002466AD8	627	Type 2	CBM_48	3.7e-27	84	25	108	Alpha-amylase	3.9e-13	193	174	366	Alpha-amylase_C	4.4e-25	100	520	619
UPI000977AE6D	627	Type 2	CBM_48	2.1e-26	84	25	108	Alpha-amylase	7.9e-14	194	175	368	Alpha-amylase_C	3.8e-25	100	520	619
UPI000B50B0C5	628	Type 2	CBM_48	1.2e-27	84	25	108	Alpha-amylase	1.5e-16	192	172	363	Alpha-amylase_C	3.6e-25	98	530	627
UPI00041DE215	637	Type 2	CBM_48	1.8e-27	84	25	108	Alpha-amylase	5e-18	313	175	487	Alpha-amylase_C	3.5e-25	100	530	629
UPI000652B795	645	Type 2	CBM_48	1.3e-24	84	25	108	Alpha-amylase	1.2e-11	302	173	474	Alpha-amylase_C	3.4e-25	100	520	619
UPI000043DA5A	627	Type 2	CBM_48	2.8e-26	84	25	108	Alpha-amylase	1.3e-12	302	174	475	Alpha-amylase_C	3.3e-25	100	520	619
UPI00027940F4	645	Type 2	CBM_48	3e-24	84	25	108	Alpha-amylase	1.9e-11	304	174	477	Alpha-amylase_C	3.2e-25	100	520	619
UPI00016B69A1	645	Type 2	CBM_48	8.3e-25	84	25	108	Alpha-amylase	7.7e-12	306	172	477	Alpha-amylase_C	3e-25	100	520	619
UPI0002794635	645	Type 2	CBM_48	6.4e-25	84	25	108	Alpha-amylase	5.9e-12	306	172	477	Alpha-amylase_C	3e-25	100	520	619
UPI0007ABC013	647	Type 2	CBM_48	1.1e-25	84	25	108	Alpha-amylase	3.1e-17	204	173	376	Alpha-amylase_C	3e-25	100	530	629
UPI0001A0E012	645	Type 2	CBM_48	8.3e-25	84	25	108	Alpha-amylase	5.3e-12	305	173	477	Alpha-amylase_C	2.9e-25	100	520	619
UPI0001A0BA41	645	Type 2	CBM_48	2.8e-24	84	25	108	Alpha-amylase	4.3e-12	303	172	474	Alpha-amylase_C	2.7e-25	100	520	619
UPI000A19D25F	645	Type 2	CBM_48	2.8e-24	84	25	108	Alpha-amylase	4.2e-12	307	171	477	Alpha-amylase_C	2.7e-25	100	520	619
UPI00027A1D7E	645	Type 2	CBM_48	1.6e-24	84	25	108	Alpha-amylase	3.2e-12	306	172	477	Alpha-amylase_C	2.7e-25	100	520	619
UPI0001A0C9E6	645	Type 2	CBM_48	2.8e-24	84	25	108	Alpha-amylase	3.2e-12	306	172	477	Alpha-amylase_C	2.7e-25	100	520	619
UPI0001A07F79	645	Type 2	CBM_48	2.8e-24	84	25	108	Alpha-amylase	3e-12	307	171	477	Alpha-amylase_C	2.7e-25	100	520	619
UPI0009233FF2	637	Type 2	CBM_48	6.1e-24	84	25	108	Alpha-amylase	6.2e-13	179	173	351	Alpha-amylase_C	2.6e-25	98	530	627
UPI00038E47CD	627	Type 2	CBM_48	2.8e-26	84	25	108	Alpha-amylase	1.3e-12	302	174	475	Alpha-amylase_C	2.5e-25	100	520	619
UPI0004DCE6DB	645	Type 2	CBM_48	7.3e-25	84	25	108	Alpha-amylase	9.4e-12	305	173	477	Alpha-amylase_C	2.4e-25	100	520	619
UPI0006D573C2	647	Type 2	CBM_48	1.7e-25	84	25	108	Alpha-amylase	3.2e-16	204	173	376	Alpha-amylase_C	2.4e-25	100	530	629
UPI00052B5DB9	636	Type 2	CBM_48	4.4e-28	84	25	108	Alpha-amylase	1.5e-18	313	175	487	Alpha-amylase_C	2.4e-25	99	530	628
UPI00086BD1AA	645	Type 2	CBM_48	2.5e-24	84	25	108	Alpha-amylase	1.4e-11	304	174	477	Alpha-amylase_C	2.3e-25	100	520	619
UPI00032DABD5	645	Type 2	CBM_48	7.3e-25	84	25	108	Alpha-amylase	9.4e-12	305	173	477	Alpha-amylase_C	2.3e-25	100	520	619
UPI00027A0A63	645	Type 2	CBM_48	5.7e-25	84	25	108	Alpha-amylase	9.2e-12	305	173	477	Alpha-amylase_C	2.3e-25	100	520	619
UPI0009573845	645	Type 2	CBM_48	6.2e-25	84	25	108	Alpha-amylase	1e-11	305	173	477	Alpha-amylase_C	2.2e-25	100	520	619
UPI00033024E0	645	Type 2	CBM_48	4.8e-24	84	25	108	Alpha-amylase	3.1e-12	306	172	477	Alpha-amylase_C	2.2e-25	100	520	619
UPI0008409F0B	628	Type 2	CBM_48	1e-26	84	25	108	Alpha-amylase	9.8e-16	184	172	355	Alpha-amylase_C	2.1e-25	98	530	627
UPI0002D246B4	645	Type 2	CBM_48	8.3e-25	84	25	108	Alpha-amylase	1.3e-11	306	172	477	Alpha-amylase_C	2e-25	100	520	619
UPI0007B6B1E0	645	Type 2	CBM_48	8.3e-25	84	25	108	Alpha-amylase	8.3e-12	307	171	477	Alpha-amylase_C	2e-25	100	520	619
UPI0001A0FCC3	645	Type 2	CBM_48	8.3e-25	84	25	108	Alpha-amylase	7.7e-12	306	172	477	Alpha-amylase_C	2e-25	100	520	619
UPI0005DD799B	645	Type 2	CBM_48	8.3e-25	84	25	108	Alpha-amylase	7.7e-12	306	172	477	Alpha-amylase_C	2e-25	100	520	619
UPI000B444599	645	Type 2	CBM_48	8.3e-25	84	25	108	Alpha-amylase	7.3e-12	306	172	477	Alpha-amylase_C	2e-25	100	520	619
UPI00019FD4FA	645	Type 2	CBM_48	8.3e-25	84	25	108	Alpha-amylase	7.2e-12	306	172	477	Alpha-amylase_C	2e-25	100	520	619
UPI0007386CDF	645	Type 2	CBM_48	8.3e-25	84	25	108	Alpha-amylase	6.8e-12	303	173	475	Alpha-amylase_C	2e-25	100	520	619
UPI0002411BCF	645	Type 2	CBM_48	8.3e-25	84	25	108	Alpha-amylase	6.6e-12	303	173	475	Alpha-amylase_C	2e-25	100	520	619
UPI000A369722	645	Type 2	CBM_48	8.3e-25	84	25	108	Alpha-amylase	6e-12	306	172	477	Alpha-amylase_C	2e-25	100	520	619
UPI0001A0661F	645	Type 2	CBM_48	8.3e-25	84	25	108	Alpha-amylase	5.7e-12	307	171	477	Alpha-amylase_C	2e-25	100	520	619
UPI00027A2078	645	Type 2	CBM_48	8.3e-25	84	25	108	Alpha-amylase	5.7e-12	307	171	477	Alpha-amylase_C	2e-25	100	520	619
UPI0003311F0B	645	Type 2	CBM_48	8.3e-25	84	25	108	Alpha-amylase	5.7e-12	307	171	477	Alpha-amylase_C	2e-25	100	520	619
UPI0002D48ECD	645	Type 2	CBM_48	8.8e-25	84	25	108	Alpha-amylase	5.7e-12	307	171	477	Alpha-amylase_C	2e-25	100	520	619
UPI000279A0C4	645	Type 2	CBM_48	8.8e-25	84	25	108	Alpha-amylase	5.7e-12	307	171	477	Alpha-amylase_C	2e-25	100	520	619
UPI0008A59C92	645	Type 2	CBM_48	8.3e-25	84	25	108	Alpha-amylase	4.3e-12	306	172	477	Alpha-amylase_C	2e-25	100	520	619
UPI00016B622C	645	Type 2	CBM_48	8.3e-25	84	25	108	Alpha-amylase	2.5e-12	306	172	477	Alpha-amylase_C	2e-25	100	520	619
UPI000018EDDB	645	Type 2	CBM_48	8.3e-25	84	25	108	Alpha-amylase	2.3e-12	307	171	477	Alpha-amylase_C	2e-25	100	520	619
UPI0004931E3A	643	Type 2	CBM_48	1.3e-23	84	25	108	Alpha-amylase	1e-12	299	174	472	Alpha-amylase_C	2e-25	100	520	619
UPI00032FA11D	628	Type 2	CBM_48	1.8e-26	84	25	108	Alpha-amylase	2.1e-14	313	172	484	Alpha-amylase_C	2e-25	98	530	627
UPI00069F6726	628	Type 2	CBM_48	9.3e-27	84	25	108	Alpha-amylase	8.2e-16	182	172	353	Alpha-amylase_C	1.8e-25	98	530	627
UPI0007D95AF2	628	Type 2	CBM_48	1.2e-26	84	25	108	Alpha-amylase	2.3e-16	182	172	353	Alpha-amylase_C	1.8e-25	98	530	627
UPI0002357390	628	Type 2	CBM_48	9.7e-27	84	25	108	Alpha-amylase	1.7e-16	182	172	353	Alpha-amylase_C	1.8e-25	98	530	627
UPI000762A7AD	645	Type 2	CBM_48	5.7e-25	84	25	108	Alpha-amylase	3.5e-11	305	173	477	Alpha-amylase_C	1.7e-25	100	520	619
UPI0009933944	645	Type 2	CBM_48	8.3e-25	84	25	108	Alpha-amylase	3.1e-11	305	173	477	Alpha-amylase_C	1.7e-25	100	520	619
UPI00032FD2BD	645	Type 2	CBM_48	7.3e-25	84	25	108	Alpha-amylase	1.8e-11	305	173	477	Alpha-amylase_C	1.7e-25	100	520	619
UPI000279342E	645	Type 2	CBM_48	4.5e-24	84	25	108	Alpha-amylase	1.1e-11	305	173	477	Alpha-amylase_C	1.7e-25	100	520	619
UPI0008733A0B	645	Type 2	CBM_48	7.1e-25	84	25	108	Alpha-amylase	9.8e-12	304	173	476	Alpha-amylase_C	1.7e-25	100	520	619
UPI0001A02783	645	Type 2	CBM_48	5.7e-25	84	25	108	Alpha-amylase	9.4e-12	305	173	477	Alpha-amylase_C	1.7e-25	100	520	619
UPI00032F2636	645	Type 2	CBM_48	5.7e-25	84	25	108	Alpha-amylase	9.4e-12	305	173	477	Alpha-amylase_C	1.7e-25	100	520	619
UPI00081786BB	645	Type 2	CBM_48	5.7e-25	84	25	108	Alpha-amylase	9.4e-12	305	173	477	Alpha-amylase_C	1.7e-25	100	520	619
UPI0001A0E4D2	645	Type 2	CBM_48	7.3e-25	84	25	108	Alpha-amylase	9.4e-12	305	173	477	Alpha-amylase_C	1.7e-25	100	520	619
UPI0001A16294	645	Type 2	CBM_48	7.3e-25	84	25	108	Alpha-amylase	9.4e-12	305	173	477	Alpha-amylase_C	1.7e-25	100	520	619
UPI00027A1BD7	645	Type 2	CBM_48	7.3e-25	84	25	108	Alpha-amylase	9.4e-12	305	173	477	Alpha-amylase_C	1.7e-25	100	520	619
UPI000279A5D5	645	Type 2	CBM_48	7.3e-25	84	25	108	Alpha-amylase	9.4e-12	305	173	477	Alpha-amylase_C	1.7e-25	100	520	619
UPI000992059D	645	Type 2	CBM_48	7.3e-25	84	25	108	Alpha-amylase	9.4e-12	305	173	477	Alpha-amylase_C	1.7e-25	100	520	619
UPI00077ACC11	645	Type 2	CBM_48	2.8e-24	84	25	108	Alpha-amylase	9.4e-12	305	173	477	Alpha-amylase_C	1.7e-25	100	520	619
UPI00006ACFFB	645	Type 2	CBM_48	2.9e-24	84	25	108	Alpha-amylase	9.4e-12	305	173	477	Alpha-amylase_C	1.7e-25	100	520	619
UPI0005C855E5	645	Type 2	CBM_48	4.1e-24	84	25	108	Alpha-amylase	9.4e-12	305	173	477	Alpha-amylase_C	1.7e-25	100	520	619
UPI000A0941A9	645	Type 2	CBM_48	5.2e-24	84	25	108	Alpha-amylase	9.4e-12	305	173	477	Alpha-amylase_C	1.7e-25	100	520	619
UPI0001A04EF9	645	Type 2	CBM_48	5.2e-24	84	25	108	Alpha-amylase	9.4e-12	305	173	477	Alpha-amylase_C	1.7e-25	100	520	619
UPI00027C147B	645	Type 2	CBM_48	5.7e-25	84	25	108	Alpha-amylase	9.1e-12	305	173	477	Alpha-amylase_C	1.7e-25	100	520	619
UPI0001A1AFFE	645	Type 2	CBM_48	8.3e-25	84	25	108	Alpha-amylase	2.3e-12	307	171	477	Alpha-amylase_C	1.7e-25	100	520	619
UPI000815F019	645	Type 2	CBM_48	3e-24	84	25	108	Alpha-amylase	1.9e-11	304	174	477	Alpha-amylase_C	1.6e-25	100	520	619
UPI000993DD66	645	Type 2	CBM_48	3e-24	84	25	108	Alpha-amylase	1.6e-11	304	174	477	Alpha-amylase_C	1.6e-25	100	520	619
UPI0009D80088	645	Type 2	CBM_48	7.1e-25	84	25	108	Alpha-amylase	1.2e-11	305	173	477	Alpha-amylase_C	1.6e-25	100	520	619
UPI0001A101E2	645	Type 2	CBM_48	3.8e-25	84	25	108	Alpha-amylase	1.1e-11	305	173	477	Alpha-amylase_C	1.6e-25	100	520	619
UPI00027AA6BB	645	Type 2	CBM_48	4.6e-25	84	25	108	Alpha-amylase	1.1e-11	305	173	477	Alpha-amylase_C	1.6e-25	100	520	619
UPI0008FE60B6	645	Type 2	CBM_48	2.6e-24	84	25	108	Alpha-amylase	8.3e-12	305	173	477	Alpha-amylase_C	1.6e-25	100	520	619
UPI0008FE272A	645	Type 2	CBM_48	6.2e-25	84	25	108	Alpha-amylase	7.9e-12	310	168	477	Alpha-amylase_C	1.6e-25	100	520	619
UPI0001A01FF5	645	Type 2	CBM_48	3e-24	84	25	108	Alpha-amylase	6.7e-12	303	172	474	Alpha-amylase_C	1.6e-25	100	520	619
UPI0009B74BC2	627	Type 2	CBM_48	2.8e-26	84	25	108	Alpha-amylase	1.6e-12	193	174	366	Alpha-amylase_C	1.6e-25	100	520	619
UPI00032F056F	645	Type 2	CBM_48	2e-24	84	25	108	Alpha-amylase	1.4e-11	304	174	477	Alpha-amylase_C	1.5e-25	100	520	619
UPI0003C52F97	645	Type 2	CBM_48	8.3e-25	84	25	108	Alpha-amylase	2.4e-12	307	171	477	Alpha-amylase_C	1.4e-25	100	520	619
UPI00088CE220	648	Type 2	CBM_48	1.7e-26	84	25	108	Alpha-amylase	2.1e-14	212	173	384	Alpha-amylase_C	1.4e-25	100	530	629
UPI0008098DF4	645	Type 2	CBM_48	8.3e-25	84	25	108	Alpha-amylase	3.4e-12	306	172	477	Alpha-amylase_C	1.3e-25	100	520	619
UPI0003011FC6	645	Type 2	CBM_48	7.6e-25	84	25	108	Alpha-amylase	2.3e-12	307	171	477	Alpha-amylase_C	1.3e-25	100	520	619
UPI0006AD8195	645	Type 2	CBM_48	8.3e-25	84	25	108	Alpha-amylase	2.3e-12	307	171	477	Alpha-amylase_C	1.3e-25	100	520	619
UPI000779A17A	643	Type 2	CBM_48	3e-26	84	25	108	Alpha-amylase	1.7e-13	295	172	466	Alpha-amylase_C	1.3e-25	100	520	619
UPI000278EBA6	645	Type 2	CBM_48	5.3e-24	84	25	108	Alpha-amylase	1.6e-11	304	174	477	Alpha-amylase_C	1.2e-25	100	520	619
UPI0006AC7F9F	645	Type 2	CBM_48	8.3e-25	84	25	108	Alpha-amylase	7.7e-12	306	172	477	Alpha-amylase_C	1.2e-25	100	520	619
UPI000330AED4	645	Type 2	CBM_48	8.3e-25	84	25	108	Alpha-amylase	6.8e-12	303	173	475	Alpha-amylase_C	1.2e-25	100	520	619
UPI00027A088D	645	Type 2	CBM_48	1.3e-24	84	25	108	Alpha-amylase	1.2e-11	302	173	474	Alpha-amylase_C	1.1e-25	100	520	619
UPI0008FE0ACD	645	Type 2	CBM_48	1.3e-24	84	25	108	Alpha-amylase	1.1e-11	303	173	475	Alpha-amylase_C	1.1e-25	100	520	619
UPI000816271F	645	Type 2	CBM_48	3.2e-25	84	25	108	Alpha-amylase	1.1e-11	302	173	474	Alpha-amylase_C	1e-25	100	520	619
UPI0001A0010A	645	Type 2	CBM_48	8.3e-25	84	25	108	Alpha-amylase	7.7e-12	306	172	477	Alpha-amylase_C	9.9e-26	100	520	619
UPI000A3834A2	645	Type 2	CBM_48	8.3e-25	84	25	108	Alpha-amylase	7.2e-12	305	173	477	Alpha-amylase_C	9.9e-26	100	520	619
UPI000B4553A4	645	Type 2	CBM_48	6.6e-24	84	25	108	Alpha-amylase	9.2e-12	306	172	477	Alpha-amylase_C	9.4e-26	100	520	619
UPI00031E537C	645	Type 2	CBM_48	6.6e-24	84	25	108	Alpha-amylase	9e-12	306	172	477	Alpha-amylase_C	9.4e-26	100	520	619
UPI000A37A01A	645	Type 2	CBM_48	8.3e-25	84	25	108	Alpha-amylase	7.7e-12	306	172	477	Alpha-amylase_C	9.3e-26	100	520	619
UPI000279218A	645	Type 2	CBM_48	6.2e-25	84	25	108	Alpha-amylase	1.2e-11	305	173	477	Alpha-amylase_C	9.2e-26	100	520	619
UPI000278C2E4	645	Type 2	CBM_48	7.9e-25	84	25	108	Alpha-amylase	1e-11	305	173	477	Alpha-amylase_C	9.2e-26	100	520	619
UPI0008644B45	645	Type 2	CBM_48	7.9e-25	84	25	108	Alpha-amylase	9.9e-12	305	173	477	Alpha-amylase_C	9.2e-26	100	520	619
UPI0000D8A141	645	Type 2	CBM_48	8.3e-25	84	25	108	Alpha-amylase	6e-12	306	172	477	Alpha-amylase_C	9.2e-26	100	520	619
UPI00016B8BA8	645	Type 2	CBM_48	8.3e-25	84	25	108	Alpha-amylase	6e-12	306	172	477	Alpha-amylase_C	9.2e-26	100	520	619
UPI00027B4A24	645	Type 2	CBM_48	8.3e-25	84	25	108	Alpha-amylase	6e-12	306	172	477	Alpha-amylase_C	9.2e-26	100	520	619
UPI0002797EDF	645	Type 2	CBM_48	6.4e-25	84	25	108	Alpha-amylase	5.7e-12	307	171	477	Alpha-amylase_C	9.2e-26	100	520	619
UPI0001A17629	645	Type 2	CBM_48	8.3e-25	84	25	108	Alpha-amylase	2.3e-12	307	171	477	Alpha-amylase_C	9.2e-26	100	520	619
UPI0001A0AA9F	645	Type 2	CBM_48	1.3e-25	84	25	108	Alpha-amylase	5.8e-13	304	173	476	Alpha-amylase_C	9e-26	100	520	619
UPI00044CD0F4	643	Type 2	CBM_48	3e-26	84	25	108	Alpha-amylase	2.7e-13	302	172	473	Alpha-amylase_C	8.9e-26	100	520	619
UPI0008042B4F	645	Type 2	CBM_48	9.9e-25	84	25	108	Alpha-amylase	7.7e-12	306	172	477	Alpha-amylase_C	8.8e-26	100	520	619
UPI0006A8A953	645	Type 2	CBM_48	5.9e-24	84	25	108	Alpha-amylase	3.2e-12	306	172	477	Alpha-amylase_C	8.8e-26	100	520	619
UPI0005B6BDB1	645	Type 2	CBM_48	8.8e-25	84	25	108	Alpha-amylase	2.3e-12	307	171	477	Alpha-amylase_C	8.7e-26	100	520	619
UPI00032E8917	645	Type 2	CBM_48	8.8e-25	84	25	108	Alpha-amylase	2.3e-12	307	171	477	Alpha-amylase_C	8.7e-26	100	520	619
UPI000676B74E	645	Type 2	CBM_48	8.8e-25	84	25	108	Alpha-amylase	1.5e-12	307	171	477	Alpha-amylase_C	8.7e-26	100	520	619
UPI000995A4FB	645	Type 2	CBM_48	4.4e-24	84	25	108	Alpha-amylase	3.7e-12	306	172	477	Alpha-amylase_C	8.6e-26	100	520	619
UPI00065C083A	645	Type 2	CBM_48	4.4e-24	84	25	108	Alpha-amylase	3.6e-12	306	172	477	Alpha-amylase_C	8.6e-26	100	520	619
UPI000200E3FB	645	Type 2	CBM_48	5.5e-24	84	25	108	Alpha-amylase	3.2e-12	306	172	477	Alpha-amylase_C	8.6e-26	100	520	619
UPI000A376603	645	Type 2	CBM_48	8.3e-25	84	25	108	Alpha-amylase	2.4e-12	306	172	477	Alpha-amylase_C	8.6e-26	100	520	619
UPI00027A9300	645	Type 2	CBM_48	8.8e-25	84	25	108	Alpha-amylase	2.4e-12	306	172	477	Alpha-amylase_C	8.6e-26	100	520	619
UPI0007B6C612	645	Type 2	CBM_48	8.3e-25	84	25	108	Alpha-amylase	2.3e-12	307	171	477	Alpha-amylase_C	8.6e-26	100	520	619
UPI0008ED5E3C	645	Type 2	CBM_48	8.3e-25	84	25	108	Alpha-amylase	2.3e-12	307	171	477	Alpha-amylase_C	8.6e-26	100	520	619
UPI00027BEF97	645	Type 2	CBM_48	3e-24	84	25	108	Alpha-amylase	2.1e-11	304	174	477	Alpha-amylase_C	8.5e-26	100	520	619
UPI0008727BB1	645	Type 2	CBM_48	3e-24	84	25	108	Alpha-amylase	1.6e-11	304	174	477	Alpha-amylase_C	8.5e-26	100	520	619
UPI0001A2010A	645	Type 2	CBM_48	9.9e-25	84	25	108	Alpha-amylase	7.7e-12	306	172	477	Alpha-amylase_C	8.3e-26	100	520	619
UPI0009755F4B	627	Type 2	CBM_48	8.8e-27	84	25	108	Alpha-amylase	3.9e-13	193	174	366	Alpha-amylase_C	7.8e-26	100	520	619
UPI000B58A664	628	Type 2	CBM_48	5.8e-28	84	25	108	Alpha-amylase	1.7e-16	182	172	353	Alpha-amylase_C	7.8e-26	98	530	627
UPI0008AA4B5E	643	Type 2	CBM_48	1.7e-24	84	25	108	Alpha-amylase	5.4e-12	300	175	474	Alpha-amylase_C	7.5e-26	100	520	619
UPI0002BD4FB0	628	Type 2	CBM_48	1.3e-26	84	25	108	Alpha-amylase	1.8e-15	201	174	374	Alpha-amylase_C	7.5e-26	98	530	627
UPI000B431722	645	Type 2	CBM_48	4.4e-24	84	25	108	Alpha-amylase	3.8e-12	305	173	477	Alpha-amylase_C	7.2e-26	100	520	619
UPI00006BA95F	630	Type 2	CBM_48	1.4e-27	84	25	108	Alpha-amylase	2.3e-18	201	173	373	Alpha-amylase_C	7.1e-26	99	529	627
UPI00001677D2	645	Type 2	CBM_48	6.6e-24	84	25	108	Alpha-amylase	3.7e-12	306	172	477	Alpha-amylase_C	5.5e-26	100	520	619
UPI00065BECC5	645	Type 2	CBM_48	5.7e-25	84	25	108	Alpha-amylase	1.2e-11	302	173	474	Alpha-amylase_C	5.2e-26	100	520	619
UPI00086A9C49	645	Type 2	CBM_48	9.9e-25	84	25	108	Alpha-amylase	1.2e-11	302	173	474	Alpha-amylase_C	5.2e-26	100	520	619
UPI00027AADB1	645	Type 2	CBM_48	3.4e-24	84	25	108	Alpha-amylase	1e-11	306	172	477	Alpha-amylase_C	5.1e-26	100	520	619
UPI00019FE2E8	645	Type 2	CBM_48	6.6e-24	84	25	108	Alpha-amylase	9.5e-12	306	172	477	Alpha-amylase_C	4.9e-26	100	520	619
UPI00016B77DC	645	Type 2	CBM_48	6.6e-24	84	25	108	Alpha-amylase	3.8e-12	306	172	477	Alpha-amylase_C	4.9e-26	100	520	619
UPI000B4432CC	645	Type 2	CBM_48	1.8e-23	84	25	108	Alpha-amylase	3.6e-12	303	172	474	Alpha-amylase_C	4.8e-26	100	520	619
UPI0005E61E03	645	Type 2	CBM_48	5.5e-24	84	25	108	Alpha-amylase	3.5e-12	306	172	477	Alpha-amylase_C	4.8e-26	100	520	619
UPI00062D882D	645	Type 2	CBM_48	5.7e-25	84	25	108	Alpha-amylase	1.5e-11	303	172	474	Alpha-amylase_C	4.5e-26	100	520	619
UPI0009C0A68C	643	Type 2	CBM_48	3e-26	84	25	108	Alpha-amylase	1.5e-13	205	171	375	Alpha-amylase_C	4.4e-26	100	520	619
UPI0006AE7256	627	Type 2	CBM_48	4.1e-27	84	25	108	Alpha-amylase	8e-14	299	175	473	Alpha-amylase_C	4.4e-26	100	520	619
UPI000542BE1C	639	Type 2	CBM_48	1.3e-28	84	25	108	Alpha-amylase	2.6e-17	311	174	484	Alpha-amylase_C	4.4e-26	100	530	629
UPI00027972A0	645	Type 2	CBM_48	5.5e-24	84	25	108	Alpha-amylase	3.6e-12	306	172	477	Alpha-amylase_C	4.3e-26	100	520	619
UPI00027A2343	645	Type 2	CBM_48	5.5e-24	84	25	108	Alpha-amylase	3.5e-12	306	172	477	Alpha-amylase_C	4.3e-26	100	520	619
UPI0002790B5A	645	Type 2	CBM_48	5.5e-24	84	25	108	Alpha-amylase	3.5e-12	306	172	477	Alpha-amylase_C	4.3e-26	100	520	619
UPI0001A12E82	645	Type 2	CBM_48	3.2e-25	84	25	108	Alpha-amylase	1.3e-11	305	173	477	Alpha-amylase_C	4.2e-26	100	520	619
UPI000A301856	645	Type 2	CBM_48	4.9e-24	84	25	108	Alpha-amylase	1.3e-11	305	173	477	Alpha-amylase_C	4.2e-26	100	520	619
UPI000278DD7A	645	Type 2	CBM_48	5.1e-25	84	25	108	Alpha-amylase	1.2e-11	302	173	474	Alpha-amylase_C	4.2e-26	100	520	619
UPI000B430B01	645	Type 2	CBM_48	5.7e-25	84	25	108	Alpha-amylase	1.2e-11	302	173	474	Alpha-amylase_C	4.2e-26	100	520	619
UPI0001A0240B	645	Type 2	CBM_48	5.7e-25	84	25	108	Alpha-amylase	1.2e-11	302	173	474	Alpha-amylase_C	4.2e-26	100	520	619
UPI0006DB64C5	645	Type 2	CBM_48	5.7e-25	84	25	108	Alpha-amylase	1.2e-11	302	173	474	Alpha-amylase_C	4.2e-26	100	520	619
UPI00027AA10C	645	Type 2	CBM_48	5.7e-25	84	25	108	Alpha-amylase	1.2e-11	302	173	474	Alpha-amylase_C	4.2e-26	100	520	619
UPI00086F67BF	645	Type 2	CBM_48	5.7e-25	84	25	108	Alpha-amylase	1.2e-11	302	173	474	Alpha-amylase_C	4.2e-26	100	520	619
UPI0007DB3AAA	645	Type 2	CBM_48	6.5e-25	84	25	108	Alpha-amylase	1.2e-11	302	173	474	Alpha-amylase_C	4.2e-26	100	520	619
UPI0008FDA4D5	645	Type 2	CBM_48	4.9e-24	84	25	108	Alpha-amylase	5.5e-12	305	173	477	Alpha-amylase_C	4.2e-26	100	520	619
UPI0006A85DDD	645	Type 2	CBM_48	6.6e-24	84	25	108	Alpha-amylase	9.2e-12	306	172	477	Alpha-amylase_C	3.8e-26	100	520	619
UPI0008FDA3FC	645	Type 2	CBM_48	6.6e-24	84	25	108	Alpha-amylase	9.2e-12	306	172	477	Alpha-amylase_C	3.8e-26	100	520	619
UPI00077A568C	645	Type 2	CBM_48	5.4e-24	84	25	108	Alpha-amylase	3.6e-12	306	172	477	Alpha-amylase_C	3.8e-26	100	520	619
UPI0001A0143D	645	Type 2	CBM_48	5.5e-24	84	25	108	Alpha-amylase	3.6e-12	306	172	477	Alpha-amylase_C	3.8e-26	100	520	619
UPI000775EC98	645	Type 2	CBM_48	5.5e-24	84	25	108	Alpha-amylase	3.6e-12	306	172	477	Alpha-amylase_C	3.8e-26	100	520	619
UPI0003144254	645	Type 2	CBM_48	5.5e-24	84	25	108	Alpha-amylase	3.6e-12	306	172	477	Alpha-amylase_C	3.8e-26	100	520	619
UPI0007225536	645	Type 2	CBM_48	3e-24	84	25	108	Alpha-amylase	3.5e-12	306	172	477	Alpha-amylase_C	3.8e-26	100	520	619
UPI00016B8FC0	645	Type 2	CBM_48	5.5e-24	84	25	108	Alpha-amylase	3.5e-12	306	172	477	Alpha-amylase_C	3.8e-26	100	520	619
UPI000B444543	645	Type 2	CBM_48	7.2e-24	84	25	108	Alpha-amylase	3.3e-12	305	173	477	Alpha-amylase_C	3.8e-26	100	520	619
UPI0007AC0C97	645	Type 2	CBM_48	9.8e-24	84	25	108	Alpha-amylase	3.2e-12	306	172	477	Alpha-amylase_C	3.8e-26	100	520	619
UPI000779F5E1	645	Type 2	CBM_48	1.9e-23	84	25	108	Alpha-amylase	3.2e-12	308	170	477	Alpha-amylase_C	3.8e-26	100	520	619
UPI00065B8E94	645	Type 2	CBM_48	5.5e-24	84	25	108	Alpha-amylase	3e-12	306	172	477	Alpha-amylase_C	3.8e-26	100	520	619
UPI0004D12C70	645	Type 2	CBM_48	4.2e-24	84	25	108	Alpha-amylase	3.7e-12	307	171	477	Alpha-amylase_C	3.6e-26	100	520	619
UPI00086446C4	645	Type 2	CBM_48	5.7e-25	84	25	108	Alpha-amylase	1.2e-11	302	173	474	Alpha-amylase_C	3.2e-26	100	520	619
UPI000198DA92	645	Type 2	CBM_48	6.6e-24	84	25	108	Alpha-amylase	9.5e-12	306	172	477	Alpha-amylase_C	3.2e-26	100	520	619
UPI00003B40DD	645	Type 2	CBM_48	6.6e-24	84	25	108	Alpha-amylase	9.2e-12	306	172	477	Alpha-amylase_C	3.2e-26	100	520	619
UPI0007A01DA7	645	Type 2	CBM_48	6.6e-24	84	25	108	Alpha-amylase	9.2e-12	305	172	476	Alpha-amylase_C	3.2e-26	100	520	619
UPI0005E86D28	645	Type 2	CBM_48	6.6e-24	84	25	108	Alpha-amylase	8.9e-12	307	171	477	Alpha-amylase_C	3.2e-26	100	520	619
UPI000169B8CF	645	Type 2	CBM_48	1.2e-24	84	25	108	Alpha-amylase	8.8e-12	306	172	477	Alpha-amylase_C	3.2e-26	100	520	619
UPI000789C910	645	Type 2	CBM_48	1.2e-24	84	25	108	Alpha-amylase	8.8e-12	306	172	477	Alpha-amylase_C	3.2e-26	100	520	619
UPI0001A1C833	645	Type 2	CBM_48	2e-23	84	25	108	Alpha-amylase	6.4e-12	307	171	477	Alpha-amylase_C	3.2e-26	100	520	619
UPI000024140E	645	Type 2	CBM_48	3.6e-24	84	25	108	Alpha-amylase	4e-12	305	173	477	Alpha-amylase_C	3.2e-26	100	520	619
UPI0008FD9E4C	645	Type 2	CBM_48	6.6e-24	84	25	108	Alpha-amylase	3.7e-12	306	172	477	Alpha-amylase_C	3.2e-26	100	520	619
UPI00016B7B95	645	Type 2	CBM_48	6.6e-24	84	25	108	Alpha-amylase	3.7e-12	306	172	477	Alpha-amylase_C	3.2e-26	100	520	619
UPI00062D7822	645	Type 2	CBM_48	5.7e-25	84	25	108	Alpha-amylase	1.2e-11	302	173	474	Alpha-amylase_C	3.1e-26	100	520	619
UPI0008153F64	645	Type 2	CBM_48	5.7e-25	84	25	108	Alpha-amylase	1.2e-11	302	173	474	Alpha-amylase_C	3.1e-26	100	520	619
UPI0007AB4472	645	Type 2	CBM_48	4.6e-24	84	25	108	Alpha-amylase	1e-11	303	173	475	Alpha-amylase_C	3.1e-26	100	520	619
UPI0004430C41	643	Type 2	CBM_48	4e-26	84	25	108	Alpha-amylase	2e-13	205	171	375	Alpha-amylase_C	3e-26	100	520	619
UPI0008A6988B	628	Type 2	CBM_48	6.7e-26	84	25	108	Alpha-amylase	2.1e-14	192	172	363	Alpha-amylase_C	2.9e-26	98	530	627
UPI0007C9B87C	644	Type 2	CBM_48	8.9e-29	84	25	108	Alpha-amylase	5.8e-15	206	175	380	Alpha-amylase_C	2.7e-26	100	532	631
UPI0001A1DD3B	645	Type 2	CBM_48	6.6e-24	84	25	108	Alpha-amylase	9.2e-12	306	172	477	Alpha-amylase_C	2.4e-26	100	520	619
UPI0001A1D0C0	645	Type 2	CBM_48	6.6e-24	84	25	108	Alpha-amylase	9.2e-12	305	172	476	Alpha-amylase_C	2.4e-26	100	520	619
UPI0001A08CBB	645	Type 2	CBM_48	6.6e-24	84	25	108	Alpha-amylase	8.9e-12	307	171	477	Alpha-amylase_C	2.4e-26	100	520	619
UPI0001A20792	645	Type 2	CBM_48	6.6e-24	84	25	108	Alpha-amylase	3.7e-12	306	172	477	Alpha-amylase_C	2.4e-26	100	520	619
UPI0001DBFCB8	645	Type 2	CBM_48	6.6e-24	84	25	108	Alpha-amylase	3.5e-12	306	172	477	Alpha-amylase_C	2.4e-26	100	520	619
UPI00019E4D0B	674	Type 2	CBM_48	5.7e-26	84	25	108	Alpha-amylase	1.5e-14	203	184	386	Alpha-amylase_C	2.2e-26	100	542	641
UPI000484BB52	628	Type 2	CBM_48	3.8e-25	84	25	108	Alpha-amylase	1.9e-16	184	172	355	Alpha-amylase_C	2e-26	98	530	627
UPI00053833FE	640	Type 2	CBM_48	4.4e-27	84	25	108	Alpha-amylase	8.8e-17	315	174	488	Alpha-amylase_C	1.9e-26	100	531	630
UPI00065AE1AA	628	Type 2	CBM_48	9.2e-26	84	25	108	Alpha-amylase	1.2e-15	178	172	349	Alpha-amylase_C	1.5e-26	98	530	627
UPI000259B32C	639	Type 2	CBM_48	3e-27	84	25	108	Alpha-amylase	6.8e-17	310	175	484	Alpha-amylase_C	5.4e-27	100	530	629
UPI0009549D61	636	Type 2	CBM_48	5.6e-29	84	25	108	Alpha-amylase	1.6e-18	317	174	490	Alpha-amylase_C	5.3e-27	100	531	630
UPI00052C8844	637	Type 2	CBM_48	9.8e-27	84	25	108	Alpha-amylase	2.3e-17	314	174	487	Alpha-amylase_C	3.8e-27	100	530	629
UPI00045CD3CB	639	Type 2	CBM_48	9.7e-27	84	25	108	Alpha-amylase	1.1e-17	310	175	484	Alpha-amylase_C	3.5e-27	100	530	629
UPI0002A4E844	639	Type 2	CBM_48	2.7e-27	84	25	108	Alpha-amylase	6.5e-18	313	175	487	Alpha-amylase_C	3.3e-27	100	530	629
UPI0008F1BC6C	639	Type 2	CBM_48	5.2e-29	84	25	108	Alpha-amylase	9.6e-18	310	175	484	Alpha-amylase_C	2.9e-27	100	530	629
UPI000A093BE3	639	Type 2	CBM_48	1.1e-29	84	25	108	Alpha-amylase	8.2e-18	309	176	484	Alpha-amylase_C	2.7e-27	100	530	629
UPI000975B8DF	628	Type 2	CBM_48	5.8e-27	84	25	108	Alpha-amylase	5.6e-15	313	172	484	Alpha-amylase_C	1.6e-27	98	530	627
UPI0001C2B47C	663	Type 2	CBM_48	5.1e-27	84	25	108	Alpha-amylase	8.4e-13	204	171	374	Alpha-amylase_C	1.5e-28	107	529	635
UPI0008ED8418	663	Type 2	CBM_48	5.1e-27	84	25	108	Alpha-amylase	8.4e-13	204	171	374	Alpha-amylase_C	1.5e-28	107	529	635
UPI0003D6D0A9	644	Type 2	CBM_48	4.2e-26	84	25	108	Alpha-amylase	2.5e-13	314	173	486	Alpha-amylase_C	8e-29	100	532	631
UPI00078D8621	654	Type 2	CBM_48	5.7e-20	85	25	109	Alpha-amylase	2.3e-12	310	177	486	Alpha-amylase_C	3.6e-20	99	531	629
UPI0006CC8BA9	627	Type 2	CBM_48	1.4e-24	85	25	109	Alpha-amylase	3e-14	305	173	477	Alpha-amylase_C	9.2e-23	100	522	621
UPI00064CF203	627	Type 2	CBM_48	1.1e-24	85	25	109	Alpha-amylase	1.6e-13	305	173	477	Alpha-amylase_C	4.1e-23	100	522	621
UPI00079A8192	632	Type 2	CBM_48	9.7e-26	85	25	109	Alpha-amylase	4.2e-14	306	176	481	Alpha-amylase_C	4.5e-24	99	532	630
UPI000B44E06C	627	Type 2	CBM_48	1.4e-24	85	25	109	Alpha-amylase	7.5e-14	304	173	476	Alpha-amylase_C	4.2e-24	100	522	621
UPI000A0DD106	777	Type 2	CBM_48	1.2e-25	85	25	109	Alpha-amylase	2.9e-15	220	173	392	Alpha-amylase_C	3.4e-24	99	532	630
UPI00091E697D	680	Type 2	CBM_48	1.4e-21	85	25	109	Alpha-amylase	2.2e-16	307	194	500	Alpha-amylase_C	1e-24	100	552	651
UPI00020BB2BE	632	Type 2	CBM_48	5.8e-22	85	25	109	Alpha-amylase	7e-17	305	175	479	Alpha-amylase_C	7e-25	100	532	631
UPI000575DEE7	809	Type 2	CBM_48	3.7e-25	85	25	109	Alpha-amylase	1.1e-16	216	173	388	Alpha-amylase_C	6.6e-25	99	532	630
UPI0003AD1C09	798	Type 2	CBM_48	6.6e-24	85	25	109	Alpha-amylase	9.7e-16	197	173	369	Alpha-amylase_C	3.5e-25	100	532	631
UPI0001BCCB3C	806	Type 2	CBM_48	1.6e-23	85	25	109	Alpha-amylase	8.9e-16	207	173	379	Alpha-amylase_C	9.8e-26	100	532	631
UPI0002326F3D	806	Type 2	CBM_48	6.8e-24	85	25	109	Alpha-amylase	8.9e-16	207	173	379	Alpha-amylase_C	6.5e-26	100	532	631
UPI00020CFC30	799	Type 2	CBM_48	1.5e-23	85	25	109	Alpha-amylase	8.5e-16	202	173	374	Alpha-amylase_C	5.3e-26	100	532	631
UPI000840DCCE	795	Type 2	CBM_48	2.1e-25	85	25	109	Alpha-amylase	5.1e-16	199	173	371	Alpha-amylase_C	4e-26	100	532	631
UPI00029E7A9B	779	Type 2	CBM_48	9.4e-25	85	25	109	Alpha-amylase	2e-15	205	173	377	Alpha-amylase_C	3.9e-26	100	532	631
UPI0003B899DE	702	Type 2	CBM_48	9.3e-24	85	25	109	Alpha-amylase	2.9e-12	204	172	375	Alpha-amylase_C	3.8e-26	99	530	628
UPI000232647C	788	Type 2	CBM_48	2.7e-25	85	25	109	Alpha-amylase	6.3e-16	213	173	385	Alpha-amylase_C	3.5e-26	100	532	631
UPI000278194A	802	Type 2	CBM_48	1.4e-25	85	25	109	Alpha-amylase	5.2e-16	212	173	384	Alpha-amylase_C	1.8e-26	100	532	631
UPI0001A58ED1	818	Type 2	CBM_48	2.1e-24	85	25	109	Alpha-amylase	1.2e-15	208	173	380	Alpha-amylase_C	1.3e-26	100	532	631
UPI00027A4490	787	Type 2	CBM_48	1.6e-23	85	25	109	Alpha-amylase	4.9e-16	201	173	373	Alpha-amylase_C	1.3e-26	100	532	631
UPI0002562204	734	Type 2	CBM_48	2.4e-25	85	25	109	Alpha-amylase	5.5e-17	197	174	370	Alpha-amylase_C	1.2e-26	100	532	631
UPI0001F61BD4	807	Type 2	CBM_48	1.5e-23	85	25	109	Alpha-amylase	5e-16	201	173	373	Alpha-amylase_C	9e-27	100	532	631
UPI000785250A	648	Type 2	CBM_48	8.2e-26	85	25	109	Alpha-amylase	3.4e-13	205	170	374	Alpha-amylase_C	8.8e-27	100	530	629
UPI00091C152D	650	Type 2	CBM_48	1.1e-25	85	25	109	Alpha-amylase	1.6e-13	195	175	369	Alpha-amylase_C	8e-27	100	532	631
UPI000913FBA3	725	Type 2	CBM_48	1.4e-24	85	25	109	Alpha-amylase	1.5e-15	196	174	369	Alpha-amylase_C	7.3e-27	100	532	631
UPI0002A41C30	805	Type 2	CBM_48	2.2e-25	85	25	109	Alpha-amylase	7.8e-16	198	173	370	Alpha-amylase_C	7.1e-27	100	532	631
UPI0001E0D38C	815	Type 2	CBM_48	7.3e-24	85	25	109	Alpha-amylase	3.8e-15	212	173	384	Alpha-amylase_C	6.9e-27	100	532	631
UPI00067A1082	815	Type 2	CBM_48	7.3e-24	85	25	109	Alpha-amylase	8.5e-16	205	173	377	Alpha-amylase_C	6.9e-27	100	532	631
UPI0007684BB5	815	Type 2	CBM_48	7.3e-24	85	25	109	Alpha-amylase	8.5e-16	205	173	377	Alpha-amylase_C	6.9e-27	100	532	631
UPI0001EB27D8	654	Type 2	CBM_48	1.2e-23	85	25	109	Alpha-amylase	7.2e-16	205	173	377	Alpha-amylase_C	6.6e-27	100	532	631
UPI0008BF4E26	633	Type 2	CBM_48	3.6e-26	85	25	109	Alpha-amylase	1.7e-14	313	175	487	Alpha-amylase_C	5.1e-27	100	533	632
UPI0008EAFE25	725	Type 2	CBM_48	2.4e-26	85	25	109	Alpha-amylase	5.4e-17	201	174	374	Alpha-amylase_C	3.1e-27	100	532	631
UPI000898829D	726	Type 2	CBM_48	1.3e-25	85	25	109	Alpha-amylase	3e-17	201	174	374	Alpha-amylase_C	3.1e-27	100	532	631
UPI0009089840	726	Type 2	CBM_48	2.1e-25	85	25	109	Alpha-amylase	3e-17	201	174	374	Alpha-amylase_C	3.1e-27	100	532	631
UPI00088B5292	729	Type 2	CBM_48	1.3e-24	85	25	109	Alpha-amylase	4.7e-17	212	174	385	Alpha-amylase_C	2.7e-27	100	532	631
UPI0008078868	797	Type 2	CBM_48	1.4e-25	85	25	109	Alpha-amylase	5.5e-16	214	173	386	Alpha-amylase_C	1.3e-27	100	532	631
UPI00035743F3	636	Type 2	CBM_48	1.6e-23	85	25	109	Alpha-amylase	6.1e-13	205	172	376	Alpha-amylase_C	3.7e-28	100	530	629
UPI000921173C	702	Type 2	CBM_48	4.4e-23	85	25	109	Alpha-amylase	1.4e-12	204	172	375	Alpha-amylase_C	3.4e-28	100	530	629
UPI00021A0E62	702	Type 2	CBM_48	5.1e-23	85	25	109	Alpha-amylase	1.4e-12	205	172	376	Alpha-amylase_C	3.4e-28	100	530	629
UPI000339E335	702	Type 2	CBM_48	5.1e-23	85	25	109	Alpha-amylase	1.4e-12	204	172	375	Alpha-amylase_C	3.4e-28	100	530	629
UPI0008070B4B	630	Type 2	CBM_48	3.5e-25	85	25	109	Alpha-amylase	4.8e-14	206	170	375	Alpha-amylase_C	2.8e-28	100	530	629
UPI00065D9533	716	Type 2	CBM_48	1e-23	85	25	109	Alpha-amylase	1.3e-12	103	172	274	Alpha-amylase_C	1.1e-28	100	530	629
UPI00088B4BF0	790	Type 2	CBM_48	6.1e-27	85	25	109	Alpha-amylase	1.7e-16	221	173	393	Alpha-amylase_C	9.8e-29	100	532	631
UPI0008F1781C	835	Type 2	CBM_48	2.9e-24	85	25	109	Alpha-amylase	6.2e-16	216	173	388	Alpha-amylase_C	9.2e-29	100	532	631
UPI0008EBEDA0	819	Type 2	CBM_48	2.3e-24	85	25	109	Alpha-amylase	3.8e-15	215	173	387	Alpha-amylase_C	6.6e-29	100	532	631
UPI00082252B9	684	Type 2	CBM_48	2.4e-24	85	25	109	Alpha-amylase	1.6e-13	207	169	375	Alpha-amylase_C	5e-29	100	530	629
UPI000B3BCCDE	684	Type 2	CBM_48	2.4e-24	85	25	109	Alpha-amylase	9.9e-14	207	169	375	Alpha-amylase_C	5e-29	100	530	629
UPI00024DFB49	670	Type 2	CBM_48	1e-24	85	25	109	Alpha-amylase	2.7e-15	195	174	368	Alpha-amylase_C	2.1e-29	100	532	631
UPI000207D008	757	Type 2	CBM_48	9.8e-25	85	25	109	Alpha-amylase	3.4e-14	212	173	384	Alpha-amylase_C	1.5e-29	100	532	631
UPI00055A1139	768	Type 2	CBM_48	8.8e-27	85	25	109	Alpha-amylase	2.1e-18	212	173	384	Alpha-amylase_C	1.5e-29	100	532	631
UPI0008A7A97B	677	Type 2	CBM_48	4.9e-24	85	25	109	Alpha-amylase	7.3e-16	216	174	389	Alpha-amylase_C	2.7e-30	100	532	631
UPI0004230103	664	Type 2	CBM_48	6.5e-26	85	25	109	Alpha-amylase	1.1e-14	241	174	414	Alpha-amylase_C	2.3e-30	100	532	631
UPI00073E70DF	673	Type 2	CBM_48	4.6e-25	85	25	109	Alpha-amylase	8.9e-14	203	172	374	Alpha-amylase_C	1.1e-30	100	530	629
UPI000836792A	631	Type 2	CBM_48	2.1e-25	86	25	110	Alpha-amylase	5.1e-15	306	174	479	Alpha-amylase_C	1.6e-19	100	523	622
UPI0006BFA332	635	Type 2	CBM_48	2.1e-23	86	25	110	Alpha-amylase	9.2e-13	309	181	489	Alpha-amylase_C	1.8e-22	99	537	635
UPI000B74FC68	648	Type 2	CBM_48	7e-20	100	25	124	Alpha-amylase	4.1e-15	217	186	402	Alpha-amylase_C	1.7e-17	99	546	644
UPI0009D91408	646	Type 2	CBM_48	7e-20	100	25	124	Alpha-amylase	4.3e-14	108	186	293	Alpha-amylase_C	1.4e-17	99	546	644
UPI0003394DAD	693	Type 2	CBM_48	5.4e-21	100	25	124	Alpha-amylase	6.6e-14	206	186	391	Alpha-amylase_C	3.9e-22	99	546	644
UPI000969F5C1	693	Type 2	CBM_48	5.4e-21	100	25	124	Alpha-amylase	6.6e-14	206	186	391	Alpha-amylase_C	3.7e-22	99	546	644
UPI000156384C	603	Type 2	CBM_48	1.4e-22	78	26	103	Alpha-amylase	1.1e-10	301	168	468	Alpha-amylase_C	7.7e-13	90	514	603
UPI00019C8CD5	673	Type 2	CBM_48	9e-23	78	26	103	Alpha-amylase	4.4e-12	315	162	476	Alpha-amylase_C	8.1e-18	100	523	622
UPI0002121B71	673	Type 2	CBM_48	4.4e-23	78	26	103	Alpha-amylase	9.4e-12	315	162	476	Alpha-amylase_C	6.7e-18	100	523	622
UPI0002276A7D	673	Type 2	CBM_48	7.4e-23	78	26	103	Alpha-amylase	8.2e-12	315	162	476	Alpha-amylase_C	4.8e-18	100	523	622
UPI00033B400D	673	Type 2	CBM_48	9e-23	78	26	103	Alpha-amylase	8.2e-12	315	162	476	Alpha-amylase_C	4.8e-18	100	523	622
UPI00062CB312	673	Type 2	CBM_48	6.8e-23	78	26	103	Alpha-amylase	8e-12	315	162	476	Alpha-amylase_C	1.1e-18	100	523	622
UPI00022BA117	628	Type 2	CBM_48	3.8e-24	79	26	104	Alpha-amylase	7.6e-10	312	166	477	Alpha-amylase_C	3.2e-18	100	524	623
UPI0009003D67	635	Type 2	CBM_48	2.5e-22	79	26	104	Alpha-amylase	2.7e-11	311	168	478	Alpha-amylase_C	2.7e-18	100	524	623
UPI000217F76F	635	Type 2	CBM_48	7.8e-20	79	26	104	Alpha-amylase	4e-13	219	169	387	Alpha-amylase_C	1.2e-18	100	525	624
UPI000B548FD0	635	Type 2	CBM_48	5.4e-20	79	26	104	Alpha-amylase	2.8e-13	218	169	386	Alpha-amylase_C	9.6e-19	100	525	624
UPI00033F9AE4	664	Type 2	CBM_48	3.3e-21	79	26	104	Alpha-amylase	2e-12	310	168	477	Alpha-amylase_C	2.1e-19	100	524	623
UPI0007C2CF13	634	Type 2	CBM_48	8.4e-21	79	26	104	Alpha-amylase	1.1e-09	222	170	391	Alpha-amylase_C	1.3e-19	100	525	624
UPI00000107A5	634	Type 2	CBM_48	6.3e-21	79	26	104	Alpha-amylase	6.4e-10	217	170	386	Alpha-amylase_C	1.3e-19	100	525	624
UPI000B3BE652	634	Type 2	CBM_48	8.4e-21	79	26	104	Alpha-amylase	6.4e-10	213	170	382	Alpha-amylase_C	1.3e-19	100	525	624
UPI000699E92F	634	Type 2	CBM_48	6.3e-21	79	26	104	Alpha-amylase	6.1e-10	221	170	390	Alpha-amylase_C	1.3e-19	100	525	624
UPI0001DC925E	634	Type 2	CBM_48	6.3e-21	79	26	104	Alpha-amylase	5.9e-10	222	170	391	Alpha-amylase_C	1.3e-19	100	525	624
UPI000B3E652F	634	Type 2	CBM_48	6.3e-21	79	26	104	Alpha-amylase	5.9e-10	214	170	383	Alpha-amylase_C	1.3e-19	100	525	624
UPI0004379C03	634	Type 2	CBM_48	6.9e-21	79	26	104	Alpha-amylase	5.9e-10	222	170	391	Alpha-amylase_C	1.3e-19	100	525	624
UPI000697D4F2	634	Type 2	CBM_48	8.4e-21	79	26	104	Alpha-amylase	5.9e-10	222	170	391	Alpha-amylase_C	1.3e-19	100	525	624
UPI0004827E2B	634	Type 2	CBM_48	3.4e-20	79	26	104	Alpha-amylase	5.9e-10	222	170	391	Alpha-amylase_C	1.3e-19	100	525	624
UPI0003B5FCD1	634	Type 2	CBM_48	6.3e-21	79	26	104	Alpha-amylase	4.9e-10	212	170	381	Alpha-amylase_C	1.3e-19	100	525	624
UPI000708F7F2	634	Type 2	CBM_48	8.4e-21	79	26	104	Alpha-amylase	1.3e-11	213	170	382	Alpha-amylase_C	1.3e-19	100	525	624
UPI0003E4ABDF	632	Type 2	CBM_48	2.4e-20	79	26	104	Alpha-amylase	7.4e-13	218	169	386	Alpha-amylase_C	6.9e-20	100	525	624
UPI0003D3F79E	634	Type 2	CBM_48	6.3e-21	79	26	104	Alpha-amylase	5.9e-10	222	170	391	Alpha-amylase_C	5.3e-20	100	525	624
UPI0002BDBD91	634	Type 2	CBM_48	8.4e-21	79	26	104	Alpha-amylase	5.9e-10	222	170	391	Alpha-amylase_C	2e-20	100	525	624
UPI00035076EF	634	Type 2	CBM_48	8.4e-21	79	26	104	Alpha-amylase	5.6e-10	216	170	385	Alpha-amylase_C	2e-20	100	525	624
UPI00070EA4D2	626	Type 2	CBM_48	5.2e-22	79	26	104	Alpha-amylase	2.2e-11	315	165	479	Alpha-amylase_C	9.5e-21	98	525	622
UPI000710828B	626	Type 2	CBM_48	5e-21	79	26	104	Alpha-amylase	2.2e-11	315	165	479	Alpha-amylase_C	9.5e-21	98	525	622
UPI0003ADAC6A	630	Type 2	CBM_48	3.4e-20	79	26	104	Alpha-amylase	3.7e-12	219	170	388	Alpha-amylase_C	6.5e-21	100	525	624
UPI0005350875	630	Type 2	CBM_48	1.7e-20	79	26	104	Alpha-amylase	3.1e-12	213	170	382	Alpha-amylase_C	6.5e-21	100	525	624
UPI000339B68B	626	Type 2	CBM_48	1.6e-21	80	26	105	Alpha-amylase	2.7e-14	199	171	369	Alpha-amylase_C	2.9e-19	100	527	626
UPI000339307E	626	Type 2	CBM_48	5.9e-19	80	26	105	Alpha-amylase	8e-15	201	170	370	Alpha-amylase_C	2.1e-21	99	527	625
UPI0009653E16	642	Type 2	CBM_48	2.1e-21	80	26	105	Alpha-amylase	5.5e-14	203	170	372	Alpha-amylase_C	7.8e-22	99	527	625
UPI00099A5C2F	684	Type 2	CBM_48	1e-20	80	26	105	Alpha-amylase	1.6e-14	202	169	370	Alpha-amylase_C	1.5e-22	99	527	625
UPI0008229F75	615	Type 2	CBM_48	3.9e-24	80	26	105	Alpha-amylase	1.9e-07	73	166	238	Alpha-amylase_C	9.8e-23	103	500	602
UPI00033DBD8E	676	Type 2	CBM_48	9e-20	80	26	105	Alpha-amylase	7.3e-15	199	169	367	Alpha-amylase_C	7e-23	99	526	624
UPI00033F95B8	703	Type 2	CBM_48	4.2e-20	80	26	105	Alpha-amylase	6.5e-15	203	169	371	Alpha-amylase_C	5.5e-23	99	526	624
UPI00033B5B59	626	Type 2	CBM_48	2.2e-21	80	26	105	Alpha-amylase	8.7e-14	201	170	370	Alpha-amylase_C	5.1e-23	99	527	625
UPI0002015590	634	Type 2	CBM_48	2.8e-20	81	26	106	Alpha-amylase	9.1e-15	198	168	365	Alpha-amylase_C	4.6e-17	101	529	629
UPI0003D84714	632	Type 2	CBM_48	1.1e-24	81	26	106	Alpha-amylase	9.5e-16	200	176	375	Alpha-amylase_C	3.1e-27	99	527	625
UPI0001C53E44	619	Type 2	CBM_48	2.9e-27	81	26	106	Alpha-amylase	1.4e-14	198	165	362	Alpha-amylase_C	5.3e-28	99	520	618
UPI0008AB5546	629	Type 2	CBM_48	1.5e-20	82	26	107	Alpha-amylase	1.8e-12	301	178	478	Alpha-amylase_C	2.6e-14	97	533	629
UPI00023F52BC	637	Type 2	CBM_48	3.5e-17	82	26	107	Alpha-amylase	2.6e-11	207	171	377	Alpha-amylase_C	8.2e-20	100	528	627
UPI0009A510D3	633	Type 2	CBM_48	2.6e-24	82	26	107	Alpha-amylase	6.2e-14	314	172	485	Alpha-amylase_C	6.6e-23	99	531	629
UPI00076CCD34	628	Type 2	CBM_48	3.1e-23	82	26	107	Alpha-amylase	2.6e-14	307	173	479	Alpha-amylase_C	1.7e-23	99	527	625
UPI0001F59B85	617	Type 2	CBM_48	9.6e-29	83	26	108	Alpha-amylase	1.5e-09	306	175	480	Alpha-amylase_C	2.5e-14	91	527	617
UPI0006F1C1DB	638	Type 2	CBM_48	4.1e-24	83	26	108	Alpha-amylase	2.5e-11	312	170	481	Alpha-amylase_C	5.6e-19	100	528	627
UPI0001B1A834	676	Type 2	CBM_48	2.9e-24	83	26	108	Alpha-amylase	1.9e-16	196	171	366	Alpha-amylase_C	1.8e-20	100	529	628
UPI0009206050	722	Type 2	CBM_48	8.4e-27	83	26	108	Alpha-amylase	2.3e-11	312	176	487	Alpha-amylase_C	1.9e-21	100	533	632
UPI0004A7AAF3	676	Type 2	CBM_48	1.6e-23	83	26	108	Alpha-amylase	6.2e-17	109	169	277	Alpha-amylase_C	1.9e-21	100	529	628
UPI0006F9A6F3	630	Type 2	CBM_48	9.2e-28	83	26	108	Alpha-amylase	1.3e-09	309	169	477	Alpha-amylase_C	1.2e-21	99	524	622
UPI0008B87C8B	699	Type 2	CBM_48	1.1e-26	83	26	108	Alpha-amylase	9.2e-11	312	176	487	Alpha-amylase_C	8.9e-22	100	533	632
UPI000396A920	656	Type 2	CBM_48	1.1e-22	83	26	108	Alpha-amylase	3.6e-15	202	168	369	Alpha-amylase_C	3.6e-22	100	530	629
UPI00064AEDC2	658	Type 2	CBM_48	4.4e-21	83	26	108	Alpha-amylase	1.1e-14	299	172	470	Alpha-amylase_C	1.8e-22	100	525	624
UPI0001CD608A	640	Type 2	CBM_48	4.6e-24	83	26	108	Alpha-amylase	2.3e-12	315	172	486	Alpha-amylase_C	9.2e-23	99	530	628
UPI000820F04C	640	Type 2	CBM_48	2.4e-24	83	26	108	Alpha-amylase	1.6e-12	314	172	485	Alpha-amylase_C	9.2e-23	99	530	628
UPI0003390CDE	640	Type 2	CBM_48	5e-24	83	26	108	Alpha-amylase	1.6e-12	314	172	485	Alpha-amylase_C	7.7e-23	99	530	628
UPI00096321C7	640	Type 2	CBM_48	2.2e-24	83	26	108	Alpha-amylase	1.6e-12	315	172	486	Alpha-amylase_C	5e-23	99	530	628
UPI00095F2DE6	864	Type 2	CBM_48	2e-27	83	26	108	Alpha-amylase	5.2e-10	312	169	480	Alpha-amylase_C	2.5e-23	99	524	622
UPI0007630A28	652	Type 2	CBM_48	4.3e-26	83	26	108	Alpha-amylase	7.5e-12	194	176	369	Alpha-amylase_C	1.5e-23	100	523	622
UPI0009641567	638	Type 2	CBM_48	1.2e-21	83	26	108	Alpha-amylase	1.3e-12	202	175	376	Alpha-amylase_C	4.4e-24	99	531	629
UPI00095F1C9E	638	Type 2	CBM_48	1.2e-21	83	26	108	Alpha-amylase	1.3e-12	201	175	375	Alpha-amylase_C	4.4e-24	99	531	629
UPI000969072E	637	Type 2	CBM_48	8.5e-24	83	26	108	Alpha-amylase	1.5e-13	200	175	374	Alpha-amylase_C	4e-24	100	531	630
UPI000257B5F0	658	Type 2	CBM_48	5.2e-19	83	26	108	Alpha-amylase	1.5e-14	305	169	473	Alpha-amylase_C	2.6e-24	100	525	624
UPI00080AD0F0	659	Type 2	CBM_48	5.6e-22	83	26	108	Alpha-amylase	2.1e-12	304	186	489	Alpha-amylase_C	1.7e-24	99	534	632
UPI00074099CC	631	Type 2	CBM_48	2.9e-25	83	26	108	Alpha-amylase	2e-10	308	169	476	Alpha-amylase_C	1.3e-24	99	524	622
UPI000B4AE35D	649	Type 2	CBM_48	8.7e-26	83	26	108	Alpha-amylase	9.9e-10	303	169	471	Alpha-amylase_C	1e-24	99	524	622
UPI00062BCE78	631	Type 2	CBM_48	1.4e-25	83	26	108	Alpha-amylase	2e-10	308	169	476	Alpha-amylase_C	8.3e-25	99	524	622
UPI0007C95B8B	660	Type 2	CBM_48	2.9e-27	83	26	108	Alpha-amylase	3.4e-09	307	171	477	Alpha-amylase_C	6.2e-25	99	524	622
UPI00000D3EE3	705	Type 2	CBM_48	1.6e-29	83	26	108	Alpha-amylase	3.2e-10	115	172	286	Alpha-amylase_C	5.1e-25	99	527	625
UPI0006DC0CB1	627	Type 2	CBM_48	8.2e-26	83	26	108	Alpha-amylase	2.9e-10	308	169	476	Alpha-amylase_C	3.7e-25	99	524	622
UPI00033932BF	658	Type 2	CBM_48	4.4e-22	83	26	108	Alpha-amylase	7.4e-13	202	171	372	Alpha-amylase_C	1.6e-25	99	530	628
UPI0007681788	629	Type 2	CBM_48	6.8e-24	83	26	108	Alpha-amylase	8.3e-11	315	171	485	Alpha-amylase_C	7.4e-27	99	529	627
UPI000B38EDE3	696	Type 2	CBM_48	2.8e-24	83	26	108	Alpha-amylase	1.5e-15	320	172	491	Alpha-amylase_C	2.8e-27	99	534	632
UPI000B368398	696	Type 2	CBM_48	2.8e-24	83	26	108	Alpha-amylase	3.5e-15	320	172	491	Alpha-amylase_C	1.8e-27	99	534	632
UPI000340046A	628	Type 2	CBM_48	1.5e-27	84	26	109	Alpha-amylase	9.5e-13	311	180	490	Alpha-amylase_C	5.3e-12	93	536	628
UPI0008211503	628	Type 2	CBM_48	3.4e-25	84	26	109	Alpha-amylase	5.5e-13	312	179	490	Alpha-amylase_C	1.5e-12	93	536	628
UPI0001CD58D9	628	Type 2	CBM_48	3.4e-25	84	26	109	Alpha-amylase	2.4e-13	311	180	490	Alpha-amylase_C	1.3e-12	93	536	628
UPI0001563F3D	628	Type 2	CBM_48	2.1e-25	84	26	109	Alpha-amylase	2.1e-11	312	179	490	Alpha-amylase_C	9.7e-13	93	536	628
UPI0003355477	628	Type 2	CBM_48	2.1e-25	84	26	109	Alpha-amylase	7.9e-12	312	179	490	Alpha-amylase_C	9.7e-13	93	536	628
UPI0006C3EBB6	628	Type 2	CBM_48	2.1e-25	84	26	109	Alpha-amylase	7.9e-12	312	179	490	Alpha-amylase_C	8.5e-13	93	536	628
UPI000822602A	628	Type 2	CBM_48	2.1e-25	84	26	109	Alpha-amylase	7.9e-12	312	179	490	Alpha-amylase_C	6.5e-13	93	536	628
UPI0003398A5C	628	Type 2	CBM_48	9.6e-27	84	26	109	Alpha-amylase	1.5e-12	310	181	490	Alpha-amylase_C	3.3e-14	93	536	628
UPI000340C532	628	Type 2	CBM_48	4.1e-26	84	26	109	Alpha-amylase	3.6e-12	311	180	490	Alpha-amylase_C	2.4e-14	93	536	628
UPI0001AFEE35	628	Type 2	CBM_48	9.6e-27	84	26	109	Alpha-amylase	1.4e-12	310	181	490	Alpha-amylase_C	1.6e-14	93	536	628
UPI0006C0D311	628	Type 2	CBM_48	9.6e-27	84	26	109	Alpha-amylase	1.5e-12	310	181	490	Alpha-amylase_C	1.5e-14	93	536	628
UPI0006C696B0	628	Type 2	CBM_48	9.6e-27	84	26	109	Alpha-amylase	1.5e-12	310	181	490	Alpha-amylase_C	1.5e-14	93	536	628
UPI0006C4807D	628	Type 2	CBM_48	1.3e-24	84	26	109	Alpha-amylase	6.4e-11	309	182	490	Alpha-amylase_C	1.2e-14	92	536	627
UPI00033C7271	628	Type 2	CBM_48	1.3e-24	84	26	109	Alpha-amylase	6.4e-11	309	182	490	Alpha-amylase_C	1.2e-14	92	536	627
UPI00019684FA	628	Type 2	CBM_48	1.3e-24	84	26	109	Alpha-amylase	6.4e-11	309	182	490	Alpha-amylase_C	1.2e-14	92	536	627
UPI00033BBE7C	674	Type 2	CBM_48	2.7e-26	84	26	109	Alpha-amylase	2.1e-12	313	178	490	Alpha-amylase_C	1.1e-14	96	536	631
UPI0003397DCC	642	Type 2	CBM_48	7.7e-26	84	26	109	Alpha-amylase	1.5e-12	317	172	488	Alpha-amylase_C	5.7e-15	109	534	642
UPI0006C6CBD2	628	Type 2	CBM_48	9.6e-27	84	26	109	Alpha-amylase	1.5e-12	310	181	490	Alpha-amylase_C	5.2e-15	93	536	628
UPI00033EBCD1	628	Type 2	CBM_48	4.1e-27	84	26	109	Alpha-amylase	6.1e-13	313	178	490	Alpha-amylase_C	4.9e-15	93	536	628
UPI000822A3D2	628	Type 2	CBM_48	4.1e-27	84	26	109	Alpha-amylase	6.1e-13	313	178	490	Alpha-amylase_C	4.9e-15	93	536	628
UPI000821C3CB	627	Type 2	CBM_48	2.6e-26	84	26	109	Alpha-amylase	1.7e-12	311	180	490	Alpha-amylase_C	3.1e-15	92	536	627
UPI00015628C5	645	Type 2	CBM_48	1.4e-26	84	26	109	Alpha-amylase	4.8e-13	312	179	490	Alpha-amylase_C	1.5e-15	95	536	630
UPI000820C007	628	Type 2	CBM_48	3.9e-27	84	26	109	Alpha-amylase	8.9e-12	313	178	490	Alpha-amylase_C	8.3e-16	93	536	628
UPI000338E6F1	628	Type 2	CBM_48	5e-27	84	26	109	Alpha-amylase	8.9e-12	313	178	490	Alpha-amylase_C	8.3e-16	93	536	628
UPI0008209D50	628	Type 2	CBM_48	5e-27	84	26	109	Alpha-amylase	1e-12	313	178	490	Alpha-amylase_C	8.3e-16	93	536	628
UPI000822D8FB	628	Type 2	CBM_48	3.9e-27	84	26	109	Alpha-amylase	5.1e-13	313	178	490	Alpha-amylase_C	8.3e-16	93	536	628
UPI0001CF0397	663	Type 2	CBM_48	5.6e-23	84	26	109	Alpha-amylase	2.2e-12	312	175	486	Alpha-amylase_C	5.9e-16	96	533	628
UPI0003381488	644	Type 2	CBM_48	9.6e-27	84	26	109	Alpha-amylase	5.2e-12	312	179	490	Alpha-amylase_C	4.3e-16	95	536	630
UPI0003377D54	627	Type 2	CBM_48	9e-26	84	26	109	Alpha-amylase	4.5e-13	313	178	490	Alpha-amylase_C	3.5e-16	92	536	627
UPI00033F9673	651	Type 2	CBM_48	1.9e-25	84	26	109	Alpha-amylase	4e-11	317	172	488	Alpha-amylase_C	3.3e-16	95	534	628
UPI000450801C	654	Type 2	CBM_48	6.1e-24	84	26	109	Alpha-amylase	1.2e-12	312	175	486	Alpha-amylase_C	9.9e-17	96	533	628
UPI0001E0AA97	657	Type 2	CBM_48	6.1e-24	84	26	109	Alpha-amylase	1e-12	313	174	486	Alpha-amylase_C	7.2e-17	96	533	628
UPI0008E1DD4F	654	Type 2	CBM_48	1.3e-23	84	26	109	Alpha-amylase	6.8e-13	312	175	486	Alpha-amylase_C	4.8e-17	96	533	628
UPI0008AAAF08	657	Type 2	CBM_48	9.1e-24	84	26	109	Alpha-amylase	5.5e-13	313	174	486	Alpha-amylase_C	4.8e-17	96	533	628
UPI0006C50596	627	Type 2	CBM_48	8.2e-26	84	26	109	Alpha-amylase	4.6e-13	313	178	490	Alpha-amylase_C	2.4e-17	92	536	627
UPI000820C897	627	Type 2	CBM_48	8.2e-26	84	26	109	Alpha-amylase	2.8e-13	313	178	490	Alpha-amylase_C	1.8e-17	92	536	627
UPI0008231D59	627	Type 2	CBM_48	8.2e-26	84	26	109	Alpha-amylase	4.5e-13	313	178	490	Alpha-amylase_C	9.2e-18	92	536	627
UPI0001CCEA4C	664	Type 2	CBM_48	2.5e-27	84	26	109	Alpha-amylase	4.9e-10	309	176	484	Alpha-amylase_C	4.3e-18	100	533	632
UPI000223A71B	648	Type 2	CBM_48	2.4e-20	84	26	109	Alpha-amylase	9.5e-15	195	175	369	Alpha-amylase_C	1.6e-18	100	526	625
UPI000B3A6672	631	Type 2	CBM_48	2.9e-27	84	26	109	Alpha-amylase	2.3e-12	311	178	488	Alpha-amylase_C	1.5e-18	98	534	631
UPI00033BBC2B	635	Type 2	CBM_48	1.2e-23	84	26	109	Alpha-amylase	3.2e-12	309	182	490	Alpha-amylase_C	5.4e-19	99	537	635
UPI0003365720	632	Type 2	CBM_48	6.5e-25	84	26	109	Alpha-amylase	2e-12	258	177	434	Alpha-amylase_C	5.2e-19	99	534	632
UPI00018C014B	634	Type 2	CBM_48	1.1e-22	84	26	109	Alpha-amylase	5.6e-12	310	179	488	Alpha-amylase_C	3.1e-19	99	536	634
UPI0009593F88	634	Type 2	CBM_48	2.8e-24	84	26	109	Alpha-amylase	9.9e-13	311	180	490	Alpha-amylase_C	3e-19	99	536	634
UPI000B3922F4	634	Type 2	CBM_48	5.1e-24	84	26	109	Alpha-amylase	3.7e-12	310	181	490	Alpha-amylase_C	1.6e-19	99	536	634
UPI00024D3990	648	Type 2	CBM_48	3.1e-22	84	26	109	Alpha-amylase	2.8e-17	200	174	373	Alpha-amylase_C	5e-20	100	526	625
UPI0008DB9A08	663	Type 2	CBM_48	4.5e-28	84	26	109	Alpha-amylase	2.7e-12	205	177	381	Alpha-amylase_C	1.9e-20	100	534	633
UPI00087ECB47	652	Type 2	CBM_48	1.6e-25	84	26	109	Alpha-amylase	1.1e-12	259	177	435	Alpha-amylase_C	1.4e-20	100	534	633
UPI0003075618	634	Type 2	CBM_48	3.5e-24	84	26	109	Alpha-amylase	2.6e-11	313	177	489	Alpha-amylase_C	1.3e-20	99	536	634
UPI00033CE03F	634	Type 2	CBM_48	3.9e-24	84	26	109	Alpha-amylase	2.6e-11	313	177	489	Alpha-amylase_C	1.3e-20	99	536	634
UPI000821D2CD	634	Type 2	CBM_48	3.9e-24	84	26	109	Alpha-amylase	2.6e-11	313	177	489	Alpha-amylase_C	1.3e-20	99	536	634
UPI0008EE9793	641	Type 2	CBM_48	4.6e-26	84	26	109	Alpha-amylase	2.7e-13	312	177	488	Alpha-amylase_C	1.1e-20	100	534	633
UPI0005B55BC1	628	Type 2	CBM_48	3.2e-26	84	26	109	Alpha-amylase	7.3e-13	310	174	483	Alpha-amylase_C	1e-20	98	531	628
UPI000916D692	667	Type 2	CBM_48	4.5e-28	84	26	109	Alpha-amylase	2.7e-12	205	177	381	Alpha-amylase_C	9e-21	100	534	633
UPI00089F3F43	641	Type 2	CBM_48	3.9e-26	84	26	109	Alpha-amylase	4.7e-13	312	177	488	Alpha-amylase_C	7.9e-21	100	534	633
UPI00074A94C0	624	Type 2	CBM_48	8.5e-23	84	26	109	Alpha-amylase	1.3e-14	229	174	402	Alpha-amylase_C	6.6e-21	100	525	624
UPI0009220D6A	626	Type 2	CBM_48	2e-20	84	26	109	Alpha-amylase	4.1e-09	306	175	480	Alpha-amylase_C	3.3e-21	98	524	621
UPI000012B5AC	639	Type 2	CBM_48	4.9e-28	84	26	109	Alpha-amylase	2.3e-12	310	177	486	Alpha-amylase_C	2.2e-21	100	534	633
UPI00054BBCDF	628	Type 2	CBM_48	2.4e-23	84	26	109	Alpha-amylase	1.3e-15	202	174	375	Alpha-amylase_C	7.2e-22	100	525	624
UPI000257B442	648	Type 2	CBM_48	8e-21	84	26	109	Alpha-amylase	7.6e-15	197	169	365	Alpha-amylase_C	5.2e-22	100	526	625
UPI0003413D28	634	Type 2	CBM_48	2.4e-24	84	26	109	Alpha-amylase	2.5e-11	311	180	490	Alpha-amylase_C	2.9e-22	99	536	634
UPI00091B7348	634	Type 2	CBM_48	2.3e-28	84	26	109	Alpha-amylase	8.9e-13	309	182	490	Alpha-amylase_C	1.6e-22	99	536	634
UPI00064935DF	634	Type 2	CBM_48	2.6e-24	84	26	109	Alpha-amylase	1.5e-14	103	175	277	Alpha-amylase_C	1.5e-22	100	526	625
UPI0008F4639A	672	Type 2	CBM_48	9e-25	84	26	109	Alpha-amylase	4.2e-17	312	175	486	Alpha-amylase_C	1.3e-22	100	532	631
UPI000916942E	636	Type 2	CBM_48	2.9e-23	84	26	109	Alpha-amylase	1.7e-12	99	186	284	Alpha-amylase_C	1.2e-22	100	537	636
UPI00026F43DF	648	Type 2	CBM_48	6.8e-22	84	26	109	Alpha-amylase	6.4e-16	203	174	376	Alpha-amylase_C	1.1e-22	99	531	629
UPI00089EEF45	630	Type 2	CBM_48	2.1e-23	84	26	109	Alpha-amylase	4.7e-16	307	169	475	Alpha-amylase_C	1.1e-22	100	529	628
UPI0003310727	654	Type 2	CBM_48	5.8e-22	84	26	109	Alpha-amylase	1.6e-13	309	175	483	Alpha-amylase_C	7.6e-23	99	530	628
UPI000881639E	644	Type 2	CBM_48	3e-26	84	26	109	Alpha-amylase	1.3e-15	303	173	475	Alpha-amylase_C	4.7e-23	100	521	620
UPI0001EC057E	648	Type 2	CBM_48	1.4e-27	84	26	109	Alpha-amylase	1.5e-15	315	169	483	Alpha-amylase_C	4.3e-23	100	530	629
UPI000671C8DC	644	Type 2	CBM_48	2.4e-26	84	26	109	Alpha-amylase	8e-16	303	173	475	Alpha-amylase_C	4e-23	100	521	620
UPI0002BDE886	637	Type 2	CBM_48	1.8e-27	84	26	109	Alpha-amylase	1.6e-15	314	170	483	Alpha-amylase_C	2.2e-23	100	530	629
UPI0008F4A036	671	Type 2	CBM_48	5.3e-25	84	26	109	Alpha-amylase	1.9e-14	204	172	375	Alpha-amylase_C	1.7e-23	100	530	629
UPI0001E732D6	636	Type 2	CBM_48	1.4e-26	84	26	109	Alpha-amylase	4.2e-16	317	168	484	Alpha-amylase_C	1.7e-23	100	530	629
UPI000BA12599	644	Type 2	CBM_48	5.7e-28	84	26	109	Alpha-amylase	5e-11	305	173	477	Alpha-amylase_C	7.7e-24	100	521	620
UPI00099BD9BB	644	Type 2	CBM_48	9.5e-27	84	26	109	Alpha-amylase	5.6e-11	306	173	478	Alpha-amylase_C	7.5e-24	100	521	620
UPI00077C767E	644	Type 2	CBM_48	9.5e-27	84	26	109	Alpha-amylase	4.3e-11	306	173	478	Alpha-amylase_C	7.5e-24	100	521	620
UPI0004732C85	644	Type 2	CBM_48	1.2e-26	84	26	109	Alpha-amylase	4.3e-11	306	173	478	Alpha-amylase_C	7.5e-24	100	521	620
UPI0002312FEA	637	Type 2	CBM_48	2e-22	84	26	109	Alpha-amylase	6.2e-15	108	174	281	Alpha-amylase_C	6e-24	100	526	625
UPI0006A9CFD9	652	Type 2	CBM_48	3.3e-26	84	26	109	Alpha-amylase	5e-10	302	174	475	Alpha-amylase_C	5.6e-24	100	521	620
UPI00086DE17E	659	Type 2	CBM_48	2.1e-26	84	26	109	Alpha-amylase	8e-16	313	170	482	Alpha-amylase_C	3.4e-24	100	530	629
UPI00088E0FB6	660	Type 2	CBM_48	4.1e-27	84	26	109	Alpha-amylase	1.4e-15	310	170	479	Alpha-amylase_C	2.9e-24	100	530	629
UPI000B3720BB	667	Type 2	CBM_48	1.4e-23	84	26	109	Alpha-amylase	7.4e-15	205	173	377	Alpha-amylase_C	2.7e-24	99	531	629
UPI00091BD5E1	648	Type 2	CBM_48	2.3e-27	84	26	109	Alpha-amylase	1.2e-15	309	170	478	Alpha-amylase_C	1.8e-24	100	530	629
UPI00095709E4	661	Type 2	CBM_48	1.2e-27	84	26	109	Alpha-amylase	1e-14	314	170	483	Alpha-amylase_C	1.7e-24	100	530	629
UPI0007205AF8	648	Type 2	CBM_48	9.4e-26	84	26	109	Alpha-amylase	2.4e-16	214	174	387	Alpha-amylase_C	3.8e-25	100	531	630
UPI0008C1F947	632	Type 2	CBM_48	5.2e-18	84	26	109	Alpha-amylase	1.1e-13	201	172	372	Alpha-amylase_C	4.2e-26	101	529	629
UPI000B37409C	682	Type 2	CBM_48	1.8e-25	84	26	109	Alpha-amylase	4.5e-15	201	173	373	Alpha-amylase_C	5e-27	98	531	628
UPI000B38FE43	683	Type 2	CBM_48	2.7e-25	84	26	109	Alpha-amylase	4.5e-15	201	173	373	Alpha-amylase_C	5e-27	98	531	628
UPI000729E64C	632	Type 2	CBM_48	1.6e-19	84	26	109	Alpha-amylase	3e-13	202	172	373	Alpha-amylase_C	1.6e-27	100	530	629
UPI0000056422	630	Type 2	CBM_48	3.5e-23	84	26	109	Alpha-amylase	1.7e-15	202	174	375	Alpha-amylase_C	1.8e-28	100	530	629
UPI0005E43DC0	627	Type 2	CBM_48	5.4e-19	85	26	110	Alpha-amylase	4.6e-10	307	179	485	Alpha-amylase_C	1e-16	98	529	626
UPI0008BDC1D1	634	Type 2	CBM_48	3.6e-23	85	26	110	Alpha-amylase	1.7e-13	315	172	486	Alpha-amylase_C	1.5e-24	100	532	631
UPI000240F80D	671	Type 2	CBM_48	5.4e-23	85	26	110	Alpha-amylase	8.2e-15	194	176	369	Alpha-amylase_C	1.4e-24	97	533	629
UPI0002351A83	640	Type 2	CBM_48	4.3e-19	85	26	110	Alpha-amylase	2.9e-13	202	176	377	Alpha-amylase_C	1.1e-24	100	533	632
UPI0001667AB9	638	Type 2	CBM_48	2.6e-24	85	26	110	Alpha-amylase	7.9e-16	313	176	488	Alpha-amylase_C	4e-26	99	533	631
UPI00019E1D1D	633	Type 2	CBM_48	1.1e-22	85	26	110	Alpha-amylase	1.2e-10	92	175	266	Alpha-amylase_C	2.9e-26	99	531	629
UPI00095B37D2	613	Type 2	CBM_48	5.5e-15	86	26	111	Alpha-amylase	8.4e-14	201	157	357	Alpha-amylase_C	5e-23	99	514	612
UPI00063A3073	637	Type 2	CBM_48	2.1e-24	86	26	111	Alpha-amylase	1.8e-13	311	176	486	Alpha-amylase_C	1.7e-24	100	534	633
UPI0008D25C1A	634	Type 2	CBM_48	7.9e-24	86	26	111	Alpha-amylase	2.6e-15	313	172	484	Alpha-amylase_C	6.3e-25	101	530	630
UPI0008B0FB6F	633	Type 2	CBM_48	1.9e-20	86	26	111	Alpha-amylase	7.9e-15	202	176	377	Alpha-amylase_C	2e-25	100	534	633
UPI00086324CE	637	Type 2	CBM_48	1.8e-23	86	26	111	Alpha-amylase	3.3e-15	202	176	377	Alpha-amylase_C	6.6e-26	100	534	633
UPI0009CF5069	637	Type 2	CBM_48	1.7e-23	86	26	111	Alpha-amylase	1.5e-14	312	176	487	Alpha-amylase_C	2e-27	100	534	633
UPI0008C9200C	635	Type 2	CBM_48	3.3e-22	86	26	111	Alpha-amylase	8.9e-12	309	180	488	Alpha-amylase_C	1.4e-27	100	534	633
UPI000353CF01	632	Type 2	CBM_48	3.3e-20	87	26	112	Alpha-amylase	8.3e-12	103	172	274	Alpha-amylase_C	8.7e-17	101	530	630
UPI0001664C08	675	Type 2	CBM_48	7.7e-19	87	26	112	Alpha-amylase	3.2e-11	208	172	379	Alpha-amylase_C	1.5e-23	105	532	636
UPI0009649ACB	617	Type 2	CBM_48	8.4e-22	88	26	113	Alpha-amylase	8.9e-12	313	167	479	Alpha-amylase_C	8.1e-16	93	525	617
UPI0001B24EDB	598	Type 2	CBM_48	9.3e-15	76	27	102	Alpha-amylase	2.1e-18	306	159	464	Alpha-amylase_C	4.4e-12	91	508	598
UPI0001841FBD	601	Type 2	CBM_48	9.2e-14	76	27	102	Alpha-amylase	1.3e-16	304	159	462	Alpha-amylase_C	4.3e-12	91	508	598
UPI0001FD908C	601	Type 2	CBM_48	7.4e-13	76	27	102	Alpha-amylase	1.3e-16	304	159	462	Alpha-amylase_C	2.2e-12	91	508	598
UPI00019C170B	601	Type 2	CBM_48	2.7e-14	76	27	102	Alpha-amylase	3.4e-15	304	160	463	Alpha-amylase_C	7e-13	91	509	599
UPI0001FD8C68	603	Type 2	CBM_48	7.1e-11	77	27	103	Alpha-amylase	3.1e-12	304	160	463	Alpha-amylase_C	7e-13	91	509	599
UPI00019C337F	603	Type 2	CBM_48	4.3e-11	77	27	103	Alpha-amylase	9.8e-13	306	159	464	Alpha-amylase_C	4.9e-14	91	509	599
UPI0002C0D2F8	625	Type 2	CBM_48	2.5e-17	78	27	104	Alpha-amylase	4.7e-11	316	160	475	Alpha-amylase_C	2.4e-18	101	522	622
UPI00003755FA	626	Type 2	CBM_48	3.3e-13	79	27	105	Alpha-amylase	1.3e-14	304	171	474	Alpha-amylase_C	7.8e-15	94	522	615
UPI000330C034	636	Type 2	CBM_48	1e-23	79	27	105	Alpha-amylase	2e-10	309	170	478	Alpha-amylase_C	1.5e-16	100	525	624
UPI0002680E37	636	Type 2	CBM_48	5.7e-20	79	27	105	Alpha-amylase	7.6e-13	218	170	387	Alpha-amylase_C	1.5e-18	100	526	625
UPI0007005D41	625	Type 2	CBM_48	1.6e-22	79	27	105	Alpha-amylase	1.5e-11	91	168	258	Alpha-amylase_C	1.4e-18	95	526	620
UPI0006EEC8CF	636	Type 2	CBM_48	5.4e-20	79	27	105	Alpha-amylase	2.8e-13	218	170	387	Alpha-amylase_C	9.6e-19	100	526	625
UPI00018A4C5F	615	Type 2	CBM_48	2.2e-27	79	27	105	Alpha-amylase	1.2e-09	298	173	470	Alpha-amylase_C	1.6e-20	99	516	614
UPI000B3C212F	629	Type 2	CBM_48	3.3e-18	80	27	106	Alpha-amylase	4.2e-13	308	172	479	Alpha-amylase_C	4.9e-20	100	527	626
UPI00050D92C5	629	Type 2	CBM_48	3.3e-18	80	27	106	Alpha-amylase	4.2e-13	308	172	479	Alpha-amylase_C	4.9e-20	100	527	626
UPI00021948AA	629	Type 2	CBM_48	3.3e-18	80	27	106	Alpha-amylase	4e-13	308	172	479	Alpha-amylase_C	4.9e-20	100	527	626
UPI00033E5407	627	Type 2	CBM_48	1.9e-24	80	27	106	Alpha-amylase	2.3e-12	201	170	370	Alpha-amylase_C	2.6e-20	98	528	625
UPI00093C6E22	624	Type 2	CBM_48	1.4e-25	80	27	106	Alpha-amylase	7.9e-13	301	174	474	Alpha-amylase_C	9.4e-23	99	520	618
UPI00097626F4	625	Type 2	CBM_48	1.5e-24	80	27	106	Alpha-amylase	5.6e-15	301	175	475	Alpha-amylase_C	1.8e-24	99	521	619
UPI0007C7D1C1	625	Type 2	CBM_48	1.1e-25	80	27	106	Alpha-amylase	3.4e-13	301	174	474	Alpha-amylase_C	4.2e-25	99	520	618
UPI0007C851B7	625	Type 2	CBM_48	5.5e-26	80	27	106	Alpha-amylase	5.8e-13	301	174	474	Alpha-amylase_C	2.4e-25	99	520	618
UPI0008594F75	624	Type 2	CBM_48	2.4e-24	80	27	106	Alpha-amylase	5.5e-12	301	174	474	Alpha-amylase_C	6.8e-26	99	520	618
UPI0005F7658D	624	Type 2	CBM_48	9.2e-25	80	27	106	Alpha-amylase	3.3e-12	301	174	474	Alpha-amylase_C	3.3e-26	99	520	618
UPI00094D2F1B	624	Type 2	CBM_48	3.8e-24	80	27	106	Alpha-amylase	4.2e-12	301	174	474	Alpha-amylase_C	2.8e-26	99	520	618
UPI000515559F	627	Type 2	CBM_48	8.4e-17	81	27	107	Alpha-amylase	5e-13	307	170	476	Alpha-amylase_C	4.6e-16	99	520	618
UPI0009CEEA3E	634	Type 2	CBM_48	6.7e-24	81	27	107	Alpha-amylase	5e-18	197	172	368	Alpha-amylase_C	7.2e-20	99	529	627
UPI0004125326	639	Type 2	CBM_48	1.2e-24	81	27	107	Alpha-amylase	5.4e-16	306	172	477	Alpha-amylase_C	2.1e-21	103	529	631
UPI000335B69A	643	Type 2	CBM_48	5.7e-26	81	27	107	Alpha-amylase	1.9e-14	203	171	373	Alpha-amylase_C	3.4e-24	99	529	627
UPI000341194E	643	Type 2	CBM_48	1.2e-26	81	27	107	Alpha-amylase	2.8e-14	204	171	374	Alpha-amylase_C	1.5e-24	99	529	627
UPI000973C7B3	635	Type 2	CBM_48	3.3e-22	82	27	108	Alpha-amylase	4.4e-19	305	173	477	Alpha-amylase_C	5.7e-17	100	528	627
UPI000784DE6D	635	Type 2	CBM_48	3.8e-23	82	27	108	Alpha-amylase	3.7e-16	212	174	385	Alpha-amylase_C	1.5e-18	100	528	627
UPI000402725B	636	Type 2	CBM_48	1.2e-20	82	27	108	Alpha-amylase	2.8e-13	307	172	478	Alpha-amylase_C	7e-19	100	528	627
UPI00070B64AC	634	Type 2	CBM_48	1.1e-26	82	27	108	Alpha-amylase	9.1e-14	313	173	485	Alpha-amylase_C	7.1e-20	99	532	630
UPI0007F3AA8E	634	Type 2	CBM_48	2.6e-26	82	27	108	Alpha-amylase	2.7e-15	314	173	486	Alpha-amylase_C	6.9e-20	99	532	630
UPI000700C46F	634	Type 2	CBM_48	3.3e-26	82	27	108	Alpha-amylase	8.8e-16	315	173	487	Alpha-amylase_C	3e-21	99	532	630
UPI000818873F	634	Type 2	CBM_48	4e-26	82	27	108	Alpha-amylase	5.8e-15	313	173	485	Alpha-amylase_C	2.1e-21	99	532	630
UPI00070E5E95	634	Type 2	CBM_48	6.6e-25	82	27	108	Alpha-amylase	8.2e-15	314	173	486	Alpha-amylase_C	4.5e-24	99	532	630
UPI000702475D	634	Type 2	CBM_48	7.2e-25	82	27	108	Alpha-amylase	9.6e-15	314	173	486	Alpha-amylase_C	2.9e-25	99	532	630
UPI0007A8D7D9	631	Type 2	CBM_48	5.2e-22	83	27	109	Alpha-amylase	2.3e-13	313	175	487	Alpha-amylase_C	4.8e-18	97	533	629
UPI000763242A	652	Type 2	CBM_48	1.7e-17	83	27	109	Alpha-amylase	3.7e-12	306	175	480	Alpha-amylase_C	4.3e-18	100	531	630
UPI00083303F6	658	Type 2	CBM_48	1.8e-24	83	27	109	Alpha-amylase	6.1e-12	313	170	482	Alpha-amylase_C	4.8e-19	100	529	628
UPI0008A3F9B9	652	Type 2	CBM_48	4e-18	83	27	109	Alpha-amylase	1.1e-12	311	173	483	Alpha-amylase_C	2.6e-19	100	531	630
UPI0008A3A1E7	646	Type 2	CBM_48	1.6e-17	83	27	109	Alpha-amylase	4.5e-12	305	175	479	Alpha-amylase_C	2.3e-19	100	531	630
UPI0006EFD3F1	649	Type 2	CBM_48	7.1e-25	83	27	109	Alpha-amylase	1.7e-12	315	169	483	Alpha-amylase_C	1.5e-19	100	529	628
UPI0002059341	636	Type 2	CBM_48	7.8e-21	83	27	109	Alpha-amylase	4.1e-16	212	175	386	Alpha-amylase_C	8.6e-20	100	529	628
UPI0009D511B2	699	Type 2	CBM_48	1.4e-22	83	27	109	Alpha-amylase	4.3e-16	206	169	374	Alpha-amylase_C	8.4e-20	101	528	628
UPI00033F700B	692	Type 2	CBM_48	1.4e-23	83	27	109	Alpha-amylase	2.5e-15	214	174	387	Alpha-amylase_C	1.8e-22	99	532	630
UPI00021CAD49	629	Type 2	CBM_48	1e-20	83	27	109	Alpha-amylase	1.4e-15	308	169	476	Alpha-amylase_C	1.1e-22	98	529	626
UPI0001CD5E2A	766	Type 2	CBM_48	3.7e-24	83	27	109	Alpha-amylase	1.1e-13	315	172	486	Alpha-amylase_C	7.9e-23	99	532	630
UPI00033AC8C8	761	Type 2	CBM_48	3.7e-24	83	27	109	Alpha-amylase	1.1e-13	316	172	487	Alpha-amylase_C	7.8e-23	99	532	630
UPI000960F988	760	Type 2	CBM_48	3.7e-24	83	27	109	Alpha-amylase	1.1e-13	315	172	486	Alpha-amylase_C	7.8e-23	99	532	630
UPI0008226476	761	Type 2	CBM_48	3.7e-24	83	27	109	Alpha-amylase	1.1e-13	314	173	486	Alpha-amylase_C	7.8e-23	99	532	630
UPI0009CF1DFF	657	Type 2	CBM_48	5.6e-22	83	27	109	Alpha-amylase	1.1e-13	203	174	376	Alpha-amylase_C	3.6e-24	98	530	627
UPI00089900B4	625	Type 2	CBM_48	1.4e-22	83	27	109	Alpha-amylase	5.9e-12	199	168	366	Alpha-amylase_C	3.5e-24	99	524	622
UPI000896FD60	629	Type 2	CBM_48	2.4e-21	83	27	109	Alpha-amylase	5e-14	308	171	478	Alpha-amylase_C	3e-24	100	529	628
UPI0008B6EFD5	657	Type 2	CBM_48	7.5e-21	83	27	109	Alpha-amylase	4.4e-14	312	174	485	Alpha-amylase_C	2.2e-24	98	530	627
UPI0001CD4C14	646	Type 2	CBM_48	1.4e-23	83	27	109	Alpha-amylase	5.2e-14	205	173	377	Alpha-amylase_C	1.5e-24	98	530	627
UPI00033EDC4B	646	Type 2	CBM_48	2e-23	83	27	109	Alpha-amylase	5.2e-14	205	173	377	Alpha-amylase_C	1.5e-24	98	530	627
UPI0001F33E42	629	Type 2	CBM_48	8.1e-21	83	27	109	Alpha-amylase	5.7e-14	309	169	477	Alpha-amylase_C	1.3e-24	100	529	628
UPI00087AA013	625	Type 2	CBM_48	9.4e-24	83	27	109	Alpha-amylase	3.7e-12	198	168	365	Alpha-amylase_C	5.2e-25	99	524	622
UPI0009125203	684	Type 2	CBM_48	3.1e-21	83	27	109	Alpha-amylase	1.4e-13	311	174	484	Alpha-amylase_C	4.6e-25	98	530	627
UPI00027136A9	630	Type 2	CBM_48	3.1e-20	83	27	109	Alpha-amylase	1.7e-13	315	167	481	Alpha-amylase_C	3e-25	100	529	628
UPI0001A4040E	627	Type 2	CBM_48	9e-24	83	27	109	Alpha-amylase	2.4e-15	87	174	260	Alpha-amylase_C	2.7e-25	97	531	627
UPI0006F416C1	630	Type 2	CBM_48	5.1e-20	83	27	109	Alpha-amylase	1.8e-13	315	167	481	Alpha-amylase_C	1.9e-25	100	529	628
UPI0006F77CC5	630	Type 2	CBM_48	3e-20	83	27	109	Alpha-amylase	2.5e-13	315	167	481	Alpha-amylase_C	1.4e-25	100	529	628
UPI00087DAC15	622	Type 2	CBM_48	1.1e-23	83	27	109	Alpha-amylase	3.6e-12	201	168	368	Alpha-amylase_C	7.2e-26	99	524	622
UPI00070388BA	634	Type 2	CBM_48	4.9e-23	83	27	109	Alpha-amylase	8.3e-12	99	176	274	Alpha-amylase_C	4.6e-27	100	529	628
UPI0006F9D52B	634	Type 2	CBM_48	2.4e-21	83	27	109	Alpha-amylase	2.1e-11	88	177	264	Alpha-amylase_C	4.1e-27	100	529	628
UPI0001BC302F	639	Type 2	CBM_48	4.8e-24	84	27	110	Alpha-amylase	9.5e-13	311	179	489	Alpha-amylase_C	3.3e-15	92	535	626
UPI00033C8C15	639	Type 2	CBM_48	4.8e-24	84	27	110	Alpha-amylase	9.5e-13	311	179	489	Alpha-amylase_C	2.4e-15	92	535	626
UPI00033CE944	673	Type 2	CBM_48	2.2e-25	84	27	110	Alpha-amylase	1.4e-12	302	176	477	Alpha-amylase_C	4.4e-17	96	534	629
UPI0003D7E024	673	Type 2	CBM_48	2.3e-25	84	27	110	Alpha-amylase	1.4e-12	302	176	477	Alpha-amylase_C	4.4e-17	96	534	629
UPI000823543B	673	Type 2	CBM_48	2.3e-25	84	27	110	Alpha-amylase	1.4e-12	302	176	477	Alpha-amylase_C	4.4e-17	96	534	629
UPI0008214974	673	Type 2	CBM_48	2.3e-25	84	27	110	Alpha-amylase	1.4e-12	302	176	477	Alpha-amylase_C	4.4e-17	96	534	629
UPI0003409BEB	641	Type 2	CBM_48	3.6e-24	84	27	110	Alpha-amylase	3.4e-13	313	177	489	Alpha-amylase_C	2.9e-17	92	535	626
UPI000336A413	691	Type 2	CBM_48	1.2e-24	84	27	110	Alpha-amylase	2.7e-12	311	176	486	Alpha-amylase_C	2.8e-17	96	534	629
UPI000882FA68	729	Type 2	CBM_48	3.4e-24	84	27	110	Alpha-amylase	1.5e-13	318	170	487	Alpha-amylase_C	4.9e-18	96	534	629
UPI0005E557EC	635	Type 2	CBM_48	2.6e-24	84	27	110	Alpha-amylase	6.6e-16	310	172	481	Alpha-amylase_C	4.5e-20	101	529	629
UPI0005438BF0	635	Type 2	CBM_48	5.6e-23	84	27	110	Alpha-amylase	1.2e-15	307	172	478	Alpha-amylase_C	4.3e-20	100	529	628
UPI0002E7EE74	635	Type 2	CBM_48	1.7e-23	84	27	110	Alpha-amylase	1e-15	310	172	481	Alpha-amylase_C	4.3e-20	100	529	628
UPI000385F75D	635	Type 2	CBM_48	1.9e-24	84	27	110	Alpha-amylase	9.4e-16	310	172	481	Alpha-amylase_C	4.3e-20	100	529	628
UPI00082316B8	635	Type 2	CBM_48	8.1e-25	84	27	110	Alpha-amylase	1.1e-14	307	172	478	Alpha-amylase_C	2e-20	101	529	629
UPI00033E2DBF	696	Type 2	CBM_48	6.9e-26	84	27	110	Alpha-amylase	2.7e-14	204	174	377	Alpha-amylase_C	1.9e-20	98	533	630
UPI00024DA726	629	Type 2	CBM_48	1.4e-20	84	27	110	Alpha-amylase	4.5e-15	310	177	486	Alpha-amylase_C	4.6e-21	98	529	626
UPI000820DF41	634	Type 2	CBM_48	4.3e-25	84	27	110	Alpha-amylase	2.9e-13	265	179	443	Alpha-amylase_C	2.1e-21	99	536	634
UPI0001CD0F97	696	Type 2	CBM_48	5e-26	84	27	110	Alpha-amylase	2.7e-14	204	174	377	Alpha-amylase_C	1.8e-21	98	533	630
UPI0006C4AE50	696	Type 2	CBM_48	9.4e-26	84	27	110	Alpha-amylase	2.7e-14	204	174	377	Alpha-amylase_C	1.8e-21	98	533	630
UPI0009699CE8	700	Type 2	CBM_48	5e-26	84	27	110	Alpha-amylase	2.7e-14	204	174	377	Alpha-amylase_C	1.7e-21	98	533	630
UPI0009525B0B	643	Type 2	CBM_48	7.7e-23	84	27	110	Alpha-amylase	9e-16	303	175	477	Alpha-amylase_C	1.1e-21	100	522	621
UPI0003379EA8	722	Type 2	CBM_48	8.7e-25	84	27	110	Alpha-amylase	1.4e-14	203	174	376	Alpha-amylase_C	8.1e-22	98	531	628
UPI00033E018D	634	Type 2	CBM_48	2.5e-25	84	27	110	Alpha-amylase	7.9e-13	265	179	443	Alpha-amylase_C	7.8e-22	99	536	634
UPI00095E1480	634	Type 2	CBM_48	2.5e-25	84	27	110	Alpha-amylase	2.9e-13	265	179	443	Alpha-amylase_C	7.8e-22	99	536	634
UPI00033F785E	634	Type 2	CBM_48	3.8e-25	84	27	110	Alpha-amylase	2.5e-13	281	179	459	Alpha-amylase_C	3.9e-22	99	536	634
UPI0001CE52F2	696	Type 2	CBM_48	6.9e-26	84	27	110	Alpha-amylase	2.7e-14	204	174	377	Alpha-amylase_C	1.9e-22	98	533	630
UPI000801C19A	635	Type 2	CBM_48	3.7e-25	84	27	110	Alpha-amylase	1.6e-14	313	178	490	Alpha-amylase_C	9.7e-23	98	536	633
UPI000871CA81	664	Type 2	CBM_48	7.2e-28	84	27	110	Alpha-amylase	7.7e-18	103	173	275	Alpha-amylase_C	5.2e-23	100	530	629
UPI000247F35B	648	Type 2	CBM_48	2.3e-24	84	27	110	Alpha-amylase	7e-12	304	174	477	Alpha-amylase_C	3.2e-23	100	522	621
UPI0008F58C2A	648	Type 2	CBM_48	3.5e-22	84	27	110	Alpha-amylase	7.8e-15	196	175	370	Alpha-amylase_C	2.6e-23	100	522	621
UPI00064C95D5	646	Type 2	CBM_48	2.3e-22	84	27	110	Alpha-amylase	5e-12	304	174	477	Alpha-amylase_C	1.9e-23	100	522	621
UPI0004F8B93E	649	Type 2	CBM_48	5.3e-25	84	27	110	Alpha-amylase	2.1e-12	304	175	478	Alpha-amylase_C	6.8e-24	100	523	622
UPI0007A81505	695	Type 2	CBM_48	1.4e-23	84	27	110	Alpha-amylase	2.5e-15	314	173	486	Alpha-amylase_C	5e-24	100	532	631
UPI000818BDD7	668	Type 2	CBM_48	4.4e-26	84	27	110	Alpha-amylase	2.5e-14	317	172	488	Alpha-amylase_C	2.1e-24	100	535	634
UPI000A29616A	654	Type 2	CBM_48	8.6e-24	84	27	110	Alpha-amylase	5.9e-14	253	172	424	Alpha-amylase_C	1.2e-24	100	532	631
UPI0007F42FD1	668	Type 2	CBM_48	5.5e-25	84	27	110	Alpha-amylase	3.1e-14	315	174	488	Alpha-amylase_C	9.1e-25	100	535	634
UPI00052FCCE1	648	Type 2	CBM_48	5.9e-24	84	27	110	Alpha-amylase	2.1e-12	302	175	476	Alpha-amylase_C	9e-25	100	522	621
UPI0009A4B9FB	668	Type 2	CBM_48	3.1e-26	84	27	110	Alpha-amylase	1.2e-14	312	178	489	Alpha-amylase_C	6.6e-25	100	535	634
UPI00096EB269	648	Type 2	CBM_48	4.2e-23	84	27	110	Alpha-amylase	1.5e-12	304	173	476	Alpha-amylase_C	5.7e-25	100	522	621
UPI00064E18FD	648	Type 2	CBM_48	1.9e-23	84	27	110	Alpha-amylase	1.5e-12	199	173	371	Alpha-amylase_C	4.2e-25	100	522	621
UPI0002922E3F	649	Type 2	CBM_48	3.7e-23	84	27	110	Alpha-amylase	1.1e-14	197	175	371	Alpha-amylase_C	4e-25	100	523	622
UPI000A2AE798	647	Type 2	CBM_48	1.1e-23	84	27	110	Alpha-amylase	5.6e-13	302	176	477	Alpha-amylase_C	3.2e-25	100	523	622
UPI0003EB9A77	648	Type 2	CBM_48	1.1e-22	84	27	110	Alpha-amylase	2.2e-13	303	174	476	Alpha-amylase_C	2.6e-25	100	522	621
UPI00025F30E1	648	Type 2	CBM_48	1.2e-19	84	27	110	Alpha-amylase	1.7e-13	303	175	477	Alpha-amylase_C	2.1e-25	100	522	621
UPI00025F1C2D	648	Type 2	CBM_48	7.3e-21	84	27	110	Alpha-amylase	9.6e-14	303	175	477	Alpha-amylase_C	1.3e-25	100	522	621
UPI0001D5A687	646	Type 2	CBM_48	3.9e-22	84	27	110	Alpha-amylase	5.5e-14	313	180	492	Alpha-amylase_C	4.5e-26	100	537	636
UPI00063BBF9C	648	Type 2	CBM_48	2.7e-25	84	27	110	Alpha-amylase	1.9e-14	303	175	477	Alpha-amylase_C	3.5e-26	100	522	621
UPI0006A9B2CB	648	Type 2	CBM_48	5e-23	84	27	110	Alpha-amylase	9.3e-13	303	174	476	Alpha-amylase_C	3.3e-26	100	522	621
UPI000B9B3F31	648	Type 2	CBM_48	3.7e-25	84	27	110	Alpha-amylase	9.1e-12	196	175	370	Alpha-amylase_C	2.6e-26	100	522	621
UPI000308C8F7	648	Type 2	CBM_48	5.8e-24	84	27	110	Alpha-amylase	7.6e-13	302	175	476	Alpha-amylase_C	2.1e-26	100	522	621
UPI0008DAEBC5	648	Type 2	CBM_48	5.8e-24	84	27	110	Alpha-amylase	5.5e-13	302	175	476	Alpha-amylase_C	2.1e-26	100	522	621
UPI0001F45CC2	648	Type 2	CBM_48	1.9e-23	84	27	110	Alpha-amylase	3.7e-13	301	175	475	Alpha-amylase_C	2.1e-26	100	522	621
UPI00051562D3	655	Type 2	CBM_48	5.8e-24	84	27	110	Alpha-amylase	4.7e-13	302	175	476	Alpha-amylase_C	2e-26	100	521	620
UPI0009C85487	633	Type 2	CBM_48	2.2e-22	84	27	110	Alpha-amylase	8.4e-12	187	177	363	Alpha-amylase_C	8.4e-27	99	531	629
UPI0004D1187A	638	Type 2	CBM_48	1e-25	84	27	110	Alpha-amylase	7.6e-16	101	173	273	Alpha-amylase_C	4.2e-27	100	531	630
UPI0002684B98	632	Type 2	CBM_48	7.3e-27	84	27	110	Alpha-amylase	4.3e-14	306	174	479	Alpha-amylase_C	3.7e-27	100	531	630
UPI000927722D	645	Type 2	CBM_48	4.3e-23	84	27	110	Alpha-amylase	1.8e-12	303	175	477	Alpha-amylase_C	3.5e-27	99	522	620
UPI00026897F1	632	Type 2	CBM_48	1.2e-26	84	27	110	Alpha-amylase	5.2e-14	307	173	479	Alpha-amylase_C	2.9e-27	100	531	630
UPI000B3A0975	670	Type 2	CBM_48	3.8e-24	84	27	110	Alpha-amylase	1.6e-15	312	175	486	Alpha-amylase_C	6.5e-28	98	532	629
UPI00033EC4DB	630	Type 2	CBM_48	9.6e-22	85	27	111	Alpha-amylase	4.9e-13	275	179	453	Alpha-amylase_C	4.1e-19	92	536	627
UPI00018AC820	662	Type 2	CBM_48	4e-18	85	27	111	Alpha-amylase	4.3e-15	313	173	485	Alpha-amylase_C	1e-23	100	534	633
UPI000820F0E6	674	Type 2	CBM_48	4.2e-23	85	27	111	Alpha-amylase	4.7e-13	303	182	484	Alpha-amylase_C	4.9e-24	100	538	637
UPI00091A71D5	635	Type 2	CBM_48	1.4e-24	85	27	111	Alpha-amylase	6.1e-13	203	175	377	Alpha-amylase_C	1.4e-24	100	534	633
UPI0008AC75DC	637	Type 2	CBM_48	5.9e-23	85	27	111	Alpha-amylase	9.8e-12	202	178	379	Alpha-amylase_C	4.5e-25	100	534	633
UPI0008C044C1	636	Type 2	CBM_48	1.1e-24	85	27	111	Alpha-amylase	1.3e-12	314	175	488	Alpha-amylase_C	2e-25	100	534	633
UPI0005F238A5	635	Type 2	CBM_48	8.3e-24	85	27	111	Alpha-amylase	2.5e-14	314	173	486	Alpha-amylase_C	1.7e-25	100	533	632
UPI0009113B8D	637	Type 2	CBM_48	8.9e-25	85	27	111	Alpha-amylase	1.8e-11	199	176	374	Alpha-amylase_C	7.3e-26	100	534	633
UPI000728B90D	637	Type 2	CBM_48	5e-22	85	27	111	Alpha-amylase	2.9e-12	201	178	378	Alpha-amylase_C	7.4e-27	100	534	633
UPI0008ABF6DE	632	Type 2	CBM_48	8.4e-24	85	27	111	Alpha-amylase	9.8e-14	311	175	485	Alpha-amylase_C	3.2e-27	99	532	630
UPI0008AC176B	632	Type 2	CBM_48	1.8e-22	85	27	111	Alpha-amylase	8.9e-15	201	172	372	Alpha-amylase_C	2.7e-27	99	532	630
UPI0008BF51D0	632	Type 2	CBM_48	2.2e-23	85	27	111	Alpha-amylase	1.1e-13	313	172	484	Alpha-amylase_C	2.3e-27	99	532	630
UPI0008D0C018	640	Type 2	CBM_48	7.4e-23	86	27	112	Alpha-amylase	8.3e-15	307	181	487	Alpha-amylase_C	3.8e-24	100	535	634
UPI0008C7FCE6	636	Type 2	CBM_48	1.2e-20	86	27	112	Alpha-amylase	3.8e-13	201	178	378	Alpha-amylase_C	1.8e-24	100	535	634
UPI0008C42911	636	Type 2	CBM_48	8.8e-24	86	27	112	Alpha-amylase	6e-13	202	178	379	Alpha-amylase_C	5.5e-25	100	535	634
UPI0005ABCF02	632	Type 2	CBM_48	9.6e-20	86	27	112	Alpha-amylase	1.7e-13	308	174	481	Alpha-amylase_C	4.6e-25	100	532	631
UPI0008BFF550	637	Type 2	CBM_48	7.1e-23	86	27	112	Alpha-amylase	2.3e-13	313	177	489	Alpha-amylase_C	3.1e-26	100	535	634
UPI0008AAD7D0	646	Type 2	CBM_48	1.8e-21	86	27	112	Alpha-amylase	6.6e-15	262	175	436	Alpha-amylase_C	2.5e-26	100	535	634
UPI0005154831	634	Type 2	CBM_48	2.2e-18	86	27	112	Alpha-amylase	5.4e-13	316	171	486	Alpha-amylase_C	9.2e-29	100	534	633
UPI0007AC3D44	634	Type 2	CBM_48	3.3e-20	87	27	113	Alpha-amylase	9.7e-15	84	169	252	Alpha-amylase_C	6.3e-18	98	531	628
UPI0001D5D032	634	Type 2	CBM_48	3.3e-20	87	27	113	Alpha-amylase	9.7e-15	84	169	252	Alpha-amylase_C	3.8e-18	98	531	628
UPI0005AD3A6E	634	Type 2	CBM_48	1.1e-20	87	27	113	Alpha-amylase	7.4e-15	109	169	277	Alpha-amylase_C	3.8e-18	98	531	628
UPI00034E2924	631	Type 2	CBM_48	1.3e-20	87	27	113	Alpha-amylase	6.1e-12	104	173	276	Alpha-amylase_C	4.1e-21	100	531	630
UPI000B8C6491	642	Type 2	CBM_48	4e-17	88	27	114	Alpha-amylase	2.5e-12	311	180	490	Alpha-amylase_C	8.7e-19	100	536	635
UPI000988C2A7	634	Type 2	CBM_48	2.2e-18	88	27	114	Alpha-amylase	1.3e-10	199	179	377	Alpha-amylase_C	1.5e-19	99	535	633
UPI00033CF441	646	Type 2	CBM_48	2.1e-22	79	28	106	Alpha-amylase	2.5e-13	309	171	479	Alpha-amylase_C	8.5e-18	100	526	625
UPI0006F0061A	631	Type 2	CBM_48	3.4e-21	79	28	106	Alpha-amylase	7.9e-15	214	171	384	Alpha-amylase_C	9.2e-20	100	527	626
UPI0009CD3005	635	Type 2	CBM_48	4e-17	79	28	106	Alpha-amylase	7.6e-15	198	171	368	Alpha-amylase_C	3.3e-20	98	528	625
UPI0006F0F969	629	Type 2	CBM_48	1.3e-22	79	28	106	Alpha-amylase	6e-12	308	169	476	Alpha-amylase_C	1.9e-20	100	527	626
UPI00042DDCF5	626	Type 2	CBM_48	1.2e-22	80	28	107	Alpha-amylase	8.4e-07	204	167	370	Alpha-amylase_C	4.9e-17	95	528	622
UPI00021915F6	630	Type 2	CBM_48	7.2e-19	81	28	108	Alpha-amylase	2.1e-11	101	172	272	Alpha-amylase_C	6.1e-11	97	525	621
UPI0005C2AB6F	630	Type 2	CBM_48	1.1e-18	81	28	108	Alpha-amylase	2.1e-11	303	172	474	Alpha-amylase_C	6.1e-11	97	525	621
UPI0005BAB678	630	Type 2	CBM_48	7.2e-19	81	28	108	Alpha-amylase	1.9e-11	303	172	474	Alpha-amylase_C	6.1e-11	97	525	621
UPI00091A282E	622	Type 2	CBM_48	1.1e-23	81	28	108	Alpha-amylase	1.2e-14	311	176	486	Alpha-amylase_C	2.2e-11	90	532	621
UPI0005DC4093	631	Type 2	CBM_48	3.7e-18	81	28	108	Alpha-amylase	5.9e-13	100	171	270	Alpha-amylase_C	5.2e-14	97	525	621
UPI0001A40560	633	Type 2	CBM_48	4.7e-18	81	28	108	Alpha-amylase	4.2e-18	210	173	382	Alpha-amylase_C	5.1e-17	99	529	627
UPI0008A220F4	633	Type 2	CBM_48	4.2e-18	81	28	108	Alpha-amylase	3.8e-18	209	173	381	Alpha-amylase_C	5.1e-17	99	529	627
UPI00079ADA54	635	Type 2	CBM_48	3e-25	81	28	108	Alpha-amylase	4e-16	312	171	482	Alpha-amylase_C	1.9e-20	98	529	626
UPI000621FF99	629	Type 2	CBM_48	9.5e-26	81	28	108	Alpha-amylase	1.9e-16	312	171	482	Alpha-amylase_C	1.4e-22	98	529	626
UPI000822FF40	708	Type 2	CBM_48	4.5e-21	82	28	109	Alpha-amylase	5.5e-17	306	173	478	Alpha-amylase_C	3.5e-22	98	531	628
UPI0002669C0B	631	Type 2	CBM_48	3e-26	83	28	110	Alpha-amylase	4.4e-10	314	173	486	Alpha-amylase_C	3.7e-21	98	532	629
UPI0002A1023E	626	Type 2	CBM_48	5.1e-26	83	28	110	Alpha-amylase	8.8e-12	312	171	482	Alpha-amylase_C	2.4e-21	99	528	626
UPI000337F999	666	Type 2	CBM_48	1.7e-22	83	28	110	Alpha-amylase	2.9e-13	206	172	377	Alpha-amylase_C	2.4e-22	98	532	629
UPI000B3862C5	696	Type 2	CBM_48	1.5e-23	83	28	110	Alpha-amylase	2.9e-14	205	173	377	Alpha-amylase_C	1.9e-22	116	531	646
UPI00032E6F31	696	Type 2	CBM_48	1.5e-23	83	28	110	Alpha-amylase	2.9e-14	205	173	377	Alpha-amylase_C	1.9e-22	116	531	646
UPI00092E0CDD	635	Type 2	CBM_48	1.5e-22	83	28	110	Alpha-amylase	1.4e-17	315	172	486	Alpha-amylase_C	1.8e-22	99	532	630
UPI000968B4F6	640	Type 2	CBM_48	1.8e-24	83	28	110	Alpha-amylase	3.1e-13	202	177	378	Alpha-amylase_C	1.6e-22	100	533	632
UPI0003AD35D1	684	Type 2	CBM_48	4.4e-23	83	28	110	Alpha-amylase	1e-12	214	172	385	Alpha-amylase_C	7.6e-23	98	532	629
UPI000338749F	662	Type 2	CBM_48	8.2e-21	83	28	110	Alpha-amylase	2.4e-13	319	172	490	Alpha-amylase_C	5.8e-23	98	531	628
UPI0003F0417C	721	Type 2	CBM_48	5.5e-21	83	28	110	Alpha-amylase	3.1e-14	312	175	486	Alpha-amylase_C	4.3e-23	98	531	628
UPI00041F7461	638	Type 2	CBM_48	1.8e-27	83	28	110	Alpha-amylase	1.9e-09	105	171	275	Alpha-amylase_C	3e-23	99	526	624
UPI00033CE11E	663	Type 2	CBM_48	9.2e-23	83	28	110	Alpha-amylase	4.6e-12	204	171	374	Alpha-amylase_C	8.3e-24	98	529	626
UPI00082057CF	705	Type 2	CBM_48	2.1e-20	83	28	110	Alpha-amylase	6.6e-15	204	174	377	Alpha-amylase_C	7.7e-24	98	531	628
UPI0008A78446	684	Type 2	CBM_48	7.6e-22	83	28	110	Alpha-amylase	2.1e-13	311	175	485	Alpha-amylase_C	6.7e-24	98	531	628
UPI000714F057	630	Type 2	CBM_48	3.6e-21	83	28	110	Alpha-amylase	5.7e-18	308	173	480	Alpha-amylase_C	2.5e-24	100	529	628
UPI00091A8B74	762	Type 2	CBM_48	3.8e-23	83	28	110	Alpha-amylase	6.1e-13	311	175	485	Alpha-amylase_C	1.8e-24	98	531	628
UPI0008231F85	723	Type 2	CBM_48	7.4e-21	83	28	110	Alpha-amylase	2.1e-14	204	174	377	Alpha-amylase_C	5.9e-26	98	531	628
UPI00045065B9	634	Type 2	CBM_48	1.2e-21	84	28	111	Alpha-amylase	1.4e-11	312	174	485	Alpha-amylase_C	2.6e-16	98	529	626
UPI000B91A5AE	634	Type 2	CBM_48	1.7e-21	84	28	111	Alpha-amylase	1.4e-11	312	174	485	Alpha-amylase_C	2.6e-16	98	529	626
UPI000B91C7E0	634	Type 2	CBM_48	4.4e-21	84	28	111	Alpha-amylase	1.4e-11	312	174	485	Alpha-amylase_C	2.6e-16	98	529	626
UPI0001DE498D	634	Type 2	CBM_48	4.4e-21	84	28	111	Alpha-amylase	1.4e-11	312	174	485	Alpha-amylase_C	2.6e-16	98	529	626
UPI000B9172A3	634	Type 2	CBM_48	4.5e-21	84	28	111	Alpha-amylase	9.6e-11	313	174	486	Alpha-amylase_C	3.7e-17	98	529	626
UPI000B917931	634	Type 2	CBM_48	2.9e-21	84	28	111	Alpha-amylase	1.7e-11	313	174	486	Alpha-amylase_C	3e-17	98	529	626
UPI000B91A575	634	Type 2	CBM_48	3.2e-21	84	28	111	Alpha-amylase	1.3e-11	312	175	486	Alpha-amylase_C	2.4e-17	98	529	626
UPI000B915770	634	Type 2	CBM_48	3.4e-21	84	28	111	Alpha-amylase	8.5e-12	315	174	488	Alpha-amylase_C	1.3e-17	98	529	626
UPI000B91B360	634	Type 2	CBM_48	3e-20	84	28	111	Alpha-amylase	8.5e-12	317	174	490	Alpha-amylase_C	1.3e-17	98	529	626
UPI00019F5A01	634	Type 2	CBM_48	3.2e-21	84	28	111	Alpha-amylase	2.6e-12	311	175	485	Alpha-amylase_C	1.1e-17	98	529	626
UPI000B916626	634	Type 2	CBM_48	2.4e-21	84	28	111	Alpha-amylase	3.3e-12	312	175	486	Alpha-amylase_C	1e-17	98	529	626
UPI000B918BC2	634	Type 2	CBM_48	4.5e-21	84	28	111	Alpha-amylase	1.5e-11	313	174	486	Alpha-amylase_C	8.9e-18	98	529	626
UPI000B91B994	634	Type 2	CBM_48	5.8e-21	84	28	111	Alpha-amylase	1.5e-11	313	174	486	Alpha-amylase_C	4.4e-18	98	529	626
UPI000763C9F5	634	Type 2	CBM_48	4.4e-21	84	28	111	Alpha-amylase	1.6e-11	312	174	485	Alpha-amylase_C	2.2e-18	98	529	626
UPI00021A27BB	634	Type 2	CBM_48	1.2e-21	84	28	111	Alpha-amylase	1.4e-11	312	174	485	Alpha-amylase_C	2.2e-18	98	529	626
UPI0001E2F6D1	634	Type 2	CBM_48	1.4e-21	84	28	111	Alpha-amylase	1.4e-11	312	174	485	Alpha-amylase_C	2.2e-18	98	529	626
UPI00016597D4	634	Type 2	CBM_48	4.4e-21	84	28	111	Alpha-amylase	1.4e-11	312	174	485	Alpha-amylase_C	1e-18	98	529	626
UPI00033CF567	636	Type 2	CBM_48	2.6e-24	84	28	111	Alpha-amylase	1.5e-12	311	182	492	Alpha-amylase_C	7.7e-19	99	538	636
UPI00038DB732	635	Type 2	CBM_48	7.9e-24	84	28	111	Alpha-amylase	6.8e-14	196	173	368	Alpha-amylase_C	4.5e-19	101	530	630
UPI000A17815E	635	Type 2	CBM_48	2.5e-24	84	28	111	Alpha-amylase	6.7e-14	195	173	367	Alpha-amylase_C	4.5e-19	101	530	630
UPI00038C680D	635	Type 2	CBM_48	2.4e-24	84	28	111	Alpha-amylase	6.7e-14	196	173	368	Alpha-amylase_C	2.8e-19	101	530	630
UPI0006A75EAF	635	Type 2	CBM_48	2e-23	84	28	111	Alpha-amylase	1.2e-15	312	176	487	Alpha-amylase_C	1.6e-19	98	533	630
UPI00080CA866	636	Type 2	CBM_48	2.4e-24	84	28	111	Alpha-amylase	2e-13	311	182	492	Alpha-amylase_C	1.4e-19	99	538	636
UPI00051D2E24	635	Type 2	CBM_48	2.1e-24	84	28	111	Alpha-amylase	6.7e-14	207	173	379	Alpha-amylase_C	1.3e-19	101	530	630
UPI00062B2453	635	Type 2	CBM_48	1.1e-24	84	28	111	Alpha-amylase	1.5e-13	250	173	422	Alpha-amylase_C	7.3e-20	101	530	630
UPI00096DED86	635	Type 2	CBM_48	2.8e-23	84	28	111	Alpha-amylase	2.2e-15	313	176	488	Alpha-amylase_C	5.2e-20	98	533	630
UPI0006FCA4A1	633	Type 2	CBM_48	1.9e-24	84	28	111	Alpha-amylase	7.1e-16	314	176	489	Alpha-amylase_C	1.7e-20	98	533	630
UPI00096C085A	635	Type 2	CBM_48	1.7e-22	84	28	111	Alpha-amylase	2.6e-13	314	175	488	Alpha-amylase_C	1.2e-20	98	533	630
UPI0005D975B5	637	Type 2	CBM_48	2.9e-28	84	28	111	Alpha-amylase	6e-13	312	177	488	Alpha-amylase_C	9.5e-21	100	533	632
UPI0009A64950	639	Type 2	CBM_48	1.5e-27	84	28	111	Alpha-amylase	7e-13	312	183	494	Alpha-amylase_C	1.1e-21	100	540	639
UPI000B7F9BC6	701	Type 2	CBM_48	6.8e-22	84	28	111	Alpha-amylase	2.3e-13	203	175	377	Alpha-amylase_C	4.3e-22	100	531	630
UPI00096DB251	701	Type 2	CBM_48	6.8e-22	84	28	111	Alpha-amylase	2e-13	202	175	376	Alpha-amylase_C	4.3e-22	100	531	630
UPI0001663C7D	648	Type 2	CBM_48	7.9e-24	84	28	111	Alpha-amylase	7.8e-14	313	175	487	Alpha-amylase_C	1.7e-22	98	533	630
UPI000B3A0E0D	682	Type 2	CBM_48	1e-25	84	28	111	Alpha-amylase	2.6e-16	204	175	378	Alpha-amylase_C	6.3e-23	98	533	630
UPI000B3A9F41	681	Type 2	CBM_48	9.7e-24	84	28	111	Alpha-amylase	9.3e-16	203	174	376	Alpha-amylase_C	2.2e-23	100	533	632
UPI0001A1579B	648	Type 2	CBM_48	8.2e-27	84	28	111	Alpha-amylase	2.1e-13	305	176	480	Alpha-amylase_C	1.2e-23	100	523	622
UPI0002A65FBD	632	Type 2	CBM_48	3.9e-23	84	28	111	Alpha-amylase	5.7e-15	202	175	376	Alpha-amylase_C	1.1e-23	100	533	632
UPI0004D18EDA	650	Type 2	CBM_48	3e-25	84	28	111	Alpha-amylase	4.5e-16	314	174	487	Alpha-amylase_C	7e-24	100	533	632
UPI00018A69F8	634	Type 2	CBM_48	4.6e-21	84	28	111	Alpha-amylase	3.8e-14	205	175	379	Alpha-amylase_C	4.3e-24	100	533	632
UPI000893ECD9	632	Type 2	CBM_48	4.7e-23	84	28	111	Alpha-amylase	3e-13	312	175	486	Alpha-amylase_C	2.1e-24	100	533	632
UPI000B369867	699	Type 2	CBM_48	6.6e-25	84	28	111	Alpha-amylase	1.7e-12	204	175	378	Alpha-amylase_C	1.1e-24	99	533	631
UPI000A088CA9	632	Type 2	CBM_48	5.8e-22	84	28	111	Alpha-amylase	5.6e-15	312	175	486	Alpha-amylase_C	1.8e-25	100	533	632
UPI00064B6A70	642	Type 2	CBM_48	3.4e-27	84	28	111	Alpha-amylase	1.2e-16	200	175	374	Alpha-amylase_C	1.5e-25	100	533	632
UPI0003411D2B	668	Type 2	CBM_48	8.5e-25	84	28	111	Alpha-amylase	2.1e-14	206	174	379	Alpha-amylase_C	1.1e-25	99	533	631
UPI0001A1C0A4	648	Type 2	CBM_48	8.4e-25	84	28	111	Alpha-amylase	6e-12	306	175	480	Alpha-amylase_C	9.3e-26	100	523	622
UPI0001A193B4	648	Type 2	CBM_48	5.6e-24	84	28	111	Alpha-amylase	3.6e-12	306	175	480	Alpha-amylase_C	3.8e-26	100	523	622
UPI0002140B60	646	Type 2	CBM_48	6.6e-25	84	28	111	Alpha-amylase	3.4e-12	206	176	381	Alpha-amylase_C	2.6e-26	98	533	630
UPI0001815CC9	636	Type 2	CBM_48	1.8e-22	84	28	111	Alpha-amylase	4.1e-14	203	176	378	Alpha-amylase_C	2e-27	100	534	633
UPI0007437599	634	Type 2	CBM_48	1.7e-21	84	28	111	Alpha-amylase	5.3e-15	199	180	378	Alpha-amylase_C	1.8e-27	100	534	633
UPI0001F58C0E	637	Type 2	CBM_48	1.4e-24	85	28	112	Alpha-amylase	3.9e-13	173	178	350	Alpha-amylase_C	2.4e-16	98	534	631
UPI000158717E	632	Type 2	CBM_48	3.7e-24	85	28	112	Alpha-amylase	8.2e-14	312	178	489	Alpha-amylase_C	1.1e-19	98	534	631
UPI0009D30AFE	632	Type 2	CBM_48	7.2e-24	85	28	112	Alpha-amylase	4.2e-13	201	178	378	Alpha-amylase_C	4e-20	98	534	631
UPI0009655D8B	649	Type 2	CBM_48	1.3e-21	85	28	112	Alpha-amylase	1.3e-13	316	175	490	Alpha-amylase_C	3.9e-20	98	536	633
UPI00095F7512	648	Type 2	CBM_48	5.4e-22	85	28	112	Alpha-amylase	1.4e-13	315	175	489	Alpha-amylase_C	2.3e-20	98	535	632
UPI0009233A60	648	Type 2	CBM_48	2.8e-21	85	28	112	Alpha-amylase	3.9e-13	316	175	490	Alpha-amylase_C	9.6e-21	98	535	632
UPI00092AC160	648	Type 2	CBM_48	4.1e-22	85	28	112	Alpha-amylase	1.2e-13	317	175	491	Alpha-amylase_C	6e-21	98	535	632
UPI0007C7D550	649	Type 2	CBM_48	1.2e-22	85	28	112	Alpha-amylase	1.3e-13	317	175	491	Alpha-amylase_C	8.2e-22	98	535	632
UPI0004E40BDF	649	Type 2	CBM_48	7.2e-22	85	28	112	Alpha-amylase	7.5e-14	316	175	490	Alpha-amylase_C	6.1e-22	98	535	632
UPI0003E521E1	635	Type 2	CBM_48	6.6e-25	85	28	112	Alpha-amylase	2.1e-13	311	179	489	Alpha-amylase_C	4.2e-23	100	535	634
UPI00015BCCEB	675	Type 2	CBM_48	6.4e-25	85	28	112	Alpha-amylase	2.9e-15	312	177	488	Alpha-amylase_C	4.6e-24	99	534	632
UPI0003405BF7	675	Type 2	CBM_48	6.4e-25	85	28	112	Alpha-amylase	2.9e-15	312	177	488	Alpha-amylase_C	4.6e-24	99	534	632
UPI0008235624	848	Type 2	CBM_48	4.8e-22	85	28	112	Alpha-amylase	7.7e-15	313	176	488	Alpha-amylase_C	3.6e-24	99	534	632
UPI0008C8C282	633	Type 2	CBM_48	8.4e-24	85	28	112	Alpha-amylase	6e-11	315	175	489	Alpha-amylase_C	3.3e-24	99	535	633
UPI0008C09AF0	637	Type 2	CBM_48	2.7e-26	85	28	112	Alpha-amylase	5.9e-14	312	178	489	Alpha-amylase_C	2.2e-24	100	537	636
UPI0009D4BB30	638	Type 2	CBM_48	8.8e-24	85	28	112	Alpha-amylase	1.5e-14	204	177	380	Alpha-amylase_C	1.3e-24	100	536	635
UPI0007297BE8	637	Type 2	CBM_48	2.1e-22	85	28	112	Alpha-amylase	4.9e-13	161	177	337	Alpha-amylase_C	3.3e-25	100	535	634
UPI0004E75535	636	Type 2	CBM_48	8.6e-24	85	28	112	Alpha-amylase	9.7e-15	317	173	489	Alpha-amylase_C	1e-25	101	534	634
UPI0006240F40	636	Type 2	CBM_48	5.7e-22	85	28	112	Alpha-amylase	1.6e-10	202	177	378	Alpha-amylase_C	3.5e-26	99	535	633
UPI0009D90174	640	Type 2	CBM_48	5.3e-26	85	28	112	Alpha-amylase	1.3e-13	201	179	379	Alpha-amylase_C	1.3e-26	100	536	635
UPI00091598D3	640	Type 2	CBM_48	4.4e-26	85	28	112	Alpha-amylase	1.3e-13	203	178	380	Alpha-amylase_C	3.5e-27	100	536	635
UPI0001A5B4C6	657	Type 2	CBM_48	2.9e-24	86	28	113	Alpha-amylase	1.6e-13	311	185	495	Alpha-amylase_C	5.2e-18	117	541	657
UPI0005A5C53C	634	Type 2	CBM_48	4.2e-20	86	28	113	Alpha-amylase	9.7e-15	84	169	252	Alpha-amylase_C	3.8e-18	98	531	628
UPI000161469B	620	Type 2	CBM_48	3.1e-20	86	28	113	Alpha-amylase	5.1e-13	304	173	476	Alpha-amylase_C	2.5e-20	98	522	619
UPI0006BF0E44	672	Type 2	CBM_48	4.6e-24	86	28	113	Alpha-amylase	2.8e-13	205	178	382	Alpha-amylase_C	2.1e-24	99	535	633
UPI000B3A3077	672	Type 2	CBM_48	4.6e-24	86	28	113	Alpha-amylase	2.8e-13	205	178	382	Alpha-amylase_C	1.3e-24	99	535	633
UPI000165587E	672	Type 2	CBM_48	4.6e-24	86	28	113	Alpha-amylase	2.8e-13	205	178	382	Alpha-amylase_C	1.3e-24	99	535	633
UPI0008ACF2B9	635	Type 2	CBM_48	2e-21	86	28	113	Alpha-amylase	2.5e-13	303	182	484	Alpha-amylase_C	3.9e-25	100	536	635
UPI00061A63CE	641	Type 2	CBM_48	4.5e-21	86	28	113	Alpha-amylase	9.6e-14	213	177	389	Alpha-amylase_C	7.7e-27	100	536	635
UPI0003AF0002	639	Type 2	CBM_48	2.1e-21	87	28	114	Alpha-amylase	2.9e-13	89	173	261	Alpha-amylase_C	3.1e-16	99	532	630
UPI00097E9D80	644	Type 2	CBM_48	1.1e-20	87	28	114	Alpha-amylase	1.2e-10	311	173	483	Alpha-amylase_C	7.3e-20	101	530	630
UPI000390F5B0	637	Type 2	CBM_48	6e-20	87	28	114	Alpha-amylase	1.4e-10	158	174	331	Alpha-amylase_C	1.9e-20	101	530	630
UPI0003B8B435	637	Type 2	CBM_48	6e-20	87	28	114	Alpha-amylase	1.4e-10	158	174	331	Alpha-amylase_C	1.2e-20	101	530	630
UPI00049F5550	634	Type 2	CBM_48	4.4e-21	87	28	114	Alpha-amylase	2.2e-10	203	179	381	Alpha-amylase_C	6.5e-21	97	535	631
UPI00003FFE30	644	Type 2	CBM_48	4.5e-20	87	28	114	Alpha-amylase	5.7e-10	159	173	331	Alpha-amylase_C	3.1e-21	101	530	630
UPI000A0B9AB6	644	Type 2	CBM_48	4.5e-20	87	28	114	Alpha-amylase	5.4e-10	191	172	362	Alpha-amylase_C	3.1e-21	101	530	630
UPI0001EF212A	644	Type 2	CBM_48	4.5e-20	87	28	114	Alpha-amylase	5.4e-10	191	172	362	Alpha-amylase_C	3.1e-21	101	530	630
UPI000203FC36	644	Type 2	CBM_48	4.5e-20	87	28	114	Alpha-amylase	5.4e-10	191	172	362	Alpha-amylase_C	3.1e-21	101	530	630
UPI0001C1B3EA	644	Type 2	CBM_48	4.7e-20	87	28	114	Alpha-amylase	5.4e-10	191	172	362	Alpha-amylase_C	2.5e-21	101	530	630
UPI0001F0934B	644	Type 2	CBM_48	4.7e-20	87	28	114	Alpha-amylase	5.2e-10	160	172	331	Alpha-amylase_C	2.5e-21	101	530	630
UPI0001893B3B	643	Type 2	CBM_48	2.4e-20	87	28	114	Alpha-amylase	5.9e-14	310	188	497	Alpha-amylase_C	1e-21	101	543	643
UPI000219D093	644	Type 2	CBM_48	5.1e-20	87	28	114	Alpha-amylase	5.2e-10	161	172	332	Alpha-amylase_C	8.9e-22	101	530	630
UPI000206FD8C	644	Type 2	CBM_48	4.7e-20	87	28	114	Alpha-amylase	6.8e-10	189	174	362	Alpha-amylase_C	6.3e-22	101	530	630
UPI0004DC940A	644	Type 2	CBM_48	6.4e-20	87	28	114	Alpha-amylase	4.1e-09	190	173	362	Alpha-amylase_C	5.7e-22	101	530	630
UPI00022C0764	644	Type 2	CBM_48	6.5e-19	87	28	114	Alpha-amylase	4.7e-10	189	174	362	Alpha-amylase_C	4.4e-22	101	530	630
UPI00083E7457	644	Type 2	CBM_48	1e-19	87	28	114	Alpha-amylase	5.6e-10	189	174	362	Alpha-amylase_C	4e-22	101	530	630
UPI000353F780	644	Type 2	CBM_48	1e-19	87	28	114	Alpha-amylase	5.6e-10	189	174	362	Alpha-amylase_C	4e-22	101	530	630
UPI0009186866	632	Type 2	CBM_48	7.2e-21	87	28	114	Alpha-amylase	4.4e-10	307	173	479	Alpha-amylase_C	3.7e-22	100	530	629
UPI00029880E1	650	Type 2	CBM_48	3.4e-20	87	28	114	Alpha-amylase	8.5e-11	202	173	374	Alpha-amylase_C	1.2e-23	101	530	630
UPI0002275FD2	642	Type 2	CBM_48	4.9e-21	89	28	116	Alpha-amylase	7.1e-13	310	190	499	Alpha-amylase_C	6.9e-23	98	545	642
UPI000210C916	751	Type 2	CBM_48	1.1e-23	89	28	116	Alpha-amylase	7.1e-10	307	176	482	Alpha-amylase_C	1.8e-23	100	532	631
UPI00087D8DA3	722	Type 2	CBM_48	5e-24	89	28	116	Alpha-amylase	3.5e-07	192	176	367	Alpha-amylase_C	4e-24	100	532	631
UPI00087C3C7A	710	Type 2	CBM_48	1.2e-22	89	28	116	Alpha-amylase	2.9e-10	310	175	484	Alpha-amylase_C	1.6e-24	100	532	631
UPI0009C833E5	606	Type 2	CBM_48	1.6e-18	90	28	117	Alpha-amylase	1.5e-13	299	155	453	Alpha-amylase_C	2.8e-13	99	496	594
UPI0009807EB7	635	Type 2	CBM_48	1.4e-22	90	28	117	Alpha-amylase	3.6e-10	192	176	367	Alpha-amylase_C	1.7e-20	100	533	632
UPI0006F09E2F	635	Type 2	CBM_48	2.4e-20	79	29	107	Alpha-amylase	7.5e-13	218	172	389	Alpha-amylase_C	6.9e-20	100	528	627
UPI00033DE190	640	Type 2	CBM_48	6.9e-22	80	29	108	Alpha-amylase	7.1e-12	304	172	475	Alpha-amylase_C	9e-17	101	528	628
UPI0009CE48BA	638	Type 2	CBM_48	3.2e-23	81	29	109	Alpha-amylase	5.5e-17	315	170	484	Alpha-amylase_C	2.9e-17	100	531	630
UPI000049047D	636	Type 2	CBM_48	4.5e-20	81	29	109	Alpha-amylase	1.6e-11	198	170	367	Alpha-amylase_C	6e-28	99	530	628
UPI0006A99569	636	Type 2	CBM_48	9.3e-22	81	29	109	Alpha-amylase	1.4e-11	197	170	366	Alpha-amylase_C	2.6e-28	99	530	628
UPI0006877C92	651	Type 2	CBM_48	1e-15	82	29	110	Alpha-amylase	2.5e-10	309	175	483	Alpha-amylase_C	3.4e-17	100	531	630
UPI0003AF84CA	651	Type 2	CBM_48	3e-14	82	29	110	Alpha-amylase	5.7e-10	309	175	483	Alpha-amylase_C	1e-18	100	531	630
UPI0006EF1BA9	659	Type 2	CBM_48	1.1e-15	82	29	110	Alpha-amylase	1.3e-10	310	174	483	Alpha-amylase_C	8.4e-19	100	531	630
UPI000762EECC	662	Type 2	CBM_48	9.9e-17	82	29	110	Alpha-amylase	3.1e-13	307	175	481	Alpha-amylase_C	1.7e-19	100	532	631
UPI0007A8714A	636	Type 2	CBM_48	2.8e-20	82	29	110	Alpha-amylase	6.3e-14	307	173	479	Alpha-amylase_C	7.7e-20	100	530	629
UPI0008E5BA2E	636	Type 2	CBM_48	2.2e-20	82	29	110	Alpha-amylase	1.4e-14	306	174	479	Alpha-amylase_C	4.3e-20	100	530	629
UPI0007A867C4	636	Type 2	CBM_48	1.1e-19	82	29	110	Alpha-amylase	1.3e-14	306	174	479	Alpha-amylase_C	1.8e-20	100	530	629
UPI0007C15A8E	636	Type 2	CBM_48	3.2e-19	82	29	110	Alpha-amylase	1.3e-14	309	171	479	Alpha-amylase_C	1.1e-20	99	531	629
UPI00098C4B87	648	Type 2	CBM_48	3e-17	83	29	111	Alpha-amylase	1.1e-16	306	174	479	Alpha-amylase_C	2.8e-19	99	532	630
UPI00024DA28E	648	Type 2	CBM_48	8e-18	83	29	111	Alpha-amylase	1e-16	306	174	479	Alpha-amylase_C	2.8e-19	99	532	630
UPI00052C322D	642	Type 2	CBM_48	1.7e-21	83	29	111	Alpha-amylase	4.9e-13	313	175	487	Alpha-amylase_C	7.3e-20	100	531	630
UPI00095182FC	628	Type 2	CBM_48	4.6e-20	83	29	111	Alpha-amylase	7.7e-17	202	175	376	Alpha-amylase_C	1e-20	98	530	627
UPI0007D82F4F	636	Type 2	CBM_48	1.3e-21	83	29	111	Alpha-amylase	2.1e-13	314	172	485	Alpha-amylase_C	6.4e-23	103	531	633
UPI000390821C	632	Type 2	CBM_48	2e-21	83	29	111	Alpha-amylase	4.3e-14	311	173	483	Alpha-amylase_C	2.7e-23	100	531	630
UPI00018C154C	632	Type 2	CBM_48	9.5e-21	83	29	111	Alpha-amylase	4.2e-14	314	172	485	Alpha-amylase_C	1.9e-23	100	531	630
UPI000908C4DD	673	Type 2	CBM_48	2e-19	83	29	111	Alpha-amylase	2.2e-13	316	176	491	Alpha-amylase_C	1.4e-23	98	532	629
UPI00086A0D54	636	Type 2	CBM_48	1.3e-19	83	29	111	Alpha-amylase	4.5e-14	209	172	380	Alpha-amylase_C	3.4e-24	103	531	633
UPI0001847AB0	650	Type 2	CBM_48	4e-24	83	29	111	Alpha-amylase	6.1e-13	302	184	485	Alpha-amylase_C	1.7e-24	100	533	632
UPI0009A517FE	630	Type 2	CBM_48	5.7e-23	83	29	111	Alpha-amylase	2.1e-16	304	174	477	Alpha-amylase_C	1.7e-24	99	532	630
UPI0004D89A82	626	Type 2	CBM_48	1.9e-28	83	29	111	Alpha-amylase	3.1e-12	308	172	479	Alpha-amylase_C	1.2e-24	99	527	625
UPI0001DF6BBF	650	Type 2	CBM_48	2.3e-23	83	29	111	Alpha-amylase	3.3e-13	299	184	482	Alpha-amylase_C	7.6e-25	100	533	632
UPI0001EBF0EA	648	Type 2	CBM_48	1.1e-23	83	29	111	Alpha-amylase	3.1e-13	303	184	486	Alpha-amylase_C	7.6e-25	100	533	632
UPI0001E9BCDF	644	Type 2	CBM_48	2.5e-24	83	29	111	Alpha-amylase	6.5e-13	299	184	482	Alpha-amylase_C	4.8e-25	100	533	632
UPI0002AC722E	645	Type 2	CBM_48	1.6e-25	83	29	111	Alpha-amylase	1e-13	312	190	501	Alpha-amylase_C	4.2e-25	99	547	645
UPI0001EBDE02	650	Type 2	CBM_48	2.1e-23	83	29	111	Alpha-amylase	2.1e-13	299	184	482	Alpha-amylase_C	3.4e-25	100	533	632
UPI0001E9A6F3	654	Type 2	CBM_48	2.3e-24	83	29	111	Alpha-amylase	2e-13	302	184	485	Alpha-amylase_C	3.1e-25	100	533	632
UPI0001E99D30	654	Type 2	CBM_48	2.3e-24	83	29	111	Alpha-amylase	1.9e-13	302	184	485	Alpha-amylase_C	3.1e-25	100	533	632
UPI0001994981	642	Type 2	CBM_48	5.8e-28	83	29	111	Alpha-amylase	1.1e-11	311	171	481	Alpha-amylase_C	2.9e-25	99	527	625
UPI00005E5703	645	Type 2	CBM_48	5.1e-25	83	29	111	Alpha-amylase	1.2e-12	299	184	482	Alpha-amylase_C	1.2e-25	100	533	632
UPI0006E67B32	635	Type 2	CBM_48	1.4e-22	83	29	111	Alpha-amylase	2.5e-14	309	178	486	Alpha-amylase_C	3.2e-26	100	533	632
UPI0001966BF4	672	Type 2	CBM_48	5.1e-25	83	29	111	Alpha-amylase	2.1e-15	213	177	389	Alpha-amylase_C	5.4e-27	98	535	632
UPI00099A4E3E	699	Type 2	CBM_48	1.6e-25	83	29	111	Alpha-amylase	1.7e-15	207	178	384	Alpha-amylase_C	9.3e-28	98	535	632
UPI00095CEC45	691	Type 2	CBM_48	1.6e-25	83	29	111	Alpha-amylase	1.7e-15	207	178	384	Alpha-amylase_C	9.2e-28	98	535	632
UPI00033F5D6A	637	Type 2	CBM_48	2.4e-23	84	29	112	Alpha-amylase	2.7e-12	316	179	494	Alpha-amylase_C	3.1e-16	93	538	630
UPI000969983A	637	Type 2	CBM_48	2.4e-23	84	29	112	Alpha-amylase	2.7e-12	316	179	494	Alpha-amylase_C	3.1e-16	93	538	630
UPI00033DBF4A	633	Type 2	CBM_48	4.7e-23	84	29	112	Alpha-amylase	1.4e-12	311	181	491	Alpha-amylase_C	3.1e-16	97	537	633
UPI000822360F	691	Type 2	CBM_48	5e-23	84	29	112	Alpha-amylase	9.7e-17	314	177	490	Alpha-amylase_C	3e-19	100	535	634
UPI00033C8ABE	691	Type 2	CBM_48	5e-23	84	29	112	Alpha-amylase	9.3e-17	372	177	548	Alpha-amylase_C	3e-19	100	535	634
UPI00051DBFBF	643	Type 2	CBM_48	8.3e-18	84	29	112	Alpha-amylase	5e-15	309	180	488	Alpha-amylase_C	9.3e-20	100	535	634
UPI00051D6BDA	643	Type 2	CBM_48	8.3e-18	84	29	112	Alpha-amylase	4.8e-15	309	180	488	Alpha-amylase_C	9.3e-20	100	535	634
UPI0003E8B622	648	Type 2	CBM_48	8.1e-18	84	29	112	Alpha-amylase	6.6e-15	308	180	487	Alpha-amylase_C	8.6e-20	100	535	634
UPI00095C70AF	633	Type 2	CBM_48	2.8e-23	84	29	112	Alpha-amylase	4.2e-15	303	177	479	Alpha-amylase_C	6.2e-20	101	531	631
UPI0003E87083	653	Type 2	CBM_48	9.7e-19	84	29	112	Alpha-amylase	7.6e-14	310	178	487	Alpha-amylase_C	4.6e-20	100	534	633
UPI0003E84E9D	643	Type 2	CBM_48	1.3e-17	84	29	112	Alpha-amylase	2.8e-14	308	180	487	Alpha-amylase_C	2.9e-20	100	535	634
UPI00051D1447	643	Type 2	CBM_48	5.6e-18	84	29	112	Alpha-amylase	1.2e-14	307	182	488	Alpha-amylase_C	1.7e-21	100	535	634
UPI00033E4B9B	635	Type 2	CBM_48	1.1e-23	84	29	112	Alpha-amylase	2.2e-12	313	179	491	Alpha-amylase_C	1.6e-21	99	537	635
UPI00097B5C0F	640	Type 2	CBM_48	7.5e-19	84	29	112	Alpha-amylase	7.7e-13	95	176	270	Alpha-amylase_C	8.6e-22	100	530	629
UPI0007AF1CA3	669	Type 2	CBM_48	1.1e-26	84	29	112	Alpha-amylase	7.1e-13	301	176	476	Alpha-amylase_C	3.8e-22	100	523	622
UPI0006498E96	670	Type 2	CBM_48	3.9e-27	84	29	112	Alpha-amylase	9.6e-13	301	177	477	Alpha-amylase_C	2.1e-22	100	524	623
UPI0005012B65	640	Type 2	CBM_48	2.1e-18	84	29	112	Alpha-amylase	7.2e-13	98	176	273	Alpha-amylase_C	2e-22	100	530	629
UPI00052C761A	648	Type 2	CBM_48	2.3e-26	84	29	112	Alpha-amylase	6.6e-13	303	176	478	Alpha-amylase_C	9.7e-23	100	524	623
UPI0003AE7096	652	Type 2	CBM_48	1.8e-19	84	29	112	Alpha-amylase	2.3e-14	312	181	492	Alpha-amylase_C	4.7e-23	109	538	646
UPI00033C3E96	635	Type 2	CBM_48	4.8e-25	84	29	112	Alpha-amylase	5.6e-13	302	181	482	Alpha-amylase_C	1.7e-23	99	537	635
UPI000225A7A9	635	Type 2	CBM_48	4.8e-25	84	29	112	Alpha-amylase	5.6e-13	302	181	482	Alpha-amylase_C	1.7e-23	99	537	635
UPI0008220675	732	Type 2	CBM_48	4.4e-22	84	29	112	Alpha-amylase	2.5e-14	200	178	377	Alpha-amylase_C	1.7e-23	103	533	635
UPI0005B6DB89	648	Type 2	CBM_48	1.1e-25	84	29	112	Alpha-amylase	4.3e-13	305	176	480	Alpha-amylase_C	1.6e-23	100	524	623
UPI0008A800DC	745	Type 2	CBM_48	1.3e-22	84	29	112	Alpha-amylase	2e-13	233	191	423	Alpha-amylase_C	1.6e-23	101	545	645
UPI000185937D	648	Type 2	CBM_48	6.2e-25	84	29	112	Alpha-amylase	8.8e-13	303	176	478	Alpha-amylase_C	1.1e-23	100	524	623
UPI00040E0DC4	648	Type 2	CBM_48	6.2e-27	84	29	112	Alpha-amylase	9.7e-13	303	177	479	Alpha-amylase_C	7.9e-24	100	524	623
UPI000A267911	648	Type 2	CBM_48	9.4e-27	84	29	112	Alpha-amylase	5.5e-13	303	176	478	Alpha-amylase_C	7.9e-24	100	524	623
UPI000163D811	635	Type 2	CBM_48	7.5e-25	84	29	112	Alpha-amylase	5.6e-13	302	181	482	Alpha-amylase_C	5.2e-24	99	537	635
UPI0003AE6AB8	760	Type 2	CBM_48	1.4e-20	84	29	112	Alpha-amylase	1.5e-13	200	192	391	Alpha-amylase_C	1.6e-24	101	545	645
UPI0007840B8E	768	Type 2	CBM_48	6.5e-20	84	29	112	Alpha-amylase	1.2e-11	200	191	390	Alpha-amylase_C	1.2e-24	101	545	645
UPI000231F2FE	734	Type 2	CBM_48	3.2e-21	84	29	112	Alpha-amylase	1.1e-11	201	191	391	Alpha-amylase_C	1.2e-24	101	545	645
UPI0002CA25A3	716	Type 2	CBM_48	1.3e-19	84	29	112	Alpha-amylase	5e-11	193	191	383	Alpha-amylase_C	1.1e-24	100	546	645
UPI000340CE5C	635	Type 2	CBM_48	2.3e-23	84	29	112	Alpha-amylase	2.7e-11	306	180	485	Alpha-amylase_C	8.1e-25	99	537	635
UPI000879FCFB	756	Type 2	CBM_48	1.3e-20	84	29	112	Alpha-amylase	2.4e-12	201	192	392	Alpha-amylase_C	7.8e-25	101	545	645
UPI00022E6A46	689	Type 2	CBM_48	6.2e-22	84	29	112	Alpha-amylase	4.1e-11	307	176	482	Alpha-amylase_C	7e-25	100	532	631
UPI0007B58FB9	647	Type 2	CBM_48	1.4e-27	84	29	112	Alpha-amylase	7.3e-15	307	173	479	Alpha-amylase_C	3.5e-25	100	524	623
UPI0008093684	666	Type 2	CBM_48	6.1e-20	84	29	112	Alpha-amylase	1.4e-13	260	137	396	Alpha-amylase_C	2.9e-25	100	532	631
UPI000816F4AF	710	Type 2	CBM_48	2.3e-22	84	29	112	Alpha-amylase	3e-11	309	177	485	Alpha-amylase_C	2.1e-25	100	532	631
UPI0003AD9426	785	Type 2	CBM_48	4.6e-20	84	29	112	Alpha-amylase	6.1e-14	99	192	290	Alpha-amylase_C	1.3e-25	101	545	645
UPI000358DE5A	638	Type 2	CBM_48	6.1e-22	84	29	112	Alpha-amylase	5.9e-14	314	178	491	Alpha-amylase_C	1.3e-25	100	537	636
UPI000214D6A4	633	Type 2	CBM_48	2.7e-23	84	29	112	Alpha-amylase	3.5e-09	208	173	380	Alpha-amylase_C	1.2e-25	98	534	631
UPI0001787DFE	668	Type 2	CBM_48	4.2e-23	84	29	112	Alpha-amylase	9.1e-13	235	174	408	Alpha-amylase_C	2.5e-26	100	532	631
UPI0006AB9228	661	Type 2	CBM_48	1.5e-22	84	29	112	Alpha-amylase	7.2e-12	216	173	388	Alpha-amylase_C	2.8e-27	100	532	631
UPI0008083DBF	646	Type 2	CBM_48	2.2e-24	85	29	113	Alpha-amylase	7.2e-15	319	175	493	Alpha-amylase_C	1.2e-16	96	537	632
UPI00057D22A8	646	Type 2	CBM_48	5.1e-25	85	29	113	Alpha-amylase	3.4e-15	315	177	491	Alpha-amylase_C	3.3e-17	98	535	632
UPI0001B184E9	671	Type 2	CBM_48	8.5e-21	85	29	113	Alpha-amylase	6.5e-13	208	178	385	Alpha-amylase_C	1.1e-17	98	536	633
UPI00065AAD11	649	Type 2	CBM_48	1.3e-22	85	29	113	Alpha-amylase	5.9e-16	319	175	493	Alpha-amylase_C	6.7e-18	98	537	634
UPI0009562177	646	Type 2	CBM_48	6.3e-23	85	29	113	Alpha-amylase	1.5e-16	317	175	491	Alpha-amylase_C	2.9e-18	96	537	632
UPI0008279269	648	Type 2	CBM_48	2e-25	85	29	113	Alpha-amylase	1.4e-14	318	175	492	Alpha-amylase_C	9.7e-19	98	537	634
UPI0004E73418	649	Type 2	CBM_48	9.8e-23	85	29	113	Alpha-amylase	1.2e-16	317	175	491	Alpha-amylase_C	8.6e-19	98	537	634
UPI000B94BB86	699	Type 2	CBM_48	1.8e-22	85	29	113	Alpha-amylase	1.2e-14	311	178	488	Alpha-amylase_C	5.1e-19	98	536	633
UPI0004E707EA	649	Type 2	CBM_48	2e-22	85	29	113	Alpha-amylase	1.7e-15	319	175	493	Alpha-amylase_C	3.7e-19	98	537	634
UPI00091A6D7E	649	Type 2	CBM_48	3e-24	85	29	113	Alpha-amylase	7.6e-16	318	175	492	Alpha-amylase_C	3.2e-19	98	537	634
UPI00091D5F16	648	Type 2	CBM_48	2.7e-24	85	29	113	Alpha-amylase	3.3e-15	316	178	493	Alpha-amylase_C	2.3e-19	98	537	634
UPI0004E98D07	648	Type 2	CBM_48	1.8e-25	85	29	113	Alpha-amylase	1.5e-14	319	175	493	Alpha-amylase_C	1.8e-19	98	537	634
UPI000B4AFED8	654	Type 2	CBM_48	1e-21	85	29	113	Alpha-amylase	4.8e-14	317	176	492	Alpha-amylase_C	1.7e-19	98	536	633
UPI0006C8522E	649	Type 2	CBM_48	1.7e-25	85	29	113	Alpha-amylase	9.2e-16	320	175	494	Alpha-amylase_C	1.7e-19	98	537	634
UPI0009D896F9	648	Type 2	CBM_48	1.7e-23	85	29	113	Alpha-amylase	8.7e-15	319	175	493	Alpha-amylase_C	1.6e-19	98	537	634
UPI0004E6FC85	648	Type 2	CBM_48	3.7e-23	85	29	113	Alpha-amylase	1.2e-14	319	175	493	Alpha-amylase_C	1.4e-19	98	537	634
UPI000655CE0D	648	Type 2	CBM_48	9e-24	85	29	113	Alpha-amylase	1.3e-14	318	175	492	Alpha-amylase_C	1.2e-19	98	537	634
UPI0006CC54CC	649	Type 2	CBM_48	2.2e-23	85	29	113	Alpha-amylase	2.2e-16	320	175	494	Alpha-amylase_C	1.2e-19	98	537	634
UPI0007894925	648	Type 2	CBM_48	1.9e-23	85	29	113	Alpha-amylase	1e-15	319	176	494	Alpha-amylase_C	1.1e-19	98	537	634
UPI00019CEAA4	648	Type 2	CBM_48	4.4e-24	85	29	113	Alpha-amylase	4.1e-15	319	175	493	Alpha-amylase_C	9.3e-20	98	537	634
UPI00057C506B	650	Type 2	CBM_48	4.2e-19	85	29	113	Alpha-amylase	1.4e-13	315	176	490	Alpha-amylase_C	8.8e-20	98	536	633
UPI000B4C81C8	648	Type 2	CBM_48	1.2e-20	85	29	113	Alpha-amylase	8.4e-14	315	176	490	Alpha-amylase_C	8.2e-20	98	536	633
UPI00071F4E7D	649	Type 2	CBM_48	4.4e-23	85	29	113	Alpha-amylase	8.1e-15	316	178	493	Alpha-amylase_C	7.7e-20	98	537	634
UPI0009201222	649	Type 2	CBM_48	6.5e-23	85	29	113	Alpha-amylase	1.6e-14	320	175	494	Alpha-amylase_C	7.1e-20	98	537	634
UPI0009560F64	648	Type 2	CBM_48	1.2e-24	85	29	113	Alpha-amylase	3.9e-15	322	175	496	Alpha-amylase_C	7e-20	98	537	634
UPI00095439B0	649	Type 2	CBM_48	2.7e-24	85	29	113	Alpha-amylase	1.7e-16	318	176	493	Alpha-amylase_C	6.4e-20	98	537	634
UPI0009127149	657	Type 2	CBM_48	7.8e-24	85	29	113	Alpha-amylase	1.9e-15	320	176	495	Alpha-amylase_C	5.4e-20	98	536	633
UPI000920E59D	648	Type 2	CBM_48	8.1e-22	85	29	113	Alpha-amylase	6.4e-14	320	175	494	Alpha-amylase_C	5.1e-20	98	537	634
UPI000B703DB8	649	Type 2	CBM_48	2.7e-24	85	29	113	Alpha-amylase	6.4e-16	318	176	493	Alpha-amylase_C	4.7e-20	98	537	634
UPI00091ABCA2	648	Type 2	CBM_48	5.5e-23	85	29	113	Alpha-amylase	1.5e-13	319	175	493	Alpha-amylase_C	4.5e-20	98	537	634
UPI000953F35F	649	Type 2	CBM_48	1.2e-22	85	29	113	Alpha-amylase	1.6e-13	319	176	494	Alpha-amylase_C	4.4e-20	98	537	634
UPI00065ABB69	648	Type 2	CBM_48	2.5e-22	85	29	113	Alpha-amylase	5.2e-15	319	175	493	Alpha-amylase_C	4.1e-20	98	537	634
UPI0009564448	707	Type 2	CBM_48	1.1e-19	85	29	113	Alpha-amylase	1.9e-13	317	175	491	Alpha-amylase_C	2.9e-20	98	536	633
UPI0003E06F38	648	Type 2	CBM_48	1.9e-23	85	29	113	Alpha-amylase	1.9e-14	318	177	494	Alpha-amylase_C	2.9e-20	98	537	634
UPI000B5B3E32	649	Type 2	CBM_48	6.9e-24	85	29	113	Alpha-amylase	1.3e-15	319	175	493	Alpha-amylase_C	2.7e-20	98	537	634
UPI0006F77928	648	Type 2	CBM_48	6.5e-23	85	29	113	Alpha-amylase	3.4e-13	319	177	495	Alpha-amylase_C	2e-20	98	537	634
UPI0006FEF4CE	648	Type 2	CBM_48	4.2e-23	85	29	113	Alpha-amylase	1.5e-14	319	175	493	Alpha-amylase_C	2e-20	98	537	634
UPI00076D0816	635	Type 2	CBM_48	1.2e-22	85	29	113	Alpha-amylase	5.5e-12	313	179	491	Alpha-amylase_C	1.8e-20	100	535	634
UPI00065AB51E	649	Type 2	CBM_48	6.8e-24	85	29	113	Alpha-amylase	3e-15	318	176	493	Alpha-amylase_C	1.8e-20	98	537	634
UPI00027151B3	651	Type 2	CBM_48	7.9e-24	85	29	113	Alpha-amylase	6.7e-14	316	178	493	Alpha-amylase_C	1e-20	98	537	634
UPI000921ECF3	649	Type 2	CBM_48	1.6e-23	85	29	113	Alpha-amylase	1.2e-15	319	175	493	Alpha-amylase_C	8.6e-21	98	537	634
UPI000786B047	648	Type 2	CBM_48	2.7e-24	85	29	113	Alpha-amylase	2.1e-15	317	175	491	Alpha-amylase_C	8.4e-21	98	537	634
UPI0006F337E3	650	Type 2	CBM_48	1.1e-22	85	29	113	Alpha-amylase	4.3e-14	319	175	493	Alpha-amylase_C	8.2e-21	98	537	634
UPI0009567EE0	649	Type 2	CBM_48	2.1e-23	85	29	113	Alpha-amylase	8.1e-15	320	175	494	Alpha-amylase_C	6.9e-21	98	537	634
UPI00091E589A	649	Type 2	CBM_48	6.1e-26	85	29	113	Alpha-amylase	2.5e-15	317	175	491	Alpha-amylase_C	5.4e-21	98	537	634
UPI0009540839	648	Type 2	CBM_48	1e-23	85	29	113	Alpha-amylase	3.3e-13	320	175	494	Alpha-amylase_C	3.7e-21	98	537	634
UPI0006F8D61F	657	Type 2	CBM_48	7.8e-21	85	29	113	Alpha-amylase	1.7e-13	318	176	493	Alpha-amylase_C	2.7e-21	98	537	634
UPI00091884D3	649	Type 2	CBM_48	5.7e-24	85	29	113	Alpha-amylase	1.7e-14	319	175	493	Alpha-amylase_C	2.3e-21	98	537	634
UPI0007CDEF0C	649	Type 2	CBM_48	5.7e-24	85	29	113	Alpha-amylase	2.7e-15	319	175	493	Alpha-amylase_C	2.3e-21	98	537	634
UPI00019EEE80	636	Type 2	CBM_48	2.6e-23	85	29	113	Alpha-amylase	1e-11	313	178	490	Alpha-amylase_C	1.1e-21	100	536	635
UPI0008082CE8	648	Type 2	CBM_48	4.9e-24	85	29	113	Alpha-amylase	3.6e-15	318	176	493	Alpha-amylase_C	8.9e-22	98	537	634
UPI00089F255E	662	Type 2	CBM_48	1.1e-17	85	29	113	Alpha-amylase	3.1e-14	321	175	495	Alpha-amylase_C	5.5e-22	98	536	633
UPI0009A665C8	633	Type 2	CBM_48	4.9e-20	85	29	113	Alpha-amylase	2.5e-14	319	177	495	Alpha-amylase_C	4.6e-22	97	536	632
UPI0009569B91	648	Type 2	CBM_48	7.7e-24	85	29	113	Alpha-amylase	8.9e-14	319	175	493	Alpha-amylase_C	2.8e-22	98	537	634
UPI00096D82E9	631	Type 2	CBM_48	1.1e-21	85	29	113	Alpha-amylase	3e-11	191	171	361	Alpha-amylase_C	9.4e-23	100	529	628
UPI0009D8B748	636	Type 2	CBM_48	1.8e-25	85	29	113	Alpha-amylase	7.2e-13	313	178	490	Alpha-amylase_C	8e-23	100	536	635
UPI00018E53C7	680	Type 2	CBM_48	3.4e-26	85	29	113	Alpha-amylase	5.8e-13	83	193	275	Alpha-amylase_C	6.5e-23	100	548	647
UPI000B3ADF0E	716	Type 2	CBM_48	6.1e-24	85	29	113	Alpha-amylase	3.8e-10	198	202	399	Alpha-amylase_C	3.7e-23	100	555	654
UPI000B399AB2	708	Type 2	CBM_48	6.6e-21	85	29	113	Alpha-amylase	5.7e-10	201	200	400	Alpha-amylase_C	2.9e-23	100	555	654
UPI0006D8C030	636	Type 2	CBM_48	2.3e-23	85	29	113	Alpha-amylase	8.9e-14	316	178	493	Alpha-amylase_C	2.2e-23	100	536	635
UPI0009D905A4	636	Type 2	CBM_48	1.3e-24	85	29	113	Alpha-amylase	1.4e-12	313	178	490	Alpha-amylase_C	2.1e-23	100	536	635
UPI000B37F249	724	Type 2	CBM_48	5.7e-22	85	29	113	Alpha-amylase	1.5e-11	200	200	399	Alpha-amylase_C	8.2e-24	100	555	654
UPI00034E7D89	680	Type 2	CBM_48	2.9e-25	85	29	113	Alpha-amylase	1.7e-12	80	195	274	Alpha-amylase_C	5.6e-24	100	548	647
UPI00073F08F5	731	Type 2	CBM_48	4.5e-23	85	29	113	Alpha-amylase	1.5e-12	196	202	397	Alpha-amylase_C	4.7e-24	100	555	654
UPI0009105AE6	731	Type 2	CBM_48	4.5e-23	85	29	113	Alpha-amylase	1.5e-12	196	202	397	Alpha-amylase_C	3.3e-24	100	555	654
UPI0009B1D1EA	631	Type 2	CBM_48	4e-23	85	29	113	Alpha-amylase	5.3e-15	314	177	490	Alpha-amylase_C	2.9e-24	98	534	631
UPI00071ED72C	631	Type 2	CBM_48	3.5e-21	85	29	113	Alpha-amylase	2.9e-14	104	177	280	Alpha-amylase_C	2.6e-24	98	534	631
UPI000B3A9A5D	732	Type 2	CBM_48	6.8e-24	85	29	113	Alpha-amylase	2.8e-10	198	202	399	Alpha-amylase_C	2e-24	100	555	654
UPI0005DC59B1	674	Type 2	CBM_48	5.5e-23	85	29	113	Alpha-amylase	8.3e-15	194	179	372	Alpha-amylase_C	1.4e-24	97	536	632
UPI00019D37D5	670	Type 2	CBM_48	5e-25	85	29	113	Alpha-amylase	9.2e-13	99	204	302	Alpha-amylase_C	6.9e-25	100	559	658
UPI000358DBA5	636	Type 2	CBM_48	2.4e-21	85	29	113	Alpha-amylase	6.3e-15	320	176	495	Alpha-amylase_C	6.1e-25	99	538	636
UPI0008BBADC8	636	Type 2	CBM_48	1.3e-23	85	29	113	Alpha-amylase	2.4e-15	313	177	489	Alpha-amylase_C	5.7e-25	100	536	635
UPI00044CDFCD	671	Type 2	CBM_48	6.3e-24	85	29	113	Alpha-amylase	2.9e-12	198	205	402	Alpha-amylase_C	2.2e-25	100	560	659
UPI00044EF051	671	Type 2	CBM_48	2.6e-24	85	29	113	Alpha-amylase	2.6e-12	200	203	402	Alpha-amylase_C	2.2e-25	100	560	659
UPI00022CCA54	641	Type 2	CBM_48	1.1e-25	85	29	113	Alpha-amylase	1e-11	311	181	491	Alpha-amylase_C	1.7e-25	100	537	636
UPI0008D7DE8F	636	Type 2	CBM_48	4.6e-22	85	29	113	Alpha-amylase	1.6e-12	202	178	379	Alpha-amylase_C	5.1e-26	99	536	634
UPI0007299D6C	641	Type 2	CBM_48	5.3e-20	85	29	113	Alpha-amylase	9.8e-13	310	178	487	Alpha-amylase_C	2.5e-26	100	535	634
UPI0008B1C521	636	Type 2	CBM_48	9.4e-22	85	29	113	Alpha-amylase	3.5e-14	205	177	381	Alpha-amylase_C	2.5e-26	100	536	635
UPI00091FD2DA	636	Type 2	CBM_48	6.7e-22	85	29	113	Alpha-amylase	1.7e-13	313	178	490	Alpha-amylase_C	8.5e-27	99	536	634
UPI00020D7F70	652	Type 2	CBM_48	3e-27	85	29	113	Alpha-amylase	2.4e-13	310	179	488	Alpha-amylase_C	9.6e-28	100	537	636
UPI00020BE8F5	632	Type 2	CBM_48	9e-25	85	29	113	Alpha-amylase	7.8e-14	205	176	380	Alpha-amylase_C	3.7e-28	100	533	632
UPI00089FB409	652	Type 2	CBM_48	3e-27	85	29	113	Alpha-amylase	3e-13	310	180	489	Alpha-amylase_C	1.5e-28	100	537	636
UPI000828AEB5	635	Type 2	CBM_48	2.1e-23	86	29	114	Alpha-amylase	9.4e-14	314	179	492	Alpha-amylase_C	3.2e-20	100	536	635
UPI0008A90F57	634	Type 2	CBM_48	6e-23	86	29	114	Alpha-amylase	3.7e-13	314	178	491	Alpha-amylase_C	1.2e-20	100	535	634
UPI000B5B6386	634	Type 2	CBM_48	6e-23	86	29	114	Alpha-amylase	2.2e-13	314	178	491	Alpha-amylase_C	3.4e-21	100	535	634
UPI00020A32D5	635	Type 2	CBM_48	8.8e-24	86	29	114	Alpha-amylase	3.6e-13	313	178	490	Alpha-amylase_C	3e-21	100	536	635
UPI00091F93B1	635	Type 2	CBM_48	8.8e-24	86	29	114	Alpha-amylase	3.1e-13	313	178	490	Alpha-amylase_C	3e-21	100	536	635
UPI0005EA820E	631	Type 2	CBM_48	3.1e-23	86	29	114	Alpha-amylase	3.3e-14	314	178	491	Alpha-amylase_C	1.9e-21	97	535	631
UPI00020A7BF6	637	Type 2	CBM_48	1.7e-24	86	29	114	Alpha-amylase	5.4e-12	311	180	490	Alpha-amylase_C	1.7e-21	100	537	636
UPI00006BCC08	631	Type 2	CBM_48	6.9e-23	86	29	114	Alpha-amylase	8.4e-13	315	177	491	Alpha-amylase_C	1.4e-21	97	535	631
UPI00035A53D5	636	Type 2	CBM_48	2.8e-21	86	29	114	Alpha-amylase	3.1e-13	312	179	490	Alpha-amylase_C	1.2e-21	100	536	635
UPI00021E0206	631	Type 2	CBM_48	1e-23	86	29	114	Alpha-amylase	3.6e-16	312	177	488	Alpha-amylase_C	7.7e-22	97	535	631
UPI000749B0FE	635	Type 2	CBM_48	6.3e-21	86	29	114	Alpha-amylase	1.3e-12	314	179	492	Alpha-amylase_C	7.1e-22	99	536	634
UPI0006ABE138	634	Type 2	CBM_48	1.2e-22	86	29	114	Alpha-amylase	2e-13	315	178	492	Alpha-amylase_C	6.8e-22	100	535	634
UPI000B5BD6C6	638	Type 2	CBM_48	3e-22	86	29	114	Alpha-amylase	2.8e-12	310	180	489	Alpha-amylase_C	6.3e-22	100	536	635
UPI00006BED3D	636	Type 2	CBM_48	2.1e-23	86	29	114	Alpha-amylase	1e-12	313	179	491	Alpha-amylase_C	5.1e-22	100	536	635
UPI00070EAD1B	634	Type 2	CBM_48	4.6e-23	86	29	114	Alpha-amylase	2e-13	314	178	491	Alpha-amylase_C	4.8e-22	100	535	634
UPI0009238513	639	Type 2	CBM_48	2e-21	86	29	114	Alpha-amylase	1.3e-11	312	179	490	Alpha-amylase_C	4.5e-22	104	536	639
UPI000B5BC2ED	634	Type 2	CBM_48	8.4e-23	86	29	114	Alpha-amylase	9.3e-14	313	178	490	Alpha-amylase_C	4.3e-22	100	535	634
UPI000807CBEF	635	Type 2	CBM_48	1.3e-21	86	29	114	Alpha-amylase	1.5e-13	312	179	490	Alpha-amylase_C	3.9e-22	100	536	635
UPI0006FF8D26	633	Type 2	CBM_48	5.7e-22	86	29	114	Alpha-amylase	2e-13	314	178	491	Alpha-amylase_C	3.6e-22	99	535	633
UPI0004DF1922	631	Type 2	CBM_48	6e-23	86	29	114	Alpha-amylase	1.4e-12	314	178	491	Alpha-amylase_C	3.4e-22	97	535	631
UPI000B5B8D39	634	Type 2	CBM_48	6.2e-23	86	29	114	Alpha-amylase	9.4e-14	312	178	489	Alpha-amylase_C	3.3e-22	100	535	634
UPI000806BAC8	635	Type 2	CBM_48	2.8e-20	86	29	114	Alpha-amylase	6.5e-12	313	179	491	Alpha-amylase_C	3.2e-22	100	536	635
UPI0008794A65	659	Type 2	CBM_48	1.6e-21	86	29	114	Alpha-amylase	1.1e-13	313	178	490	Alpha-amylase_C	3e-22	100	536	635
UPI000827D027	631	Type 2	CBM_48	2.7e-21	86	29	114	Alpha-amylase	4.8e-10	167	173	339	Alpha-amylase_C	2.6e-22	100	530	629
UPI0008C91309	634	Type 2	CBM_48	2.3e-22	86	29	114	Alpha-amylase	1.5e-13	315	178	492	Alpha-amylase_C	2.6e-22	100	535	634
UPI000B7BA571	631	Type 2	CBM_48	6e-23	86	29	114	Alpha-amylase	1.4e-12	314	178	491	Alpha-amylase_C	2.3e-22	97	535	631
UPI000912DEF0	636	Type 2	CBM_48	3e-23	86	29	114	Alpha-amylase	8.2e-13	313	180	492	Alpha-amylase_C	1.9e-22	100	537	636
UPI00089D0D30	634	Type 2	CBM_48	2.9e-24	86	29	114	Alpha-amylase	2.2e-13	315	178	492	Alpha-amylase_C	1.7e-22	100	535	634
UPI0004586A12	636	Type 2	CBM_48	1.3e-22	86	29	114	Alpha-amylase	9e-13	316	177	492	Alpha-amylase_C	1.6e-22	100	536	635
UPI0002717D03	635	Type 2	CBM_48	5.1e-22	86	29	114	Alpha-amylase	8.8e-13	313	178	490	Alpha-amylase_C	1.6e-22	100	535	634
UPI000B5B93A1	634	Type 2	CBM_48	6e-23	86	29	114	Alpha-amylase	3.2e-13	315	178	492	Alpha-amylase_C	1.4e-22	100	535	634
UPI000912B988	640	Type 2	CBM_48	9.7e-22	86	29	114	Alpha-amylase	9e-12	315	178	492	Alpha-amylase_C	1.3e-22	105	536	640
UPI00089F2898	635	Type 2	CBM_48	1.9e-21	86	29	114	Alpha-amylase	1.7e-13	313	179	491	Alpha-amylase_C	1.3e-22	100	536	635
UPI00092299BA	635	Type 2	CBM_48	5.7e-22	86	29	114	Alpha-amylase	1.5e-13	314	179	492	Alpha-amylase_C	1.1e-22	100	536	635
UPI000972848D	635	Type 2	CBM_48	4e-23	86	29	114	Alpha-amylase	8.9e-14	313	179	491	Alpha-amylase_C	1.1e-22	100	536	635
UPI00085CB336	636	Type 2	CBM_48	1.8e-22	86	29	114	Alpha-amylase	2e-14	313	179	491	Alpha-amylase_C	1e-22	100	536	635
UPI0009A78348	636	Type 2	CBM_48	4.8e-22	86	29	114	Alpha-amylase	1.9e-14	313	179	491	Alpha-amylase_C	1e-22	100	536	635
UPI000B3D41DC	635	Type 2	CBM_48	1.1e-20	86	29	114	Alpha-amylase	3.4e-12	313	179	491	Alpha-amylase_C	9.8e-23	100	536	635
UPI000B705BBE	634	Type 2	CBM_48	9.2e-23	86	29	114	Alpha-amylase	1.3e-13	314	178	491	Alpha-amylase_C	9.5e-23	100	535	634
UPI0002278E84	638	Type 2	CBM_48	1.2e-21	86	29	114	Alpha-amylase	2.8e-12	310	180	489	Alpha-amylase_C	9.1e-23	100	536	635
UPI00090A90F4	635	Type 2	CBM_48	2.9e-23	86	29	114	Alpha-amylase	1.2e-11	313	178	490	Alpha-amylase_C	8.6e-23	100	536	635
UPI00006E3DA8	634	Type 2	CBM_48	3.6e-23	86	29	114	Alpha-amylase	2e-13	313	178	490	Alpha-amylase_C	8.3e-23	100	535	634
UPI0006B58081	635	Type 2	CBM_48	5.9e-21	86	29	114	Alpha-amylase	1.1e-12	313	178	490	Alpha-amylase_C	8.1e-23	100	536	635
UPI000272F74E	635	Type 2	CBM_48	1.6e-23	86	29	114	Alpha-amylase	2.7e-13	314	178	491	Alpha-amylase_C	7.8e-23	100	535	634
UPI0004A05467	634	Type 2	CBM_48	9.4e-22	86	29	114	Alpha-amylase	3e-14	313	178	490	Alpha-amylase_C	6.8e-23	99	535	633
UPI0008FC69D9	634	Type 2	CBM_48	3.2e-22	86	29	114	Alpha-amylase	6.6e-14	313	178	490	Alpha-amylase_C	6.6e-23	100	535	634
UPI0009101618	631	Type 2	CBM_48	8.1e-24	86	29	114	Alpha-amylase	4.9e-16	312	178	489	Alpha-amylase_C	6.6e-23	97	535	631
UPI00083B0D4B	634	Type 2	CBM_48	1e-22	86	29	114	Alpha-amylase	1.2e-13	314	178	491	Alpha-amylase_C	6.5e-23	100	535	634
UPI0009217C71	634	Type 2	CBM_48	7.3e-24	86	29	114	Alpha-amylase	2.6e-13	314	178	491	Alpha-amylase_C	6.2e-23	100	535	634
UPI000B6519D9	635	Type 2	CBM_48	2e-22	86	29	114	Alpha-amylase	2.7e-13	314	180	493	Alpha-amylase_C	6e-23	100	536	635
UPI000264C244	636	Type 2	CBM_48	2e-25	86	29	114	Alpha-amylase	2.9e-13	313	180	492	Alpha-amylase_C	5.8e-23	100	537	636
UPI00087CF9E3	635	Type 2	CBM_48	4.4e-22	86	29	114	Alpha-amylase	2.1e-12	315	178	492	Alpha-amylase_C	5.3e-23	100	536	635
UPI0009216938	634	Type 2	CBM_48	2e-23	86	29	114	Alpha-amylase	1.3e-13	314	178	491	Alpha-amylase_C	4.8e-23	100	535	634
UPI00098ACFCD	635	Type 2	CBM_48	2.9e-23	86	29	114	Alpha-amylase	9.3e-12	313	178	490	Alpha-amylase_C	4.4e-23	100	536	635
UPI00070C6DCB	636	Type 2	CBM_48	4.4e-22	86	29	114	Alpha-amylase	2.1e-14	314	179	492	Alpha-amylase_C	4.2e-23	100	536	635
UPI0006DC76B7	631	Type 2	CBM_48	2.2e-22	86	29	114	Alpha-amylase	2.2e-15	312	178	489	Alpha-amylase_C	3.6e-23	97	535	631
UPI0009944FB1	634	Type 2	CBM_48	6.1e-22	86	29	114	Alpha-amylase	1.1e-12	314	178	491	Alpha-amylase_C	3.5e-23	100	535	634
UPI000815225F	636	Type 2	CBM_48	2.3e-23	86	29	114	Alpha-amylase	4.2e-13	317	180	496	Alpha-amylase_C	3.3e-23	100	537	636
[truncated: 3,393 more rows]
