# Supplementary material for: Structure and Evolution of Glycogen Branching Enzyme N-Termini From Bacteria
Source: Front Microbiol. 2019 Jan 14;9:3354. doi: 10.3389/fmicb.2018.03354 (PMC6339891; doi:10.3389/fmicb.2018.03354)
Supplement: Supplementary file 3 [file Table_3.XLSX]

## Sheet: Sheet1
Supplementary Table S3 Domain organization of 3615 bacterial GBEs with E-values, domain length, and domain boundaries for each protein. UniParc ID is used to label each GBE, which can be used for retrieving more information from UniProt database. Among the 3615 GBEs with N1 and N2 (CBM48) domains, Alpha-amylase and C-terminus identified, there are two types of GBEs in this collection, which are T…
UniParc ID	Protein Length	GBE Type	N1 Domain	E-value	Domain Length	From	To	N2 Domain	E-value	Domain Length	From	To	Alpha-amylase Domain	E-value	Domain Length	From	To	C-terminus Domain	E-value	Domain Length	From	To
UPI0007DC3BE6	675	Type 1	N1 Domain	0.00026	42	1	42	CBM_48	1.2e-23	84	66	149	Alpha-amylase	6.6e-13	311	218	528	Alpha-amylase_C	8.2e-21	100	575	674
UPI0005B0E068	694	Type 1	N1 Domain	0.00055	60	1	60	CBM_48	6e-26	85	84	168	Alpha-amylase	1.2e-08	204	236	439	Alpha-amylase_C	3.8e-24	99	592	690
UPI000502C5FF	696	Type 1	N1 Domain	0.00016	62	1	62	CBM_48	6e-26	85	86	170	Alpha-amylase	1.2e-08	204	238	441	Alpha-amylase_C	4.1e-24	99	594	692
UPI00081E2822	700	Type 1	N1 Domain	0.00069	73	1	73	CBM_48	1.7e-23	84	97	180	Alpha-amylase	2.5e-12	208	237	444	Alpha-amylase_C	1.7e-21	100	601	700
UPI0003BB11F8	704	Type 1	N1 Domain	0.00023	74	1	74	CBM_48	4.1e-29	84	98	181	Alpha-amylase	2.3e-11	309	242	550	Alpha-amylase_C	1.3e-24	99	602	700
UPI000437465B	776	Type 1	N1 Domain	4.5e-07	70	1	70	CBM_48	1.1e-25	83	94	176	Alpha-amylase	2.5e-11	181	248	428	Alpha-amylase_C	1e-19	107	605	711
UPI0006BDFD0C	708	Type 1	N1 Domain	4.7e-07	75	1	75	CBM_48	3.6e-24	84	99	182	Alpha-amylase	1.4e-10	318	239	556	Alpha-amylase_C	4.9e-22	100	609	708
UPI000B6BB548	713	Type 1	N1 Domain	3.9e-06	80	1	80	CBM_48	1.2e-24	84	104	187	Alpha-amylase	2.4e-09	313	255	567	Alpha-amylase_C	8.7e-21	100	612	711
UPI00017F1D3D	711	Type 1	N1 Domain	2.4e-06	81	1	81	CBM_48	3.9e-25	84	102	185	Alpha-amylase	4.4e-12	207	243	449	Alpha-amylase_C	3.9e-25	100	612	711
UPI00066183A7	713	Type 1	N1 Domain	4.6e-07	79	1	79	CBM_48	3e-19	89	101	189	Alpha-amylase	5.6e-12	312	257	568	Alpha-amylase_C	4.2e-23	100	614	713
UPI0001CFBA2C	713	Type 1	N1 Domain	1e-08	79	2	80	CBM_48	5.1e-26	84	104	187	Alpha-amylase	9.2e-12	199	254	452	Alpha-amylase_C	1.8e-22	100	612	711
UPI0006CB5AF5	706	Type 1	N1 Domain	0.00068	65	3	67	CBM_48	2e-22	88	91	178	Alpha-amylase	8.4e-11	204	246	449	Alpha-amylase_C	9.1e-27	100	604	703
UPI0001808054	712	Type 1	N1 Domain	0.00041	77	4	80	CBM_48	7.6e-27	84	104	187	Alpha-amylase	4.2e-13	313	255	567	Alpha-amylase_C	3.8e-21	100	612	711
UPI00019F8C46	751	Type 1	N1 Domain	0.00018	51	4	54	CBM_48	1.1e-24	88	78	165	Alpha-amylase	5.6e-15	191	227	417	Alpha-amylase_C	7.8e-20	83	661	743
UPI0008B7AF25	716	Type 1	N1 Domain	8.7e-09	79	7	85	CBM_48	2e-26	84	109	192	Alpha-amylase	2.1e-15	195	258	452	Alpha-amylase_C	3.1e-24	100	617	716
UPI0008B943BF	719	Type 1	N1 Domain	0.00012	80	7	86	CBM_48	5e-23	84	110	193	Alpha-amylase	1e-12	191	261	451	Alpha-amylase_C	2.4e-21	100	618	717
UPI000477C8B5	713	Type 1	N1 Domain	1.6e-05	77	11	87	CBM_48	8.8e-25	88	111	198	Alpha-amylase	1.7e-12	311	257	567	Alpha-amylase_C	1.8e-18	99	614	712
UPI00093C407B	714	Type 1	N1 Domain	1.2e-05	78	11	88	CBM_48	1.1e-23	88	112	199	Alpha-amylase	3.2e-13	312	257	568	Alpha-amylase_C	7e-20	99	615	713
UPI000989431E	714	Type 1	N1 Domain	6.5e-05	78	11	88	CBM_48	2.9e-24	88	112	199	Alpha-amylase	3.8e-13	312	257	568	Alpha-amylase_C	1.1e-19	99	615	713
UPI0006AD9660	709	Type 1	N1 Domain	0.00011	72	12	83	CBM_48	8.4e-24	84	107	190	Alpha-amylase	1.9e-12	207	247	453	Alpha-amylase_C	1.2e-24	99	611	709
UPI0006AE452F	710	Type 1	N1 Domain	5.5e-05	72	12	83	CBM_48	2.2e-23	84	107	190	Alpha-amylase	3.5e-12	307	246	552	Alpha-amylase_C	3.7e-21	99	611	709
UPI0006C1C0F2	710	Type 1	N1 Domain	0.00081	71	12	82	CBM_48	8.3e-23	84	107	190	Alpha-amylase	1.2e-13	307	246	552	Alpha-amylase_C	2.7e-23	100	611	710
UPI0006532CB8	709	Type 1	N1 Domain	0.00053	71	12	82	CBM_48	2e-24	84	107	190	Alpha-amylase	2.8e-12	207	247	453	Alpha-amylase_C	1.3e-23	99	611	709
UPI0003E47AB0	715	Type 1	N1 Domain	8.3e-08	73	12	84	CBM_48	1.4e-23	84	108	191	Alpha-amylase	2e-11	208	251	458	Alpha-amylase_C	4.9e-22	99	612	710
UPI0006C0C67E	710	Type 1	N1 Domain	0.00079	72	12	83	CBM_48	8.9e-24	84	107	190	Alpha-amylase	5.4e-13	209	246	454	Alpha-amylase_C	1.5e-23	99	612	710
UPI0008548FD3	714	Type 1	N1 Domain	1.4e-05	76	12	87	CBM_48	2e-24	84	111	194	Alpha-amylase	9.4e-12	208	251	458	Alpha-amylase_C	1e-22	100	615	714
UPI000478348D	713	Type 1	N1 Domain	5e-05	79	12	90	CBM_48	2.3e-21	88	109	196	Alpha-amylase	3e-11	312	257	568	Alpha-amylase_C	9.3e-26	99	615	713
UPI0006BFA6EE	717	Type 1	N1 Domain	0.00095	72	12	83	CBM_48	2e-24	84	107	190	Alpha-amylase	2e-13	208	246	453	Alpha-amylase_C	9.8e-22	101	617	717
UPI0006BFB0F5	716	Type 1	N1 Domain	7.8e-05	71	12	82	CBM_48	6.5e-23	84	107	190	Alpha-amylase	9.2e-14	318	246	563	Alpha-amylase_C	5.5e-21	100	617	716
UPI0006C0CFA9	716	Type 1	N1 Domain	9.1e-06	72	12	83	CBM_48	4.5e-22	84	107	190	Alpha-amylase	6.4e-13	315	246	560	Alpha-amylase_C	5.7e-22	100	617	716
UPI0006C6BBE9	717	Type 1	N1 Domain	0.00067	72	12	83	CBM_48	2e-24	84	107	190	Alpha-amylase	2e-13	208	246	453	Alpha-amylase_C	9.6e-22	101	617	717
UPI0006C032C1	716	Type 1	N1 Domain	8.9e-06	71	12	82	CBM_48	2.1e-24	84	107	190	Alpha-amylase	6.9e-13	314	248	561	Alpha-amylase_C	5.1e-21	100	617	716
UPI0006C02053	717	Type 1	N1 Domain	0.00095	72	12	83	CBM_48	2e-24	84	107	190	Alpha-amylase	2e-13	208	246	453	Alpha-amylase_C	1.3e-21	101	617	717
UPI0006C3798C	716	Type 1	N1 Domain	0.00059	71	12	82	CBM_48	7.3e-25	84	107	190	Alpha-amylase	7.5e-14	212	246	457	Alpha-amylase_C	3.7e-22	100	617	716
UPI0007F41493	716	Type 1	N1 Domain	0.00075	71	12	82	CBM_48	4e-22	84	107	190	Alpha-amylase	1.6e-11	209	246	454	Alpha-amylase_C	7.9e-23	100	617	716
UPI00070EBB5C	716	Type 1	N1 Domain	0.00023	72	12	83	CBM_48	3.6e-24	84	107	190	Alpha-amylase	3e-13	315	246	560	Alpha-amylase_C	7.4e-24	100	617	716
UPI00074B18A7	716	Type 1	N1 Domain	0.00074	72	12	83	CBM_48	2.2e-22	84	107	190	Alpha-amylase	2.1e-12	315	246	560	Alpha-amylase_C	8.9e-23	100	617	716
UPI00095B5976	716	Type 1	N1 Domain	4.5e-05	71	12	82	CBM_48	1.7e-24	84	107	190	Alpha-amylase	2.4e-13	315	247	561	Alpha-amylase_C	3.6e-23	100	617	716
UPI000748AC7C	716	Type 1	N1 Domain	4.5e-05	71	12	82	CBM_48	5.7e-24	84	107	190	Alpha-amylase	1.3e-13	315	246	560	Alpha-amylase_C	1.7e-22	100	617	716
UPI000672749E	716	Type 1	N1 Domain	0.00047	72	12	83	CBM_48	4.3e-24	84	107	190	Alpha-amylase	1.4e-11	213	246	458	Alpha-amylase_C	5.3e-22	100	617	716
UPI0005EA65BC	720	Type 1	N1 Domain	0.00013	75	12	86	CBM_48	2.2e-22	85	110	194	Alpha-amylase	1.8e-08	311	262	572	Alpha-amylase_C	1e-25	99	618	716
UPI00093E4D45	717	Type 1	N1 Domain	1.8e-05	73	12	84	CBM_48	2.2e-24	84	108	191	Alpha-amylase	1.7e-12	319	247	565	Alpha-amylase_C	3.2e-22	100	618	717
UPI0007873041	717	Type 1	N1 Domain	1.5e-05	74	12	85	CBM_48	1.1e-20	83	109	191	Alpha-amylase	4.1e-12	323	247	569	Alpha-amylase_C	2.6e-23	100	618	717
UPI0004D60D5B	717	Type 1	N1 Domain	4.3e-07	79	12	90	CBM_48	3.4e-24	87	111	197	Alpha-amylase	1.7e-13	313	260	572	Alpha-amylase_C	5.5e-25	99	619	717
UPI0004D82964	717	Type 1	N1 Domain	2.8e-06	79	12	90	CBM_48	6e-23	87	111	197	Alpha-amylase	8.1e-14	318	255	572	Alpha-amylase_C	1.6e-25	99	619	717
UPI00093DFC32	719	Type 1	N1 Domain	1.2e-05	75	12	86	CBM_48	5.2e-24	84	110	193	Alpha-amylase	1.4e-12	322	250	571	Alpha-amylase_C	2.1e-21	100	620	719
UPI00095B1CB9	732	Type 1	N1 Domain	4.7e-08	89	12	100	CBM_48	2.8e-25	85	124	208	Alpha-amylase	3.4e-12	247	274	520	Alpha-amylase_C	1.8e-25	100	632	731
UPI0008BBA97A	711	Type 1	N1 Domain	0.00046	72	13	84	CBM_48	2.8e-22	93	99	191	Alpha-amylase	1.9e-11	311	255	565	Alpha-amylase_C	1.5e-16	96	612	707
UPI00087B66CF	715	Type 1	N1 Domain	1.2e-07	73	13	85	CBM_48	4.2e-24	88	109	196	Alpha-amylase	2.3e-09	311	255	565	Alpha-amylase_C	6.6e-25	99	616	714
UPI00095547E9	721	Type 1	N1 Domain	7.7e-07	74	13	86	CBM_48	1.8e-23	85	110	194	Alpha-amylase	1.9e-10	208	253	460	Alpha-amylase_C	4.3e-23	100	616	715
UPI0004D3FACD	715	Type 1	N1 Domain	2e-07	79	13	91	CBM_48	7.5e-22	89	110	198	Alpha-amylase	5.3e-12	313	260	572	Alpha-amylase_C	1.3e-25	97	618	714
UPI0008B8FE1E	727	Type 1	N1 Domain	0.00015	77	13	89	CBM_48	2.6e-25	84	113	196	Alpha-amylase	2.7e-12	192	271	462	Alpha-amylase_C	1.7e-24	100	626	725
UPI00097DACE9	718	Type 1	N1 Domain	0.00034	73	14	86	CBM_48	8.3e-24	88	110	197	Alpha-amylase	4.8e-11	311	255	565	Alpha-amylase_C	9.6e-28	99	613	711
UPI00015023EC	712	Type 1	N1 Domain	2.8e-08	73	14	86	CBM_48	5.6e-25	84	110	193	Alpha-amylase	1.5e-09	315	253	567	Alpha-amylase_C	4.7e-23	99	614	712
UPI000A30091C	715	Type 1	N1 Domain	9e-05	74	14	87	CBM_48	2.4e-21	88	107	194	Alpha-amylase	3.5e-11	203	258	460	Alpha-amylase_C	7.4e-24	99	615	713
UPI0001BD1EF3	715	Type 1	N1 Domain	9.3e-05	74	14	87	CBM_48	2.4e-21	88	107	194	Alpha-amylase	3.6e-11	203	258	460	Alpha-amylase_C	7.4e-24	99	615	713
UPI0002ACB080	715	Type 1	N1 Domain	2.3e-05	74	14	87	CBM_48	2.8e-20	87	108	194	Alpha-amylase	2.6e-11	201	258	458	Alpha-amylase_C	2.8e-24	99	615	713
UPI00006E8645	716	Type 1	N1 Domain	0.00048	74	14	87	CBM_48	1.4e-20	88	107	194	Alpha-amylase	6e-11	205	257	461	Alpha-amylase_C	7e-25	99	615	713
UPI0007EF971B	715	Type 1	N1 Domain	9.3e-05	74	14	87	CBM_48	1.1e-21	88	107	194	Alpha-amylase	3.6e-11	203	258	460	Alpha-amylase_C	6.1e-24	99	615	713
UPI00030CF9B1	715	Type 1	N1 Domain	9.3e-05	74	14	87	CBM_48	2.4e-21	88	107	194	Alpha-amylase	3.7e-11	203	258	460	Alpha-amylase_C	2.5e-23	99	615	713
UPI000035C9A2	716	Type 1	N1 Domain	3.7e-05	74	14	87	CBM_48	2.3e-21	88	107	194	Alpha-amylase	5.5e-11	205	257	461	Alpha-amylase_C	6.2e-25	99	615	713
UPI00064BBCB2	717	Type 1	N1 Domain	0.00025	74	14	87	CBM_48	5.8e-22	87	108	194	Alpha-amylase	6.8e-12	200	258	457	Alpha-amylase_C	1.3e-22	99	615	713
UPI00064BDE2F	714	Type 1	N1 Domain	0.00032	74	14	87	CBM_48	6.2e-23	88	107	194	Alpha-amylase	1.8e-11	204	257	460	Alpha-amylase_C	1e-23	99	615	713
UPI00064C0BE7	717	Type 1	N1 Domain	1.4e-05	74	14	87	CBM_48	7.2e-21	87	108	194	Alpha-amylase	2.5e-11	203	258	460	Alpha-amylase_C	4.5e-24	99	615	713
UPI00083B6ED1	715	Type 1	N1 Domain	7.2e-05	74	14	87	CBM_48	2.4e-21	88	107	194	Alpha-amylase	3.6e-11	203	258	460	Alpha-amylase_C	1.8e-23	99	615	713
UPI000951CA18	714	Type 1	N1 Domain	6.6e-06	74	14	87	CBM_48	1.1e-20	87	108	194	Alpha-amylase	8.8e-11	201	258	458	Alpha-amylase_C	4.5e-24	99	615	713
UPI00004CDFFD	715	Type 1	N1 Domain	5.6e-05	76	14	89	CBM_48	3.4e-21	88	109	196	Alpha-amylase	1.9e-13	200	259	458	Alpha-amylase_C	5.9e-21	99	617	715
UPI00017E12B1	715	Type 1	N1 Domain	9.2e-06	76	14	89	CBM_48	3.7e-21	88	109	196	Alpha-amylase	1.9e-13	200	259	458	Alpha-amylase_C	3e-21	99	617	715
UPI00080D9FEF	715	Type 1	N1 Domain	6.7e-06	76	14	89	CBM_48	3.7e-21	88	109	196	Alpha-amylase	1.9e-13	200	259	458	Alpha-amylase_C	7e-21	99	617	715
UPI00084CBC6F	715	Type 1	N1 Domain	1.3e-05	76	14	89	CBM_48	5.7e-22	88	109	196	Alpha-amylase	1.9e-13	200	259	458	Alpha-amylase_C	3e-21	99	617	715
UPI00080E77AB	715	Type 1	N1 Domain	6.4e-05	76	14	89	CBM_48	7.5e-21	88	109	196	Alpha-amylase	6e-12	204	259	462	Alpha-amylase_C	7.6e-21	99	617	715
UPI0005090BC7	715	Type 1	N1 Domain	0.00048	76	14	89	CBM_48	1e-22	88	109	196	Alpha-amylase	4.4e-10	204	260	463	Alpha-amylase_C	1e-21	99	617	715
UPI00080E2A10	717	Type 1	N1 Domain	3.4e-06	78	14	91	CBM_48	3.8e-21	88	111	198	Alpha-amylase	2.2e-09	312	262	573	Alpha-amylase_C	6.6e-22	99	619	717
UPI000B526FA8	700	Type 1	N1 Domain	0.00062	71	15	85	CBM_48	2.7e-24	81	106	186	Alpha-amylase	7.3e-12	208	243	450	Alpha-amylase_C	2.2e-24	99	602	700
UPI0001A4FF78	700	Type 1	N1 Domain	0.00014	68	15	82	CBM_48	2.8e-22	81	106	186	Alpha-amylase	2.6e-13	208	243	450	Alpha-amylase_C	5.4e-24	99	602	700
UPI0001BF2E56	700	Type 1	N1 Domain	8.1e-07	72	15	86	CBM_48	4.1e-22	81	106	186	Alpha-amylase	1e-12	208	243	450	Alpha-amylase_C	2e-23	99	602	700
UPI0003EEA52E	702	Type 1	N1 Domain	4e-07	72	15	86	CBM_48	4.9e-22	81	106	186	Alpha-amylase	2.4e-12	208	243	450	Alpha-amylase_C	1.1e-22	99	602	700
UPI0005C2E6FB	700	Type 1	N1 Domain	5.7e-05	68	15	82	CBM_48	3.3e-23	81	106	186	Alpha-amylase	4.3e-13	208	243	450	Alpha-amylase_C	2e-23	99	602	700
UPI0006ADBA92	700	Type 1	N1 Domain	0.00019	72	15	86	CBM_48	9.1e-23	81	106	186	Alpha-amylase	5.5e-13	209	243	451	Alpha-amylase_C	9.2e-24	99	602	700
UPI0007F0BDA9	700	Type 1	N1 Domain	0.00016	71	15	85	CBM_48	3.7e-23	81	106	186	Alpha-amylase	6.5e-13	206	243	448	Alpha-amylase_C	2e-22	99	602	700
UPI0007F45FC5	700	Type 1	N1 Domain	2e-05	72	15	86	CBM_48	4.8e-22	81	106	186	Alpha-amylase	4.4e-12	208	243	450	Alpha-amylase_C	1e-22	99	602	700
UPI0007F109CA	700	Type 1	N1 Domain	1e-05	72	15	86	CBM_48	2.1e-23	81	106	186	Alpha-amylase	6e-13	207	243	449	Alpha-amylase_C	1.3e-24	99	602	700
UPI0008DA56EB	700	Type 1	N1 Domain	8.1e-07	72	15	86	CBM_48	4.1e-22	81	106	186	Alpha-amylase	1e-12	208	243	450	Alpha-amylase_C	4.5e-23	99	602	700
UPI00025BFAAB	700	Type 1	N1 Domain	0.00021	72	15	86	CBM_48	4.3e-22	81	106	186	Alpha-amylase	1.1e-12	207	243	449	Alpha-amylase_C	1.6e-24	99	602	700
UPI00076C37C7	700	Type 1	N1 Domain	0.00071	71	15	85	CBM_48	1.2e-23	81	106	186	Alpha-amylase	7.2e-13	213	243	455	Alpha-amylase_C	5.9e-23	99	602	700
UPI00081C9D05	700	Type 1	N1 Domain	8.9e-05	72	15	86	CBM_48	2.4e-22	81	106	186	Alpha-amylase	5.1e-13	207	243	449	Alpha-amylase_C	2.3e-25	99	602	700
UPI00081C54DF	701	Type 1	N1 Domain	7.4e-06	70	15	84	CBM_48	2.2e-23	81	106	186	Alpha-amylase	1e-11	246	243	488	Alpha-amylase_C	1.2e-23	99	602	700
UPI00081CD495	700	Type 1	N1 Domain	4.6e-06	71	15	85	CBM_48	3e-23	81	106	186	Alpha-amylase	2.9e-13	206	243	448	Alpha-amylase_C	3.5e-24	99	602	700
UPI00081CE88B	700	Type 1	N1 Domain	1.1e-05	72	15	86	CBM_48	1.3e-22	81	106	186	Alpha-amylase	7.5e-13	211	243	453	Alpha-amylase_C	1e-23	99	602	700
UPI00081D48B0	701	Type 1	N1 Domain	4.4e-07	72	15	86	CBM_48	2.1e-22	81	106	186	Alpha-amylase	1e-12	207	243	449	Alpha-amylase_C	6e-24	99	602	700
UPI00081D53FB	700	Type 1	N1 Domain	6.1e-06	71	15	85	CBM_48	5.2e-23	81	106	186	Alpha-amylase	2.5e-13	207	243	449	Alpha-amylase_C	9.9e-23	99	602	700
UPI00081D64D2	701	Type 1	N1 Domain	3.2e-06	71	15	85	CBM_48	2.1e-23	81	106	186	Alpha-amylase	3.4e-14	207	243	449	Alpha-amylase_C	3.4e-23	99	602	700
UPI00081D066B	700	Type 1	N1 Domain	7.3e-05	71	15	85	CBM_48	9.1e-23	81	106	186	Alpha-amylase	2.9e-13	205	243	447	Alpha-amylase_C	1.9e-24	99	602	700
UPI00081D68F5	700	Type 1	N1 Domain	1.2e-05	72	15	86	CBM_48	5.4e-23	81	106	186	Alpha-amylase	1.1e-12	207	243	449	Alpha-amylase_C	9.6e-25	99	602	700
UPI00081DD7A3	700	Type 1	N1 Domain	7.7e-07	71	15	85	CBM_48	2.3e-22	81	106	186	Alpha-amylase	8.1e-13	207	243	449	Alpha-amylase_C	7e-24	99	602	700
UPI00081E6A5A	700	Type 1	N1 Domain	5.7e-05	68	15	82	CBM_48	3.3e-23	81	106	186	Alpha-amylase	1.6e-13	208	243	450	Alpha-amylase_C	2e-23	99	602	700
UPI00081EB89D	700	Type 1	N1 Domain	0.0003	71	15	85	CBM_48	1e-23	81	106	186	Alpha-amylase	7.6e-13	208	243	450	Alpha-amylase_C	1.5e-24	99	602	700
UPI00081EBA07	700	Type 1	N1 Domain	0.00011	68	15	82	CBM_48	3.3e-23	81	106	186	Alpha-amylase	4.3e-13	209	243	451	Alpha-amylase_C	2e-23	99	602	700
UPI00081FA580	700	Type 1	N1 Domain	1.9e-05	71	15	85	CBM_48	2.9e-23	81	106	186	Alpha-amylase	7.2e-13	207	244	450	Alpha-amylase_C	2.5e-22	99	602	700
UPI00081FB898	700	Type 1	N1 Domain	7.9e-07	72	15	86	CBM_48	8e-23	81	106	186	Alpha-amylase	3e-13	208	243	450	Alpha-amylase_C	2.9e-22	99	602	700
UPI00081FDB55	700	Type 1	N1 Domain	9e-08	71	15	85	CBM_48	4.7e-23	81	106	186	Alpha-amylase	1.4e-13	207	243	449	Alpha-amylase_C	1.9e-23	99	602	700
UPI00081FEB64	700	Type 1	N1 Domain	2.5e-06	71	15	85	CBM_48	1.2e-22	81	106	186	Alpha-amylase	3.2e-13	208	243	450	Alpha-amylase_C	2.3e-24	99	602	700
UPI00083D7E33	702	Type 1	N1 Domain	1.7e-06	72	15	86	CBM_48	2.3e-22	81	106	186	Alpha-amylase	2.4e-12	208	243	450	Alpha-amylase_C	1.1e-22	99	602	700
UPI00093C64C7	700	Type 1	N1 Domain	5.4e-06	71	15	85	CBM_48	6.3e-23	81	106	186	Alpha-amylase	9.6e-13	208	243	450	Alpha-amylase_C	2.6e-24	99	602	700
UPI00098D000E	700	Type 1	N1 Domain	5.7e-05	68	15	82	CBM_48	3.3e-23	81	106	186	Alpha-amylase	1.6e-13	208	243	450	Alpha-amylase_C	5.2e-24	99	602	700
UPI000626F602	700	Type 1	N1 Domain	1e-05	72	15	86	CBM_48	3.7e-23	81	106	186	Alpha-amylase	8.9e-13	207	242	448	Alpha-amylase_C	3.7e-23	99	602	700
UPI000820E9E7	700	Type 1	N1 Domain	3e-06	71	15	85	CBM_48	8.4e-23	81	106	186	Alpha-amylase	5.6e-14	206	243	448	Alpha-amylase_C	2.8e-22	99	602	700
UPI000821D675	700	Type 1	N1 Domain	4.7e-06	71	15	85	CBM_48	1.5e-22	81	106	186	Alpha-amylase	3.2e-13	209	243	451	Alpha-amylase_C	8e-24	99	602	700
UPI000828A6A8	700	Type 1	N1 Domain	2.5e-06	70	15	84	CBM_48	1.5e-22	81	106	186	Alpha-amylase	2.4e-12	251	243	493	Alpha-amylase_C	1.6e-24	99	602	700
UPI000828DBB5	700	Type 1	N1 Domain	2.4e-07	72	15	86	CBM_48	4.5e-23	81	106	186	Alpha-amylase	1.2e-13	207	243	449	Alpha-amylase_C	7.2e-23	99	602	700
UPI000962A1CA	700	Type 1	N1 Domain	9.8e-07	72	15	86	CBM_48	2.3e-22	81	106	186	Alpha-amylase	6.6e-13	311	244	554	Alpha-amylase_C	2.6e-23	99	602	700
UPI0008045EEB	700	Type 1	N1 Domain	2.1e-05	71	15	85	CBM_48	8.2e-23	81	106	186	Alpha-amylase	7.3e-14	207	244	450	Alpha-amylase_C	9.2e-25	99	602	700
UPI0008282C4E	700	Type 1	N1 Domain	1.8e-05	72	15	86	CBM_48	8.1e-23	81	106	186	Alpha-amylase	1e-13	208	243	450	Alpha-amylase_C	2.9e-23	99	602	700
UPI0008284D5F	700	Type 1	N1 Domain	1.7e-06	71	15	85	CBM_48	6e-23	81	106	186	Alpha-amylase	1.9e-13	208	243	450	Alpha-amylase_C	6.5e-24	99	602	700
UPI0008285F40	700	Type 1	N1 Domain	8.1e-07	72	15	86	CBM_48	3.7e-22	81	106	186	Alpha-amylase	1e-12	208	243	450	Alpha-amylase_C	3.2e-23	99	602	700
UPI0008292C73	701	Type 1	N1 Domain	1.7e-05	70	15	84	CBM_48	1.1e-22	81	106	186	Alpha-amylase	1.7e-12	244	243	486	Alpha-amylase_C	8.3e-24	99	602	700
UPI00082865E5	708	Type 1	N1 Domain	2.6e-05	71	15	85	CBM_48	2.9e-24	81	106	186	Alpha-amylase	2.4e-13	204	243	446	Alpha-amylase_C	4.3e-24	99	602	700
UPI00082909B2	700	Type 1	N1 Domain	3.3e-07	72	15	86	CBM_48	3e-23	81	106	186	Alpha-amylase	3.3e-13	208	243	450	Alpha-amylase_C	3.6e-22	99	602	700
UPI00092657D0	700	Type 1	N1 Domain	9e-06	72	15	86	CBM_48	2.3e-22	81	106	186	Alpha-amylase	1.8e-13	210	243	452	Alpha-amylase_C	1.6e-23	99	602	700
UPI00094003F3	700	Type 1	N1 Domain	6.4e-07	72	15	86	CBM_48	4.9e-22	81	106	186	Alpha-amylase	5.6e-13	207	243	449	Alpha-amylase_C	1.4e-22	99	602	700
UPI00095675C0	700	Type 1	N1 Domain	4.3e-07	72	15	86	CBM_48	3.6e-22	81	106	186	Alpha-amylase	7.3e-14	211	244	454	Alpha-amylase_C	5.4e-24	98	602	699
UPI0007460758	701	Type 1	N1 Domain	0.00011	70	15	84	CBM_48	5.4e-22	81	106	186	Alpha-amylase	1.6e-11	311	244	554	Alpha-amylase_C	8.7e-24	99	602	700
UPI0008200913	700	Type 1	N1 Domain	7.3e-05	72	15	86	CBM_48	5.3e-22	81	106	186	Alpha-amylase	3.8e-13	208	243	450	Alpha-amylase_C	1.1e-24	99	602	700
UPI0008283532	700	Type 1	N1 Domain	3.2e-06	72	15	86	CBM_48	8.6e-23	81	106	186	Alpha-amylase	4.2e-13	206	244	449	Alpha-amylase_C	5.3e-24	99	602	700
UPI0003DC6001	756	Type 1	N1 Domain	1.2e-08	74	15	88	CBM_48	6.6e-26	84	112	195	Alpha-amylase	3.3e-13	310	253	562	Alpha-amylase_C	2e-23	99	611	709
UPI00067D72D3	712	Type 1	N1 Domain	0.00028	72	15	86	CBM_48	6.3e-25	84	110	193	Alpha-amylase	6.2e-09	210	253	462	Alpha-amylase_C	5.3e-25	98	614	711
UPI000191C7EE	713	Type 1	N1 Domain	0.00029	76	15	90	CBM_48	1.1e-24	85	114	198	Alpha-amylase	4.5e-09	110	253	362	Alpha-amylase_C	7.5e-27	99	615	713
UPI000206E576	715	Type 1	N1 Domain	7.3e-09	73	15	87	CBM_48	2.4e-25	83	112	194	Alpha-amylase	3.2e-11	319	253	571	Alpha-amylase_C	1.2e-25	100	615	714
UPI0006FBCA01	718	Type 1	N1 Domain	1.1e-06	78	15	92	CBM_48	2.6e-22	88	116	203	Alpha-amylase	5.5e-09	311	263	573	Alpha-amylase_C	4.9e-25	99	619	717
UPI0003CFA906	723	Type 1	N1 Domain	0.00027	77	15	91	CBM_48	5.3e-25	85	115	199	Alpha-amylase	9.5e-09	108	259	366	Alpha-amylase_C	2.2e-25	97	621	717
UPI00070CEEDC	721	Type 1	N1 Domain	1.1e-08	77	15	91	CBM_48	6.7e-25	85	115	199	Alpha-amylase	1.2e-08	202	265	466	Alpha-amylase_C	3.1e-24	98	623	720
UPI0008C23235	723	Type 1	N1 Domain	7e-06	80	15	94	CBM_48	6.2e-26	84	118	201	Alpha-amylase	1.3e-11	190	270	459	Alpha-amylase_C	3.1e-23	98	625	722
UPI0008B11B98	735	Type 1	N1 Domain	1.2e-07	81	15	95	CBM_48	4.7e-24	84	119	202	Alpha-amylase	4.9e-11	206	267	472	Alpha-amylase_C	1.3e-27	100	626	725
UPI0002C0435C	734	Type 1	N1 Domain	1.1e-05	86	15	100	CBM_48	3.8e-22	85	135	219	Alpha-amylase	2.4e-13	253	278	530	Alpha-amylase_C	4.7e-23	98	636	733
UPI000B652833	701	Type 1	N1 Domain	0.00045	68	16	83	CBM_48	2.8e-23	81	107	187	Alpha-amylase	7.1e-12	204	244	447	Alpha-amylase_C	8.9e-26	99	603	701
UPI00021AF42D	716	Type 1	N1 Domain	9.8e-06	72	16	87	CBM_48	5.5e-26	85	111	195	Alpha-amylase	4.5e-12	317	254	570	Alpha-amylase_C	1.6e-25	100	616	715
UPI0007BB4D45	719	Type 1	N1 Domain	2.6e-05	73	16	88	CBM_48	8.9e-24	88	112	199	Alpha-amylase	4.1e-08	203	263	465	Alpha-amylase_C	7e-24	99	618	716
UPI0008B01FAC	719	Type 1	N1 Domain	1.5e-06	73	16	88	CBM_48	1.2e-26	85	112	196	Alpha-amylase	4.8e-14	312	261	572	Alpha-amylase_C	5e-23	99	618	716
UPI0008BF0FBA	717	Type 1	N1 Domain	6.2e-05	73	16	88	CBM_48	4.3e-27	85	112	196	Alpha-amylase	1.6e-12	310	262	571	Alpha-amylase_C	1.1e-22	99	618	716
UPI000792F47B	717	Type 1	N1 Domain	4.3e-06	73	16	88	CBM_48	1.1e-26	85	112	196	Alpha-amylase	2.4e-13	311	261	571	Alpha-amylase_C	1.1e-22	99	618	716
UPI000923D069	717	Type 1	N1 Domain	9.9e-06	73	16	88	CBM_48	1.5e-25	85	112	196	Alpha-amylase	9.6e-14	311	261	571	Alpha-amylase_C	5.1e-23	99	618	716
UPI000B680A14	720	Type 1	N1 Domain	9.6e-05	77	16	92	CBM_48	1.4e-29	84	116	199	Alpha-amylase	8.3e-12	308	260	567	Alpha-amylase_C	4.1e-27	99	620	718
UPI0001E76A9C	720	Type 1	N1 Domain	0.00029	77	16	92	CBM_48	2e-28	84	116	199	Alpha-amylase	1e-11	181	259	439	Alpha-amylase_C	7.7e-27	99	620	718
UPI0003D24A3E	723	Type 1	N1 Domain	4.9e-05	77	16	92	CBM_48	2.5e-30	84	116	199	Alpha-amylase	9.7e-13	311	260	570	Alpha-amylase_C	2.5e-27	99	620	718
UPI00015D9CB1	755	Type 1	N1 Domain	2.8e-10	72	16	87	CBM_48	1.5e-23	94	111	204	Alpha-amylase	2.6e-11	204	262	465	Alpha-amylase_C	3.4e-25	100	620	719
UPI00029B9F39	723	Type 1	N1 Domain	2e-05	77	16	92	CBM_48	2.2e-30	84	116	199	Alpha-amylase	7.3e-13	311	260	570	Alpha-amylase_C	3.7e-27	99	620	718
UPI000241FA2B	731	Type 1	N1 Domain	1.5e-05	77	16	92	CBM_48	2.4e-27	84	116	199	Alpha-amylase	1.6e-12	260	260	519	Alpha-amylase_C	4.7e-25	99	620	718
UPI0002057DE0	720	Type 1	N1 Domain	6.2e-05	77	16	92	CBM_48	5.7e-29	84	116	199	Alpha-amylase	8e-12	311	260	570	Alpha-amylase_C	1.5e-26	99	620	718
UPI00083B0B3F	722	Type 1	N1 Domain	8.7e-05	79	16	94	CBM_48	2.9e-21	88	114	201	Alpha-amylase	7.8e-12	316	261	576	Alpha-amylase_C	7e-23	99	622	720
UPI0008AADED7	726	Type 1	N1 Domain	4.1e-10	81	16	96	CBM_48	7.4e-24	85	120	204	Alpha-amylase	2.4e-14	204	270	473	Alpha-amylase_C	1.8e-27	100	627	726
UPI00095A3837	745	Type 1	N1 Domain	2.9e-05	80	16	95	CBM_48	3.9e-24	84	119	202	Alpha-amylase	4.8e-12	310	274	583	Alpha-amylase_C	8.3e-18	112	631	742
UPI0001D35F2E	726	Type 1	N1 Domain	3e-07	74	17	90	CBM_48	9.4e-25	84	114	197	Alpha-amylase	6e-14	195	257	451	Alpha-amylase_C	2.9e-22	99	613	711
UPI0009551B72	745	Type 1	N1 Domain	4.8e-08	74	17	90	CBM_48	2.7e-26	84	114	197	Alpha-amylase	5.2e-12	203	257	459	Alpha-amylase_C	5.7e-24	99	613	711
UPI0001AB212A	716	Type 1	N1 Domain	5.5e-06	71	17	87	CBM_48	5.6e-27	85	111	195	Alpha-amylase	1.2e-13	310	261	570	Alpha-amylase_C	2.5e-22	99	617	715
UPI0008CA0427	716	Type 1	N1 Domain	6e-06	71	17	87	CBM_48	6.2e-27	85	111	195	Alpha-amylase	1.8e-13	310	261	570	Alpha-amylase_C	1.7e-21	99	617	715
UPI000050AAA9	715	Type 1	N1 Domain	0.00044	73	17	89	CBM_48	4.5e-24	83	114	196	Alpha-amylase	4.2e-10	312	261	572	Alpha-amylase_C	6.5e-20	99	617	715
UPI00052D70D3	715	Type 1	N1 Domain	6.6e-05	73	17	89	CBM_48	5.4e-24	88	109	196	Alpha-amylase	1.6e-10	311	260	570	Alpha-amylase_C	6.5e-19	99	617	715
UPI000005974D	715	Type 1	N1 Domain	0.00032	73	17	89	CBM_48	3.6e-24	83	114	196	Alpha-amylase	4.2e-10	312	261	572	Alpha-amylase_C	9.4e-20	99	617	715
UPI0008C3456D	718	Type 1	N1 Domain	7.8e-06	73	17	89	CBM_48	1.1e-26	85	113	197	Alpha-amylase	1.6e-13	311	262	572	Alpha-amylase_C	2e-24	99	619	717
UPI0007FE5E8D	723	Type 1	N1 Domain	1.4e-09	78	17	94	CBM_48	1.3e-19	88	116	203	Alpha-amylase	4.5e-14	312	265	576	Alpha-amylase_C	2.9e-18	98	623	720
UPI00099D675A	723	Type 1	N1 Domain	6.3e-06	77	17	93	CBM_48	7.9e-20	88	115	202	Alpha-amylase	7.5e-14	312	266	577	Alpha-amylase_C	6.4e-21	99	623	721
UPI0004C66130	724	Type 1	N1 Domain	9.7e-05	74	17	90	CBM_48	1.4e-24	84	114	197	Alpha-amylase	4.9e-12	212	254	465	Alpha-amylase_C	5.1e-18	100	624	723
UPI00028CBBE3	724	Type 1	N1 Domain	0.00014	75	17	91	CBM_48	1e-25	84	115	198	Alpha-amylase	2.9e-12	314	262	575	Alpha-amylase_C	7.9e-28	99	624	722
UPI0000E69832	725	Type 1	N1 Domain	3.5e-05	79	17	95	CBM_48	4.8e-21	87	118	204	Alpha-amylase	1.1e-12	312	269	580	Alpha-amylase_C	7.3e-24	100	625	724
UPI0001F887A6	727	Type 1	N1 Domain	9.6e-09	79	17	95	CBM_48	7.4e-20	88	117	204	Alpha-amylase	6.1e-14	208	267	474	Alpha-amylase_C	4.5e-19	101	625	725
UPI0002D1942D	726	Type 1	N1 Domain	6.3e-07	79	17	95	CBM_48	5.2e-21	88	117	204	Alpha-amylase	2.6e-12	312	269	580	Alpha-amylase_C	6.3e-20	101	625	725
UPI0004D3D83D	725	Type 1	N1 Domain	3.5e-05	79	17	95	CBM_48	6.5e-21	88	117	204	Alpha-amylase	2.9e-12	312	269	580	Alpha-amylase_C	1.5e-24	100	625	724
UPI0005B6EF5B	725	Type 1	N1 Domain	0.00038	79	17	95	CBM_48	1.5e-20	87	118	204	Alpha-amylase	2.7e-12	312	269	580	Alpha-amylase_C	6.3e-24	100	625	724
UPI0005B22CB5	725	Type 1	N1 Domain	0.00032	79	17	95	CBM_48	2.1e-20	88	117	204	Alpha-amylase	6.2e-12	313	269	581	Alpha-amylase_C	1.7e-24	100	625	724
UPI0007B5F3A7	725	Type 1	N1 Domain	0.00032	79	17	95	CBM_48	7.4e-20	88	117	204	Alpha-amylase	6.2e-12	313	269	581	Alpha-amylase_C	1.9e-24	100	625	724
UPI0007EDDD67	725	Type 1	N1 Domain	3.2e-05	79	17	95	CBM_48	1.5e-20	88	117	204	Alpha-amylase	9.3e-13	313	269	581	Alpha-amylase_C	1.1e-24	100	625	724
UPI00067E685A	726	Type 1	N1 Domain	0.00012	79	17	95	CBM_48	7e-21	88	117	204	Alpha-amylase	1.8e-12	311	269	579	Alpha-amylase_C	1.3e-20	101	625	725
UPI00071ECCD2	726	Type 1	N1 Domain	9.1e-05	79	17	95	CBM_48	7e-21	88	117	204	Alpha-amylase	1.8e-12	309	269	577	Alpha-amylase_C	1.3e-20	101	625	725
UPI00078C048F	725	Type 1	N1 Domain	0.00032	79	17	95	CBM_48	4.3e-20	88	117	204	Alpha-amylase	6.2e-12	313	269	581	Alpha-amylase_C	1.2e-24	100	625	724
UPI00084B7F0F	725	Type 1	N1 Domain	0.00032	79	17	95	CBM_48	2e-20	88	117	204	Alpha-amylase	6.2e-12	313	269	581	Alpha-amylase_C	1.9e-24	100	625	724
UPI00084B61A4	725	Type 1	N1 Domain	0.00051	79	17	95	CBM_48	4.3e-20	88	117	204	Alpha-amylase	6.2e-12	313	269	581	Alpha-amylase_C	1.9e-24	100	625	724
UPI00097D6080	725	Type 1	N1 Domain	3.5e-05	79	17	95	CBM_48	6.5e-21	88	117	204	Alpha-amylase	1.1e-12	312	269	580	Alpha-amylase_C	1.5e-24	100	625	724
UPI000332B17D	725	Type 1	N1 Domain	2.9e-05	79	17	95	CBM_48	4.8e-21	87	118	204	Alpha-amylase	1.1e-12	312	269	580	Alpha-amylase_C	4e-24	100	625	724
UPI000390AFF1	725	Type 1	N1 Domain	0.00051	79	17	95	CBM_48	7.4e-20	88	117	204	Alpha-amylase	3.9e-12	313	269	581	Alpha-amylase_C	2.6e-24	100	625	724
UPI000954CDEE	725	Type 1	N1 Domain	3.5e-05	79	17	95	CBM_48	4.8e-21	87	118	204	Alpha-amylase	1.1e-12	312	269	580	Alpha-amylase_C	1.5e-24	100	625	724
UPI0002804F8B	725	Type 1	N1 Domain	0.00016	79	17	95	CBM_48	4.3e-20	88	117	204	Alpha-amylase	2.5e-12	313	269	581	Alpha-amylase_C	2.3e-24	100	625	724
UPI0002806E3E	725	Type 1	N1 Domain	3.8e-05	79	17	95	CBM_48	1.3e-20	88	117	204	Alpha-amylase	9.3e-13	313	269	581	Alpha-amylase_C	1.1e-24	100	625	724
UPI0007780DA1	725	Type 1	N1 Domain	7.5e-05	79	17	95	CBM_48	5.2e-20	88	117	204	Alpha-amylase	1.4e-10	313	269	581	Alpha-amylase_C	2.2e-23	100	625	724
UPI000193016A	727	Type 1	N1 Domain	6e-06	79	17	95	CBM_48	2.3e-20	88	117	204	Alpha-amylase	3.6e-11	243	265	507	Alpha-amylase_C	1.7e-18	101	625	725
UPI000280745F	725	Type 1	N1 Domain	0.00032	79	17	95	CBM_48	2.1e-20	88	117	204	Alpha-amylase	6.2e-12	313	269	581	Alpha-amylase_C	1.9e-24	100	625	724
UPI0007188670	725	Type 1	N1 Domain	0.00032	79	17	95	CBM_48	4.3e-20	88	117	204	Alpha-amylase	6.2e-12	313	269	581	Alpha-amylase_C	2.3e-24	100	625	724
UPI0009573704	727	Type 1	N1 Domain	1.1e-05	80	17	96	CBM_48	1.1e-20	88	118	205	Alpha-amylase	6e-13	310	269	578	Alpha-amylase_C	6.9e-19	101	626	726
UPI00072F3B49	729	Type 1	N1 Domain	9.7e-07	77	17	93	CBM_48	6.8e-20	89	115	203	Alpha-amylase	7e-11	318	269	586	Alpha-amylase_C	8.1e-24	100	627	726
UPI000749B3FC	730	Type 1	N1 Domain	3.4e-06	82	17	98	CBM_48	3.1e-18	88	120	207	Alpha-amylase	4.4e-13	306	271	576	Alpha-amylase_C	4.7e-21	99	628	726
UPI0003ED8834	729	Type 1	N1 Domain	3.8e-07	78	17	94	CBM_48	4.2e-20	89	116	204	Alpha-amylase	1.8e-12	313	271	583	Alpha-amylase_C	4.8e-25	100	629	728
UPI0009607A11	718	Type 1	N1 Domain	2.2e-06	73	18	90	CBM_48	1.9e-23	88	114	201	Alpha-amylase	7.6e-11	201	262	462	Alpha-amylase_C	7.6e-25	99	617	715
UPI00006BF4E9	722	Type 1	N1 Domain	1e-05	76	18	93	CBM_48	7.3e-23	88	112	199	Alpha-amylase	6.4e-10	206	261	466	Alpha-amylase_C	4.7e-23	99	619	717
UPI0006A87240	722	Type 1	N1 Domain	2.5e-08	78	18	95	CBM_48	3.1e-24	82	121	202	Alpha-amylase	4.5e-11	207	264	470	Alpha-amylase_C	3.5e-24	100	621	720
UPI0007F35D14	722	Type 1	N1 Domain	4.2e-08	78	18	95	CBM_48	1.6e-23	86	117	202	Alpha-amylase	1.1e-11	201	264	464	Alpha-amylase_C	1.8e-24	100	621	720
UPI0005FA2FE8	722	Type 1	N1 Domain	2.8e-06	79	18	96	CBM_48	2.6e-23	87	117	203	Alpha-amylase	5.3e-13	205	266	470	Alpha-amylase_C	1.2e-24	100	622	721
UPI000808BD63	723	Type 1	N1 Domain	5.2e-09	78	18	95	CBM_48	8.8e-23	82	121	202	Alpha-amylase	2.9e-12	204	265	468	Alpha-amylase_C	6.5e-25	100	622	721
UPI0002013BB1	722	Type 1	N1 Domain	1.5e-08	79	18	96	CBM_48	6.4e-22	86	118	203	Alpha-amylase	1.9e-14	307	265	571	Alpha-amylase_C	1.1e-23	100	622	721
UPI0002919EAF	725	Type 1	N1 Domain	9.4e-05	77	18	94	CBM_48	7.4e-19	84	116	199	Alpha-amylase	2.8e-10	200	265	464	Alpha-amylase_C	2.3e-20	102	622	723
UPI00006910E1	723	Type 1	N1 Domain	2.6e-08	79	18	96	CBM_48	5.3e-23	87	117	203	Alpha-amylase	5.7e-13	205	266	470	Alpha-amylase_C	1.3e-24	100	622	721
UPI0008728B4C	722	Type 1	N1 Domain	1.9e-05	77	18	94	CBM_48	6.4e-22	82	118	199	Alpha-amylase	4.8e-10	197	267	463	Alpha-amylase_C	1.7e-20	100	623	722
UPI0006A9CCF4	725	Type 1	N1 Domain	2.2e-06	79	18	96	CBM_48	2e-19	88	118	205	Alpha-amylase	9.2e-12	311	269	579	Alpha-amylase_C	3.2e-18	99	625	723
UPI0002124FDF	725	Type 1	N1 Domain	3.8e-08	79	18	96	CBM_48	2.1e-19	88	118	205	Alpha-amylase	2.2e-12	311	269	579	Alpha-amylase_C	1.2e-17	99	625	723
UPI0006261C1C	725	Type 1	N1 Domain	4.1e-06	79	18	96	CBM_48	5.5e-20	88	118	205	Alpha-amylase	2.3e-12	311	269	579	Alpha-amylase_C	6e-17	99	625	723
UPI000797F552	726	Type 1	N1 Domain	2.6e-05	80	18	97	CBM_48	3e-25	84	121	204	Alpha-amylase	2e-13	101	272	372	Alpha-amylase_C	9.7e-24	100	626	725
UPI00057EA901	727	Type 1	N1 Domain	0.00015	75	18	92	CBM_48	1.9e-22	83	120	202	Alpha-amylase	7.9e-10	206	269	474	Alpha-amylase_C	1.3e-20	100	626	725
UPI00090A6D47	727	Type 1	N1 Domain	7.3e-06	75	18	92	CBM_48	2.8e-22	82	121	202	Alpha-amylase	1.5e-10	205	269	473	Alpha-amylase_C	8.5e-20	100	626	725
UPI000286EAB6	727	Type 1	N1 Domain	3.6e-05	75	18	92	CBM_48	2.8e-22	83	120	202	Alpha-amylase	7.6e-10	206	269	474	Alpha-amylase_C	5e-20	100	626	725
UPI0004DB05C3	725	Type 1	N1 Domain	2.3e-09	79	18	96	CBM_48	8.6e-21	89	115	203	Alpha-amylase	7.2e-12	312	268	579	Alpha-amylase_C	1.6e-23	99	627	725
UPI00091C3E52	726	Type 1	N1 Domain	6.9e-06	77	18	94	CBM_48	1.2e-20	82	122	203	Alpha-amylase	8.7e-10	312	270	581	Alpha-amylase_C	1.3e-25	100	627	726
UPI000291B206	727	Type 1	N1 Domain	4.1e-08	77	18	94	CBM_48	2.4e-20	89	116	204	Alpha-amylase	1.8e-10	207	269	475	Alpha-amylase_C	1.8e-20	100	627	726
UPI00087295B9	728	Type 1	N1 Domain	2.1e-06	77	18	94	CBM_48	1.8e-20	81	123	203	Alpha-amylase	3.8e-10	314	270	583	Alpha-amylase_C	8e-20	100	627	726
UPI0002502220	728	Type 1	N1 Domain	1.7e-05	77	18	94	CBM_48	2.9e-21	84	117	200	Alpha-amylase	4.3e-09	195	266	460	Alpha-amylase_C	1.1e-22	99	627	725
UPI00005C72CC	729	Type 1	N1 Domain	5.7e-06	77	18	94	CBM_48	3e-21	89	116	204	Alpha-amylase	1.5e-11	314	270	583	Alpha-amylase_C	7e-20	100	628	727
UPI00006B1B8D	730	Type 1	N1 Domain	3.2e-06	77	18	94	CBM_48	8.9e-23	80	125	204	Alpha-amylase	8.1e-10	205	271	475	Alpha-amylase_C	2.5e-19	100	628	727
UPI0008FF0994	729	Type 1	N1 Domain	4.7e-05	77	18	94	CBM_48	9.6e-23	83	122	204	Alpha-amylase	1.8e-10	314	271	584	Alpha-amylase_C	1.5e-18	100	628	727
UPI00020A79CD	729	Type 1	N1 Domain	2.9e-06	77	18	94	CBM_48	4.9e-21	89	116	204	Alpha-amylase	1.7e-11	313	271	583	Alpha-amylase_C	5.2e-19	100	628	727
UPI00025BD0B4	727	Type 1	N1 Domain	6.5e-06	81	18	98	CBM_48	6e-20	88	120	207	Alpha-amylase	5.6e-10	306	271	576	Alpha-amylase_C	2.8e-20	99	628	726
UPI00028D30D2	729	Type 1	N1 Domain	2.7e-06	77	18	94	CBM_48	4.9e-21	89	116	204	Alpha-amylase	1.7e-11	313	271	583	Alpha-amylase_C	5.2e-19	100	628	727
UPI000229DFD9	731	Type 1	N1 Domain	1.4e-05	83	18	100	CBM_48	2.6e-20	84	122	205	Alpha-amylase	5.2e-10	203	272	474	Alpha-amylase_C	8.3e-21	102	628	729
UPI000290FC06	729	Type 1	N1 Domain	7.6e-07	77	18	94	CBM_48	1.3e-20	89	116	204	Alpha-amylase	1.3e-11	313	270	582	Alpha-amylase_C	7e-19	100	628	727
UPI0009034D06	730	Type 1	N1 Domain	3.2e-06	77	18	94	CBM_48	9.4e-23	80	125	204	Alpha-amylase	8.1e-10	205	271	475	Alpha-amylase_C	1e-19	100	628	727
UPI00029176A1	729	Type 1	N1 Domain	3.2e-05	77	18	94	CBM_48	2.9e-21	89	116	204	Alpha-amylase	1.5e-11	313	270	582	Alpha-amylase_C	6.5e-21	100	628	727
UPI0002987155	730	Type 1	N1 Domain	3.2e-06	77	18	94	CBM_48	8.9e-23	80	125	204	Alpha-amylase	8.1e-10	205	271	475	Alpha-amylase_C	1.3e-19	100	628	727
UPI0007921890	729	Type 1	N1 Domain	5.1e-06	77	18	94	CBM_48	2.6e-22	85	120	204	Alpha-amylase	5.3e-10	312	271	582	Alpha-amylase_C	1.2e-19	99	628	726
UPI000797F8D0	730	Type 1	N1 Domain	1.6e-05	79	18	96	CBM_48	2.8e-20	89	118	206	Alpha-amylase	3.1e-12	314	273	586	Alpha-amylase_C	8.2e-18	100	630	729
UPI00029148AA	730	Type 1	N1 Domain	2e-06	79	18	96	CBM_48	2.9e-20	89	118	206	Alpha-amylase	1e-12	312	273	584	Alpha-amylase_C	6.9e-21	100	630	729
UPI00029165D1	730	Type 1	N1 Domain	2.7e-05	79	18	96	CBM_48	5e-20	89	118	206	Alpha-amylase	6.2e-12	312	273	584	Alpha-amylase_C	4.6e-20	100	630	729
UPI0004D11044	740	Type 1	N1 Domain	3.8e-05	93	18	110	CBM_48	1e-20	83	135	217	Alpha-amylase	6.1e-12	313	284	596	Alpha-amylase_C	9e-18	100	641	740
UPI000B6772E9	764	Type 1	N1 Domain	2e-06	74	19	92	CBM_48	1.9e-24	84	116	199	Alpha-amylase	2.1e-13	312	258	569	Alpha-amylase_C	5.3e-24	99	615	713
UPI00089F0985	720	Type 1	N1 Domain	4.1e-11	75	19	93	CBM_48	4.9e-26	84	117	200	Alpha-amylase	1.8e-13	204	258	461	Alpha-amylase_C	1.2e-22	99	616	714
UPI00090974C1	720	Type 1	N1 Domain	2e-10	75	19	93	CBM_48	6.3e-26	84	117	200	Alpha-amylase	1.9e-13	311	258	568	Alpha-amylase_C	3.4e-23	99	616	714
UPI0007C84F3D	717	Type 1	N1 Domain	0.00015	73	19	91	CBM_48	1.4e-24	84	115	198	Alpha-amylase	1.6e-09	212	257	468	Alpha-amylase_C	1.9e-27	98	619	716
UPI00022F9E45	719	Type 1	N1 Domain	0.00056	74	19	92	CBM_48	1.4e-25	83	116	198	Alpha-amylase	5.4e-09	206	257	462	Alpha-amylase_C	1.8e-24	100	619	718
UPI000B3B1274	719	Type 1	N1 Domain	0.00064	84	19	102	CBM_48	5.5e-24	84	115	198	Alpha-amylase	2.1e-13	311	264	574	Alpha-amylase_C	2.7e-23	98	620	717
UPI0002CA0AA5	773	Type 1	N1 Domain	8e-05	75	19	93	CBM_48	6.5e-23	88	117	204	Alpha-amylase	1.2e-14	192	262	453	Alpha-amylase_C	1.7e-14	103	620	722
UPI0005CC72DC	721	Type 1	N1 Domain	2.6e-05	76	19	94	CBM_48	2.5e-21	89	113	201	Alpha-amylase	7.4e-13	314	263	576	Alpha-amylase_C	3.2e-22	100	621	720
UPI0005C3EC5B	725	Type 1	N1 Domain	7e-07	73	19	91	CBM_48	9.2e-26	84	115	198	Alpha-amylase	1.4e-09	198	261	458	Alpha-amylase_C	4.1e-21	99	622	720
UPI0007F9E427	721	Type 1	N1 Domain	7.1e-06	75	19	93	CBM_48	2.1e-22	85	117	201	Alpha-amylase	2.4e-13	192	267	458	Alpha-amylase_C	6.9e-25	99	622	720
UPI000264E6F2	721	Type 1	N1 Domain	0.00043	39	19	57	CBM_48	4.5e-25	84	117	200	Alpha-amylase	6.1e-13	311	264	574	Alpha-amylase_C	4.4e-22	99	622	720
UPI000A096CF4	723	Type 1	N1 Domain	3.4e-05	77	19	95	CBM_48	1e-25	84	119	202	Alpha-amylase	9.5e-11	197	265	461	Alpha-amylase_C	1.1e-22	98	625	722
UPI0007F0D14F	721	Type 1	N1 Domain	0.00011	78	19	96	CBM_48	2.4e-27	85	120	204	Alpha-amylase	5e-13	193	268	460	Alpha-amylase_C	2.9e-22	97	625	721
UPI0009D4452B	733	Type 1	N1 Domain	0.00011	77	19	95	CBM_48	2.3e-23	85	119	203	Alpha-amylase	4.9e-10	195	267	461	Alpha-amylase_C	4.9e-22	100	625	724
UPI0007339FA0	723	Type 1	N1 Domain	3e-06	78	19	96	CBM_48	2.6e-23	85	120	204	Alpha-amylase	2.8e-13	197	267	463	Alpha-amylase_C	9.5e-28	97	625	721
UPI00019804EB	721	Type 1	N1 Domain	0.00032	78	19	96	CBM_48	6.2e-27	85	120	204	Alpha-amylase	1.5e-14	313	267	579	Alpha-amylase_C	3.6e-20	97	625	721
UPI0008C4473B	727	Type 1	N1 Domain	0.00015	79	19	97	CBM_48	1.1e-24	84	121	204	Alpha-amylase	1.2e-13	309	274	582	Alpha-amylase_C	8.4e-22	98	628	725
UPI0008C2F021	730	Type 1	N1 Domain	3.6e-09	82	19	100	CBM_48	2.8e-25	84	124	207	Alpha-amylase	2.5e-14	189	275	463	Alpha-amylase_C	1.7e-26	100	631	730
UPI0003C2F5EA	734	Type 1	N1 Domain	1.3e-05	84	19	102	CBM_48	2.2e-22	84	126	209	Alpha-amylase	4.7e-13	309	275	583	Alpha-amylase_C	2.6e-17	99	634	732
UPI0005F1B178	735	Type 1	N1 Domain	7.6e-07	84	19	102	CBM_48	7.4e-24	84	126	209	Alpha-amylase	3.7e-15	169	276	444	Alpha-amylase_C	1.4e-16	100	634	733
UPI000914D8F5	734	Type 1	N1 Domain	3.5e-06	84	19	102	CBM_48	3.6e-22	83	126	208	Alpha-amylase	2e-13	312	275	586	Alpha-amylase_C	4.1e-19	100	634	733
UPI000921C6DE	736	Type 1	N1 Domain	1.5e-07	84	19	102	CBM_48	1.4e-23	80	130	209	Alpha-amylase	1.9e-13	194	275	468	Alpha-amylase_C	1e-16	100	634	733
UPI000533A587	746	Type 1	N1 Domain	2.1e-06	73	19	91	CBM_48	4.2e-26	83	116	198	Alpha-amylase	1.5e-12	316	285	600	Alpha-amylase_C	2.8e-28	100	643	742
UPI000701A363	712	Type 1	N1 Domain	0.00081	73	20	92	CBM_48	8.5e-24	83	116	198	Alpha-amylase	4.2e-14	208	256	463	Alpha-amylase_C	2.8e-21	98	614	711
UPI00070FC3BD	714	Type 1	N1 Domain	9e-05	69	20	88	CBM_48	6.2e-23	84	112	195	Alpha-amylase	3.6e-09	244	254	497	Alpha-amylase_C	2.5e-26	98	616	713
UPI00051A754D	717	Type 1	N1 Domain	4.4e-05	73	20	92	CBM_48	9e-25	88	116	203	Alpha-amylase	1.3e-11	216	259	474	Alpha-amylase_C	4.1e-21	101	617	717
UPI0006F8EF8B	717	Type 1	N1 Domain	1.2e-06	76	20	95	CBM_48	5.5e-26	84	119	202	Alpha-amylase	3.3e-13	311	262	572	Alpha-amylase_C	3.1e-24	99	618	716
UPI00051F317C	716	Type 1	N1 Domain	8.2e-06	72	20	91	CBM_48	2.8e-24	88	115	202	Alpha-amylase	1e-12	208	261	468	Alpha-amylase_C	1.4e-24	99	618	716
UPI0003DEE9AD	717	Type 1	N1 Domain	4.1e-05	70	20	89	CBM_48	8e-25	85	113	197	Alpha-amylase	1.4e-10	311	262	572	Alpha-amylase_C	2.8e-24	99	619	717
UPI0006C0B5FA	719	Type 1	N1 Domain	0.00042	72	20	91	CBM_48	2.3e-23	84	115	198	Alpha-amylase	2.1e-13	261	254	514	Alpha-amylase_C	1.2e-22	101	619	719
UPI0006FB6649	718	Type 1	N1 Domain	5e-06	73	20	92	CBM_48	1.8e-25	88	116	203	Alpha-amylase	1.6e-10	317	257	573	Alpha-amylase_C	1.7e-26	99	619	717
UPI0008D1ED66	718	Type 1	N1 Domain	1.2e-05	70	20	89	CBM_48	3.6e-24	85	113	197	Alpha-amylase	2.1e-10	310	262	571	Alpha-amylase_C	1.5e-24	99	619	717
UPI0009C45497	722	Type 1	N1 Domain	9.3e-06	72	20	91	CBM_48	6.4e-24	84	116	199	Alpha-amylase	2.7e-16	201	261	461	Alpha-amylase_C	9.3e-23	100	619	718
UPI00024DE747	719	Type 1	N1 Domain	4.7e-05	73	20	92	CBM_48	3.1e-25	88	116	203	Alpha-amylase	1.1e-11	311	261	571	Alpha-amylase_C	2.6e-26	99	619	717
UPI00045C5A0C	718	Type 1	N1 Domain	0.00073	73	20	92	CBM_48	1.6e-24	88	116	203	Alpha-amylase	1.4e-11	247	261	507	Alpha-amylase_C	8.3e-26	99	619	717
UPI00050DDD8F	717	Type 1	N1 Domain	2.2e-05	72	20	91	CBM_48	9.2e-25	84	115	198	Alpha-amylase	3.3e-09	208	258	465	Alpha-amylase_C	7e-27	98	619	716
UPI000967A9F5	719	Type 1	N1 Domain	0.00084	72	20	91	CBM_48	3.1e-24	84	115	198	Alpha-amylase	3.1e-13	305	255	559	Alpha-amylase_C	5.3e-22	101	619	719
UPI0003153D33	718	Type 1	N1 Domain	8.9e-08	73	20	92	CBM_48	7.1e-26	88	116	203	Alpha-amylase	8.4e-11	217	263	479	Alpha-amylase_C	8.3e-29	99	619	717
UPI0009043E57	719	Type 1	N1 Domain	2e-06	73	20	92	CBM_48	4.1e-25	88	116	203	Alpha-amylase	3.3e-12	313	261	573	Alpha-amylase_C	5.1e-28	98	619	716
UPI0003ED0626	718	Type 1	N1 Domain	0.00042	74	20	93	CBM_48	1.3e-27	88	117	204	Alpha-amylase	6.3e-11	204	263	466	Alpha-amylase_C	5e-28	98	620	717
UPI0005F277DB	720	Type 1	N1 Domain	5.6e-10	73	20	92	CBM_48	1.6e-25	83	117	199	Alpha-amylase	3.5e-11	317	258	574	Alpha-amylase_C	2.7e-25	100	620	719
UPI0006FC29AC	719	Type 1	N1 Domain	3.1e-05	73	20	92	CBM_48	1.7e-23	84	116	199	Alpha-amylase	3.5e-12	207	257	463	Alpha-amylase_C	1.3e-22	100	620	719
UPI0008D9BFC5	731	Type 1	N1 Domain	1.5e-05	73	20	92	CBM_48	7.3e-24	89	116	204	Alpha-amylase	8.5e-13	308	263	570	Alpha-amylase_C	1.7e-23	109	620	728
UPI0008F31C12	720	Type 1	N1 Domain	9.9e-09	73	20	92	CBM_48	2.1e-25	83	117	199	Alpha-amylase	3.1e-11	317	258	574	Alpha-amylase_C	1.2e-25	100	620	719
UPI0009AAE8A4	720	Type 1	N1 Domain	3.4e-09	73	20	92	CBM_48	2.4e-25	83	117	199	Alpha-amylase	3.2e-11	319	258	576	Alpha-amylase_C	1.5e-24	100	620	719
UPI00087B2E5D	720	Type 1	N1 Domain	1.8e-08	73	20	92	CBM_48	1.6e-25	83	117	199	Alpha-amylase	4.9e-10	317	258	574	Alpha-amylase_C	2e-25	100	620	719
UPI00088F6454	720	Type 1	N1 Domain	9.1e-08	73	20	92	CBM_48	9.1e-26	84	116	199	Alpha-amylase	1e-10	316	258	573	Alpha-amylase_C	8.9e-24	100	620	719
UPI0003977B34	720	Type 1	N1 Domain	6.6e-10	73	20	92	CBM_48	1.6e-25	83	117	199	Alpha-amylase	3.3e-11	317	258	574	Alpha-amylase_C	2.1e-25	100	620	719
UPI000320071C	720	Type 1	N1 Domain	6.6e-10	73	20	92	CBM_48	1.6e-25	83	117	199	Alpha-amylase	5.5e-11	317	258	574	Alpha-amylase_C	3.6e-25	100	620	719
UPI0009506858	720	Type 1	N1 Domain	1.8e-08	73	20	92	CBM_48	1.6e-25	83	117	199	Alpha-amylase	4.9e-10	317	258	574	Alpha-amylase_C	2.1e-25	100	620	719
UPI000640BDCA	733	Type 1	N1 Domain	0.00022	77	20	96	CBM_48	3.3e-26	84	117	200	Alpha-amylase	6.4e-11	195	263	457	Alpha-amylase_C	8.4e-25	99	621	719
UPI00080605C6	730	Type 1	N1 Domain	5.6e-07	73	20	92	CBM_48	1.9e-22	88	116	203	Alpha-amylase	5.4e-10	204	264	467	Alpha-amylase_C	4.6e-23	99	622	720
UPI0008493276	734	Type 1	N1 Domain	5.2e-09	73	20	92	CBM_48	2e-22	88	116	203	Alpha-amylase	5.4e-10	204	264	467	Alpha-amylase_C	4.1e-23	99	622	720
UPI00045CD773	726	Type 1	N1 Domain	1.5e-05	76	20	95	CBM_48	4e-25	88	120	207	Alpha-amylase	1.2e-11	311	267	577	Alpha-amylase_C	5.2e-26	99	623	721
UPI000377E117	723	Type 1	N1 Domain	0.00012	73	20	92	CBM_48	5.1e-25	84	116	199	Alpha-amylase	1.4e-07	312	266	577	Alpha-amylase_C	8.9e-23	100	623	722
UPI0003AC7144	726	Type 1	N1 Domain	5.5e-05	77	20	96	CBM_48	6.5e-27	84	120	203	Alpha-amylase	1.8e-11	311	264	574	Alpha-amylase_C	4e-25	99	624	722
UPI000514605C	725	Type 1	N1 Domain	5.9e-05	74	20	93	CBM_48	3.5e-26	84	117	200	Alpha-amylase	9.9e-13	209	262	470	Alpha-amylase_C	9.1e-28	98	624	721
UPI0006184187	716	Type 1	N1 Domain	0.00096	75	20	94	CBM_48	5.8e-25	85	118	202	Alpha-amylase	6.6e-12	315	263	577	Alpha-amylase_C	5.8e-21	93	624	716
UPI0006AEEB85	724	Type 1	N1 Domain	0.00033	75	20	94	CBM_48	2.9e-23	84	115	198	Alpha-amylase	6e-13	315	254	568	Alpha-amylase_C	5.2e-22	100	625	724
UPI0006B920C0	724	Type 1	N1 Domain	0.00054	72	20	91	CBM_48	2.3e-23	84	115	198	Alpha-amylase	6.5e-12	212	254	465	Alpha-amylase_C	5.2e-23	100	625	724
UPI0007EDD0CB	724	Type 1	N1 Domain	2.4e-05	71	20	90	CBM_48	9.1e-24	84	115	198	Alpha-amylase	1.2e-12	317	254	570	Alpha-amylase_C	6.2e-21	100	625	724
UPI00074A8D74	724	Type 1	N1 Domain	0.00023	72	20	91	CBM_48	7.3e-23	84	115	198	Alpha-amylase	2.9e-12	209	255	463	Alpha-amylase_C	1.3e-24	100	625	724
UPI000969E3C2	724	Type 1	N1 Domain	5e-05	72	20	91	CBM_48	1.3e-23	84	115	198	Alpha-amylase	3.4e-11	206	256	461	Alpha-amylase_C	1.9e-22	100	625	724
UPI0009682B83	724	Type 1	N1 Domain	0.0002	72	20	91	CBM_48	8.2e-24	84	115	198	Alpha-amylase	8.9e-13	212	254	465	Alpha-amylase_C	2.6e-23	100	625	724
UPI0000535137	724	Type 1	N1 Domain	0.00065	78	20	97	CBM_48	1.5e-28	84	121	204	Alpha-amylase	1.2e-12	312	269	580	Alpha-amylase_C	2.4e-26	100	625	724
UPI0007475104	724	Type 1	N1 Domain	7e-05	71	20	90	CBM_48	2.4e-22	84	115	198	Alpha-amylase	5.5e-13	314	254	567	Alpha-amylase_C	4.8e-20	100	625	724
UPI0004C6B510	725	Type 1	N1 Domain	7.3e-05	72	20	91	CBM_48	3.8e-22	84	115	198	Alpha-amylase	5.5e-14	319	255	573	Alpha-amylase_C	5.8e-18	100	626	725
UPI0004E62D1E	725	Type 1	N1 Domain	3.7e-05	73	20	92	CBM_48	5.6e-24	84	116	199	Alpha-amylase	5.1e-12	313	255	567	Alpha-amylase_C	6.6e-23	100	626	725
UPI00067B7072	725	Type 1	N1 Domain	3.1e-06	73	20	92	CBM_48	1.3e-23	84	116	199	Alpha-amylase	1.3e-12	313	255	567	Alpha-amylase_C	2.3e-23	100	626	725
UPI00076DC36B	725	Type 1	N1 Domain	5.8e-06	72	20	91	CBM_48	2.8e-22	84	115	198	Alpha-amylase	5.5e-14	319	255	573	Alpha-amylase_C	7.4e-19	100	626	725
UPI000744C13F	719	Type 1	N1 Domain	1.8e-07	78	20	97	CBM_48	9.3e-21	88	119	206	Alpha-amylase	3e-12	313	268	580	Alpha-amylase_C	3.8e-16	92	626	717
UPI00074701D6	725	Type 1	N1 Domain	5.8e-06	72	20	91	CBM_48	2.8e-22	84	115	198	Alpha-amylase	5.5e-14	319	255	573	Alpha-amylase_C	7.4e-19	100	626	725
UPI0005BECB24	727	Type 1	N1 Domain	6.8e-06	75	20	94	CBM_48	4.8e-24	84	118	201	Alpha-amylase	3.2e-13	315	258	572	Alpha-amylase_C	6.6e-25	100	628	727
UPI0003D67495	731	Type 1	N1 Domain	8.9e-08	83	20	102	CBM_48	1.8e-24	83	127	209	Alpha-amylase	1.6e-16	208	272	479	Alpha-amylase_C	7.1e-26	99	629	727
UPI00020E5CAB	730	Type 1	N1 Domain	2.5e-06	78	20	97	CBM_48	3.3e-25	84	121	204	Alpha-amylase	7.6e-13	208	262	469	Alpha-amylase_C	7.7e-25	100	631	730
UPI00081E27B6	730	Type 1	N1 Domain	5.4e-07	78	20	97	CBM_48	1.7e-24	84	121	204	Alpha-amylase	7.7e-13	207	262	468	Alpha-amylase_C	6.1e-24	100	631	730
UPI0008C10A11	732	Type 1	N1 Domain	1.3e-05	82	20	101	CBM_48	2.8e-25	84	125	208	Alpha-amylase	4.1e-13	314	274	587	Alpha-amylase_C	1.5e-27	100	632	731
UPI00061F7DC3	737	Type 1	N1 Domain	4.1e-06	77	20	96	CBM_48	6.3e-23	88	120	207	Alpha-amylase	1e-08	310	276	585	Alpha-amylase_C	6.7e-25	101	633	733
UPI00057DA5C4	740	Type 1	N1 Domain	1.9e-06	84	20	103	CBM_48	9.1e-26	85	127	211	Alpha-amylase	8.2e-11	118	272	389	Alpha-amylase_C	3e-26	105	635	739
UPI00095B8616	735	Type 1	N1 Domain	1.1e-05	80	20	99	CBM_48	7.7e-24	85	123	207	Alpha-amylase	2e-14	202	275	476	Alpha-amylase_C	2.5e-24	100	635	734
UPI0002A089DC	755	Type 1	N1 Domain	9.9e-10	80	20	99	CBM_48	7.3e-26	83	124	206	Alpha-amylase	3.5e-17	173	295	467	Alpha-amylase_C	2.7e-27	100	650	749
UPI000B6B0CF4	793	Type 1	N1 Domain	2.9e-09	74	21	94	CBM_48	5.6e-24	84	118	201	Alpha-amylase	3.6e-13	310	260	569	Alpha-amylase_C	2e-24	99	617	715
UPI0001A3F14D	785	Type 1	N1 Domain	2e-09	74	21	94	CBM_48	5.5e-24	84	118	201	Alpha-amylase	3.5e-13	310	260	569	Alpha-amylase_C	5.5e-24	99	617	715
UPI0007C11B5F	737	Type 1	N1 Domain	1.6e-08	74	21	94	CBM_48	5.2e-25	84	118	201	Alpha-amylase	8.7e-14	311	259	569	Alpha-amylase_C	2.9e-25	99	617	715
UPI0001D9F9DC	715	Type 1	N1 Domain	4.6e-06	73	21	93	CBM_48	7.1e-23	84	117	200	Alpha-amylase	1.7e-10	313	260	572	Alpha-amylase_C	1e-24	96	618	713
UPI0006AEA764	732	Type 1	N1 Domain	0.00097	71	21	91	CBM_48	2.2e-26	88	115	202	Alpha-amylase	1.1e-11	203	261	463	Alpha-amylase_C	3.8e-24	99	618	716
UPI0006F8BF7A	713	Type 1	N1 Domain	0.00014	73	21	93	CBM_48	2.1e-20	84	117	200	Alpha-amylase	4.7e-12	313	260	572	Alpha-amylase_C	2.2e-23	96	618	713
UPI0009C2B3F9	723	Type 1	N1 Domain	3.8e-10	75	21	95	CBM_48	1.5e-25	84	119	202	Alpha-amylase	1.8e-13	312	260	571	Alpha-amylase_C	8.1e-24	99	618	716
UPI000967D6E0	715	Type 1	N1 Domain	8.3e-06	72	21	92	CBM_48	1.4e-23	84	116	199	Alpha-amylase	9.3e-12	315	259	573	Alpha-amylase_C	1.2e-24	97	618	714
UPI00017378E1	715	Type 1	N1 Domain	7.5e-07	73	21	93	CBM_48	2.2e-22	84	117	200	Alpha-amylase	8e-12	313	260	572	Alpha-amylase_C	6.2e-25	96	618	713
UPI000299384A	715	Type 1	N1 Domain	9.2e-06	73	21	93	CBM_48	1.1e-22	84	117	200	Alpha-amylase	3e-11	313	260	572	Alpha-amylase_C	1.1e-24	96	618	713
UPI0009690405	715	Type 1	N1 Domain	0.00034	73	21	93	CBM_48	1.8e-22	84	117	200	Alpha-amylase	1.1e-10	313	260	572	Alpha-amylase_C	4.5e-26	96	618	713
UPI000B675F9E	724	Type 1	N1 Domain	1.9e-05	73	21	93	CBM_48	4.2e-23	84	117	200	Alpha-amylase	8.2e-12	198	259	456	Alpha-amylase_C	4e-25	99	621	719
UPI0006D3F405	724	Type 1	N1 Domain	3.3e-06	73	21	93	CBM_48	1.8e-23	84	117	200	Alpha-amylase	7.9e-12	198	259	456	Alpha-amylase_C	4.7e-25	99	621	719
UPI0007EE37F0	724	Type 1	N1 Domain	1.8e-05	73	21	93	CBM_48	4.2e-23	84	117	200	Alpha-amylase	8.2e-12	199	259	457	Alpha-amylase_C	4.8e-25	99	621	719
UPI0009DA55CA	725	Type 1	N1 Domain	2.7e-06	73	21	93	CBM_48	3.6e-24	84	117	200	Alpha-amylase	1.2e-11	200	259	458	Alpha-amylase_C	6.7e-25	99	621	719
UPI00062BCE28	721	Type 1	N1 Domain	0.00023	73	21	93	CBM_48	9.1e-28	85	117	201	Alpha-amylase	3.6e-12	309	265	573	Alpha-amylase_C	2.7e-25	98	621	718
UPI00056460E6	719	Type 1	N1 Domain	0.00096	71	21	91	CBM_48	3e-24	84	116	199	Alpha-amylase	4.8e-13	207	256	462	Alpha-amylase_C	1.7e-23	99	621	719
UPI0008962474	721	Type 1	N1 Domain	0.00023	73	21	93	CBM_48	8.8e-28	85	117	201	Alpha-amylase	8e-12	309	265	573	Alpha-amylase_C	1.2e-24	98	621	718
UPI00081FA9AD	719	Type 1	N1 Domain	9.6e-07	77	21	97	CBM_48	8e-24	84	121	204	Alpha-amylase	3.8e-11	202	264	465	Alpha-amylase_C	9.4e-26	98	622	719
UPI0006B89A24	723	Type 1	N1 Domain	0.00015	75	21	95	CBM_48	3.9e-23	85	119	203	Alpha-amylase	8.8e-10	198	262	459	Alpha-amylase_C	1.6e-27	100	623	722
UPI0006B98A37	723	Type 1	N1 Domain	2.4e-05	75	21	95	CBM_48	4.1e-22	85	119	203	Alpha-amylase	2.4e-08	199	262	460	Alpha-amylase_C	9.6e-27	100	623	722
UPI0006FF7D29	725	Type 1	N1 Domain	8.5e-07	78	21	98	CBM_48	9.3e-28	85	122	206	Alpha-amylase	2.2e-10	314	262	575	Alpha-amylase_C	2.9e-22	103	623	725
UPI0008BE3A0F	723	Type 1	N1 Domain	2.5e-05	73	21	93	CBM_48	1.9e-27	85	117	201	Alpha-amylase	1.8e-13	312	266	577	Alpha-amylase_C	2.8e-22	99	623	721
UPI0008C99A7F	722	Type 1	N1 Domain	2.4e-06	73	21	93	CBM_48	7.4e-27	85	117	201	Alpha-amylase	7.4e-13	311	266	576	Alpha-amylase_C	5e-23	99	623	721
UPI00020A467C	723	Type 1	N1 Domain	0.00015	75	21	95	CBM_48	4.1e-26	85	119	203	Alpha-amylase	8.2e-10	197	265	461	Alpha-amylase_C	1.3e-20	100	623	722
UPI00070A9C3B	725	Type 1	N1 Domain	1.6e-07	78	21	98	CBM_48	9.3e-28	85	122	206	Alpha-amylase	6.6e-11	314	262	575	Alpha-amylase_C	1.9e-22	103	623	725
UPI0002565F8E	723	Type 1	N1 Domain	2.7e-05	75	21	95	CBM_48	1.8e-25	85	119	203	Alpha-amylase	2.8e-09	204	265	468	Alpha-amylase_C	1.3e-22	100	623	722
UPI0006179D59	722	Type 1	N1 Domain	0.00063	73	21	93	CBM_48	6.6e-29	85	117	201	Alpha-amylase	8.3e-14	313	263	575	Alpha-amylase_C	1.4e-23	99	623	721
UPI0008B1E52D	730	Type 1	N1 Domain	6.7e-06	79	21	99	CBM_48	5.5e-26	85	123	207	Alpha-amylase	1.2e-09	305	273	577	Alpha-amylase_C	1.6e-21	107	624	730
UPI00072F295D	736	Type 1	N1 Domain	6.7e-06	74	21	94	CBM_48	5.7e-25	85	118	202	Alpha-amylase	4e-12	316	261	576	Alpha-amylase_C	5e-24	104	624	727
UPI00094BDE3B	732	Type 1	N1 Domain	1.4e-06	74	21	94	CBM_48	1e-25	85	118	202	Alpha-amylase	4e-12	316	261	576	Alpha-amylase_C	4.1e-25	100	624	723
UPI000956DE8E	722	Type 1	N1 Domain	0.00079	78	21	98	CBM_48	6.2e-24	84	122	205	Alpha-amylase	1.3e-09	202	266	467	Alpha-amylase_C	6.6e-25	98	624	721
UPI000922052A	725	Type 1	N1 Domain	6.2e-08	76	21	96	CBM_48	5.2e-28	85	120	204	Alpha-amylase	5.5e-11	242	266	507	Alpha-amylase_C	1.5e-25	101	624	724
UPI000B4CC6D6	729	Type 1	N1 Domain	2e-07	77	21	97	CBM_48	3.7e-24	84	121	204	Alpha-amylase	1.6e-11	91	263	353	Alpha-amylase_C	1.3e-24	99	625	723
UPI000A0A90BC	726	Type 1	N1 Domain	9.3e-07	77	21	97	CBM_48	1.9e-26	85	121	205	Alpha-amylase	2.1e-10	297	264	560	Alpha-amylase_C	7.5e-24	101	625	725
UPI0006CB67BF	724	Type 1	N1 Domain	6.1e-05	75	21	95	CBM_48	2e-26	88	119	206	Alpha-amylase	1.8e-10	312	265	576	Alpha-amylase_C	7.4e-24	99	625	723
UPI0008CF8B16	726	Type 1	N1 Domain	1.5e-05	77	21	97	CBM_48	1.4e-25	85	121	205	Alpha-amylase	6.3e-11	205	267	471	Alpha-amylase_C	1.8e-24	101	625	725
UPI00084C48FA	725	Type 1	N1 Domain	9.4e-08	75	21	95	CBM_48	3.3e-23	85	119	203	Alpha-amylase	4.1e-11	198	267	464	Alpha-amylase_C	3.9e-29	100	625	724
UPI0004160B13	727	Type 1	N1 Domain	5.5e-05	77	21	97	CBM_48	6.5e-27	84	121	204	Alpha-amylase	1.8e-11	311	265	575	Alpha-amylase_C	4e-25	99	625	723
UPI0007015AA7	723	Type 1	N1 Domain	0.00078	78	21	98	CBM_48	1.9e-22	85	119	203	Alpha-amylase	9.1e-11	319	263	581	Alpha-amylase_C	3.9e-27	99	625	723
UPI0008497AEC	725	Type 1	N1 Domain	0.00012	75	21	95	CBM_48	1e-24	85	119	203	Alpha-amylase	2.8e-11	198	267	464	Alpha-amylase_C	3.8e-29	100	625	724
UPI0009140ED9	726	Type 1	N1 Domain	9.6e-05	77	21	97	CBM_48	1.2e-26	85	121	205	Alpha-amylase	1.3e-08	205	267	471	Alpha-amylase_C	1.6e-24	101	625	725
UPI000991947E	726	Type 1	N1 Domain	3.2e-05	77	21	97	CBM_48	2.8e-26	85	121	205	Alpha-amylase	6.2e-11	243	264	506	Alpha-amylase_C	4.5e-25	101	625	725
UPI0009502485	726	Type 1	N1 Domain	3.2e-07	77	21	97	CBM_48	4.8e-26	85	121	205	Alpha-amylase	1e-11	204	267	470	Alpha-amylase_C	6.4e-22	101	625	725
UPI0004E8AA2E	719	Type 1	N1 Domain	0.00084	76	21	96	CBM_48	3.1e-24	85	120	204	Alpha-amylase	1.9e-10	315	265	579	Alpha-amylase_C	1e-21	93	626	718
UPI0006F2683C	728	Type 1	N1 Domain	2.5e-07	82	21	102	CBM_48	3.5e-26	85	126	210	Alpha-amylase	3.9e-11	316	265	580	Alpha-amylase_C	8.4e-22	103	626	728
UPI00026ED8F8	719	Type 1	N1 Domain	6e-05	76	21	96	CBM_48	1.8e-26	85	120	204	Alpha-amylase	1.8e-09	317	264	580	Alpha-amylase_C	3.1e-21	93	626	718
UPI000155B5A4	725	Type 1	N1 Domain	2.5e-05	73	21	93	CBM_48	3.7e-19	85	117	201	Alpha-amylase	1.9e-12	205	268	472	Alpha-amylase_C	2e-25	99	626	724
UPI000446F62C	727	Type 1	N1 Domain	0.00055	81	21	101	CBM_48	1.5e-25	85	125	209	Alpha-amylase	3.7e-10	320	263	582	Alpha-amylase_C	2.7e-25	101	626	726
UPI000452BC87	727	Type 1	N1 Domain	0.00011	81	21	101	CBM_48	7.1e-26	85	125	209	Alpha-amylase	7e-09	203	264	466	Alpha-amylase_C	6.5e-25	101	626	726
UPI000918A74C	725	Type 1	N1 Domain	0.00035	77	21	97	CBM_48	2.3e-28	84	121	204	Alpha-amylase	4.6e-11	312	269	580	Alpha-amylase_C	2.3e-23	99	626	724
UPI0001712A6B	728	Type 1	N1 Domain	0.00052	77	21	97	CBM_48	1.3e-26	84	121	204	Alpha-amylase	1.1e-12	206	260	465	Alpha-amylase_C	1.1e-27	98	626	723
UPI0008691C14	726	Type 1	N1 Domain	0.00062	76	21	96	CBM_48	1.7e-25	85	120	204	Alpha-amylase	2.6e-12	311	269	579	Alpha-amylase_C	1.1e-23	98	626	723
UPI00038830BC	719	Type 1	N1 Domain	1.6e-05	76	21	96	CBM_48	5.6e-26	85	120	204	Alpha-amylase	3.1e-10	311	265	575	Alpha-amylase_C	9.1e-23	93	626	718
UPI00044824E8	727	Type 1	N1 Domain	0.00045	81	21	101	CBM_48	4.2e-26	85	125	209	Alpha-amylase	3.8e-09	206	263	468	Alpha-amylase_C	5.1e-24	101	626	726
UPI00070366E6	728	Type 1	N1 Domain	5.8e-05	81	21	101	CBM_48	5.6e-28	85	125	209	Alpha-amylase	1.7e-10	316	265	580	Alpha-amylase_C	2.1e-22	103	626	728
UPI000447808F	727	Type 1	N1 Domain	0.00013	81	21	101	CBM_48	9.4e-26	85	125	209	Alpha-amylase	6.8e-10	320	263	582	Alpha-amylase_C	2e-25	101	626	726
UPI000770665F	719	Type 1	N1 Domain	0.00037	76	21	96	CBM_48	4e-24	85	120	204	Alpha-amylase	1.9e-10	208	265	472	Alpha-amylase_C	1.4e-20	93	626	718
UPI0009C4AA07	726	Type 1	N1 Domain	9.3e-06	77	21	97	CBM_48	1.1e-26	84	121	204	Alpha-amylase	2.4e-12	195	269	463	Alpha-amylase_C	7.5e-26	99	627	725
UPI00020BE187	730	Type 1	N1 Domain	1.6e-05	80	21	100	CBM_48	6.7e-25	88	124	211	Alpha-amylase	3.4e-11	249	269	517	Alpha-amylase_C	6.5e-24	99	627	725
UPI0004DDCAA0	729	Type 1	N1 Domain	1.3e-05	77	21	97	CBM_48	8.9e-26	85	121	205	Alpha-amylase	2.6e-08	309	271	579	Alpha-amylase_C	3e-24	101	628	728
UPI0005F1F908	729	Type 1	N1 Domain	0.00077	78	21	98	CBM_48	3.1e-24	84	122	205	Alpha-amylase	2.2e-07	313	271	583	Alpha-amylase_C	5e-27	100	628	727
UPI0008BF40CC	727	Type 1	N1 Domain	8e-05	75	21	95	CBM_48	1.2e-24	85	120	204	Alpha-amylase	3.6e-12	314	271	584	Alpha-amylase_C	1.3e-25	100	628	727
UPI000067F987	729	Type 1	N1 Domain	1.3e-05	77	21	97	CBM_48	1.3e-24	85	121	205	Alpha-amylase	7.5e-09	210	267	476	Alpha-amylase_C	2e-26	101	628	728
UPI0007AF5E80	730	Type 1	N1 Domain	9.8e-10	82	21	102	CBM_48	7.3e-24	83	127	209	Alpha-amylase	4e-15	206	272	477	Alpha-amylase_C	9.3e-26	100	629	728
UPI000910A0A5	729	Type 1	N1 Domain	0.00036	81	21	101	CBM_48	2.8e-26	85	125	209	Alpha-amylase	2.5e-10	205	271	475	Alpha-amylase_C	8.1e-26	100	629	728
UPI000958420C	731	Type 1	N1 Domain	7.6e-05	81	21	101	CBM_48	6e-27	85	125	209	Alpha-amylase	2.9e-09	303	273	575	Alpha-amylase_C	1.1e-26	101	629	729
UPI0002C615A7	732	Type 1	N1 Domain	9e-05	78	21	98	CBM_48	7.6e-25	85	122	206	Alpha-amylase	5.5e-09	194	273	466	Alpha-amylase_C	1e-18	100	630	729
UPI0004E79846	737	Type 1	N1 Domain	0.0005	79	21	99	CBM_48	4.2e-25	85	123	207	Alpha-amylase	3.4e-12	199	263	461	Alpha-amylase_C	3.8e-23	107	630	736
UPI0008C08A27	730	Type 1	N1 Domain	7e-08	78	21	98	CBM_48	5.6e-25	84	122	205	Alpha-amylase	2.5e-17	198	274	471	Alpha-amylase_C	2.4e-21	100	630	729
UPI000912D371	730	Type 1	N1 Domain	2.8e-07	78	21	98	CBM_48	2.1e-22	84	122	205	Alpha-amylase	9.8e-15	192	272	463	Alpha-amylase_C	6.9e-20	99	630	728
UPI0009672D75	731	Type 1	N1 Domain	3.5e-08	78	21	98	CBM_48	6.3e-23	84	122	205	Alpha-amylase	1.8e-16	194	273	466	Alpha-amylase_C	2.1e-19	100	630	729
UPI00052CA36B	731	Type 1	N1 Domain	2.7e-05	78	21	98	CBM_48	7.6e-25	85	122	206	Alpha-amylase	8.9e-10	201	273	473	Alpha-amylase_C	1.1e-24	100	631	730
UPI0008C71DD3	733	Type 1	N1 Domain	3e-05	81	21	101	CBM_48	1.2e-27	84	125	208	Alpha-amylase	9.1e-14	316	272	587	Alpha-amylase_C	3.6e-28	100	632	731
UPI0008CC1C4B	734	Type 1	N1 Domain	0.00022	80	21	100	CBM_48	1.9e-24	85	124	208	Alpha-amylase	4.5e-14	312	275	586	Alpha-amylase_C	2.2e-22	100	632	731
UPI00091FEB69	748	Type 1	N1 Domain	8.1e-05	81	21	101	CBM_48	5.6e-28	84	125	208	Alpha-amylase	1.4e-13	317	272	588	Alpha-amylase_C	2.7e-29	100	632	731
UPI00092389A2	732	Type 1	N1 Domain	5.6e-06	82	21	102	CBM_48	2.5e-24	83	127	209	Alpha-amylase	9.4e-16	311	275	585	Alpha-amylase_C	3.5e-23	99	633	731
UPI0008C8B1CB	733	Type 1	N1 Domain	8.6e-08	82	21	102	CBM_48	8.4e-27	85	126	210	Alpha-amylase	4.1e-14	311	277	587	Alpha-amylase_C	1e-25	99	634	732
UPI00095EB6DD	733	Type 1	N1 Domain	8.9e-07	82	21	102	CBM_48	4.9e-26	85	126	210	Alpha-amylase	5.5e-13	314	274	587	Alpha-amylase_C	3.4e-27	100	634	733
UPI000733A19C	751	Type 1	N1 Domain	0.00068	79	21	99	CBM_48	1.7e-25	85	123	207	Alpha-amylase	4.6e-10	201	267	467	Alpha-amylase_C	2.8e-19	105	634	738
UPI0009CC017C	737	Type 1	N1 Domain	4.2e-06	82	21	102	CBM_48	3.6e-25	84	126	209	Alpha-amylase	4.7e-13	265	279	543	Alpha-amylase_C	1.3e-24	100	635	734
UPI0002B6B99F	735	Type 1	N1 Domain	3.4e-11	84	21	104	CBM_48	5.3e-23	84	128	211	Alpha-amylase	1.8e-13	196	276	471	Alpha-amylase_C	8.3e-20	100	636	735
UPI0006A4E616	740	Type 1	N1 Domain	0.00041	78	21	98	CBM_48	1.6e-27	85	122	206	Alpha-amylase	0.00024	211	272	482	Alpha-amylase_C	2.4e-23	104	636	739
UPI00052C68D1	735	Type 1	N1 Domain	8e-08	84	21	104	CBM_48	8.5e-23	83	128	210	Alpha-amylase	5.5e-14	207	274	480	Alpha-amylase_C	2.7e-19	100	636	735
UPI00015FBC26	748	Type 1	N1 Domain	3.2e-09	82	21	102	CBM_48	5.4e-27	83	126	208	Alpha-amylase	8.2e-14	202	279	480	Alpha-amylase_C	1.2e-22	107	637	743
UPI000354F088	748	Type 1	N1 Domain	2.1e-08	82	21	102	CBM_48	1.6e-27	83	126	208	Alpha-amylase	8.4e-15	205	279	483	Alpha-amylase_C	3.4e-24	107	637	743
UPI000791F9C6	748	Type 1	N1 Domain	2.8e-08	82	21	102	CBM_48	1.6e-27	83	126	208	Alpha-amylase	8.4e-15	205	279	483	Alpha-amylase_C	1.7e-23	107	637	743
UPI0007790B1E	746	Type 1	N1 Domain	4.4e-08	82	21	102	CBM_48	1.6e-25	83	126	208	Alpha-amylase	9.6e-15	199	279	477	Alpha-amylase_C	3.1e-24	107	637	743
UPI0007792E97	746	Type 1	N1 Domain	3.8e-08	82	21	102	CBM_48	8.2e-26	83	126	208	Alpha-amylase	9.6e-15	199	279	477	Alpha-amylase_C	3.1e-24	107	637	743
UPI0007799B65	748	Type 1	N1 Domain	2.9e-07	82	21	102	CBM_48	1.6e-27	83	126	208	Alpha-amylase	2.4e-15	201	279	479	Alpha-amylase_C	2.4e-23	107	637	743
UPI0007BCACB7	743	Type 1	N1 Domain	5.7e-07	85	21	105	CBM_48	3.5e-25	85	129	213	Alpha-amylase	1.4e-10	113	276	388	Alpha-amylase_C	8.9e-25	105	638	742
UPI00094A5398	835	Type 1	N1 Domain	2.1e-06	82	21	102	CBM_48	4.9e-23	83	126	208	Alpha-amylase	5.8e-13	191	289	479	Alpha-amylase_C	1.1e-24	112	645	756
UPI0003B239B2	763	Type 1	N1 Domain	1.2e-09	80	21	100	CBM_48	9.5e-29	83	125	207	Alpha-amylase	6.9e-16	181	293	473	Alpha-amylase_C	5.6e-28	100	651	750
UPI00017EE5D8	763	Type 1	N1 Domain	8.2e-10	79	21	99	CBM_48	2.9e-28	83	124	206	Alpha-amylase	4.2e-16	178	293	470	Alpha-amylase_C	4.7e-29	100	651	750
UPI000B6DB4BF	713	Type 1	N1 Domain	0.00074	73	22	94	CBM_48	1.2e-21	83	118	200	Alpha-amylase	1.4e-09	313	259	571	Alpha-amylase_C	1.9e-26	95	618	712
UPI0002B8F4A7	712	Type 1	N1 Domain	2e-05	72	22	93	CBM_48	3.4e-20	84	117	200	Alpha-amylase	2.1e-10	309	258	566	Alpha-amylase_C	5.7e-25	94	618	711
UPI00065F0A3C	717	Type 1	N1 Domain	0.00019	70	22	91	CBM_48	6.4e-26	88	115	202	Alpha-amylase	2e-11	206	259	464	Alpha-amylase_C	6.3e-24	99	618	716
UPI00015086E3	712	Type 1	N1 Domain	0.00039	72	22	93	CBM_48	6.3e-21	84	117	200	Alpha-amylase	2.1e-10	201	258	458	Alpha-amylase_C	9e-25	94	618	711
UPI000240954E	712	Type 1	N1 Domain	0.00018	72	22	93	CBM_48	6.3e-21	84	117	200	Alpha-amylase	3.7e-10	201	258	458	Alpha-amylase_C	9.6e-25	94	618	711
UPI0002405928	712	Type 1	N1 Domain	8.1e-05	72	22	93	CBM_48	6.3e-21	84	117	200	Alpha-amylase	1.6e-10	201	258	458	Alpha-amylase_C	7.9e-25	94	618	711
UPI0002409303	712	Type 1	N1 Domain	0.00012	72	22	93	CBM_48	6.3e-21	84	117	200	Alpha-amylase	8.7e-10	198	258	455	Alpha-amylase_C	6e-25	94	618	711
UPI000A196634	712	Type 1	N1 Domain	0.0009	76	22	97	CBM_48	8.1e-21	84	118	201	Alpha-amylase	5.8e-11	316	259	574	Alpha-amylase_C	9.1e-25	93	619	711
UPI0003DF1D22	716	Type 1	N1 Domain	0.00049	73	22	94	CBM_48	2.5e-22	84	118	201	Alpha-amylase	4.5e-10	313	261	573	Alpha-amylase_C	1.8e-24	96	619	714
UPI0004B10E3B	712	Type 1	N1 Domain	4.5e-05	76	22	97	CBM_48	4.5e-22	84	118	201	Alpha-amylase	9.8e-11	315	259	573	Alpha-amylase_C	4.9e-27	93	619	711
UPI00005B339C	716	Type 1	N1 Domain	0.00072	73	22	94	CBM_48	1.8e-20	84	118	201	Alpha-amylase	1.6e-12	314	261	574	Alpha-amylase_C	5.6e-22	96	619	714
UPI0005C98B29	715	Type 1	N1 Domain	0.00097	72	22	93	CBM_48	1.3e-19	84	118	201	Alpha-amylase	3.3e-10	205	259	463	Alpha-amylase_C	1.1e-25	96	619	714
UPI0005CB0DD5	715	Type 1	N1 Domain	0.00097	72	22	93	CBM_48	2.8e-19	84	118	201	Alpha-amylase	3.2e-10	205	259	463	Alpha-amylase_C	1.3e-25	96	619	714
UPI0007C1A9CE	712	Type 1	N1 Domain	0.00067	77	22	98	CBM_48	8.1e-21	84	118	201	Alpha-amylase	5.7e-11	316	259	574	Alpha-amylase_C	5.3e-24	93	619	711
UPI0007C1CAE5	715	Type 1	N1 Domain	0.00083	76	22	97	CBM_48	4.2e-21	84	118	201	Alpha-amylase	4.7e-10	315	259	573	Alpha-amylase_C	7.5e-26	96	619	714
UPI0007C55CB9	715	Type 1	N1 Domain	0.00048	76	22	97	CBM_48	1.9e-20	84	118	201	Alpha-amylase	1.5e-11	315	259	573	Alpha-amylase_C	1.4e-26	96	619	714
UPI0009A48D57	716	Type 1	N1 Domain	2.9e-05	73	22	94	CBM_48	2.5e-21	84	118	201	Alpha-amylase	3e-11	314	261	574	Alpha-amylase_C	4.2e-22	96	619	714
UPI0009B120B7	715	Type 1	N1 Domain	0.00037	76	22	97	CBM_48	2.3e-20	84	118	201	Alpha-amylase	1.4e-10	315	259	573	Alpha-amylase_C	1.1e-27	96	619	714
UPI00024D3192	712	Type 1	N1 Domain	0.00067	77	22	98	CBM_48	8.1e-21	84	118	201	Alpha-amylase	5.7e-11	316	259	574	Alpha-amylase_C	8.7e-24	93	619	711
UPI00025D2245	712	Type 1	N1 Domain	0.0009	76	22	97	CBM_48	8e-21	84	118	201	Alpha-amylase	5.7e-11	316	259	574	Alpha-amylase_C	1.4e-24	93	619	711
UPI00026FC2AF	715	Type 1	N1 Domain	0.00049	76	22	97	CBM_48	3e-21	84	118	201	Alpha-amylase	1.3e-11	315	259	573	Alpha-amylase_C	1.2e-27	96	619	714
UPI00031AFE3F	715	Type 1	N1 Domain	0.00099	76	22	97	CBM_48	7e-20	84	118	201	Alpha-amylase	3.8e-10	199	260	458	Alpha-amylase_C	6.7e-24	96	619	714
UPI00036F07F9	715	Type 1	N1 Domain	0.00099	76	22	97	CBM_48	7e-20	84	118	201	Alpha-amylase	3.8e-10	199	260	458	Alpha-amylase_C	6.7e-24	96	619	714
UPI00070A637F	715	Type 1	N1 Domain	0.00045	73	22	94	CBM_48	7.7e-21	84	118	201	Alpha-amylase	8.4e-09	207	259	465	Alpha-amylase_C	6.6e-25	96	619	714
UPI00070BCC4F	715	Type 1	N1 Domain	0.00032	73	22	94	CBM_48	7.7e-21	84	118	201	Alpha-amylase	5.7e-12	315	259	573	Alpha-amylase_C	1.2e-25	96	619	714
UPI00070BE9FB	715	Type 1	N1 Domain	0.00016	73	22	94	CBM_48	2.6e-21	84	118	201	Alpha-amylase	4.9e-12	315	259	573	Alpha-amylase_C	2.2e-27	96	619	714
UPI00070D93E6	715	Type 1	N1 Domain	0.00052	76	22	97	CBM_48	6.7e-21	84	118	201	Alpha-amylase	8.6e-11	316	259	574	Alpha-amylase_C	1e-26	96	619	714
UPI00070DBEB5	712	Type 1	N1 Domain	0.00022	76	22	97	CBM_48	1.7e-21	84	118	201	Alpha-amylase	1.7e-11	315	259	573	Alpha-amylase_C	1.6e-26	93	619	711
UPI00077C75D5	712	Type 1	N1 Domain	0.00015	76	22	97	CBM_48	2.5e-21	84	118	201	Alpha-amylase	1.4e-10	315	259	573	Alpha-amylase_C	1e-25	93	619	711
UPI00077E3A8B	712	Type 1	N1 Domain	0.00087	76	22	97	CBM_48	2.6e-21	84	118	201	Alpha-amylase	1e-10	315	259	573	Alpha-amylase_C	1.5e-27	93	619	711
UPI00087A0942	715	Type 1	N1 Domain	1.8e-05	73	22	94	CBM_48	6.2e-21	84	118	201	Alpha-amylase	3e-11	198	259	456	Alpha-amylase_C	5.9e-25	96	619	714
UPI00087B0122	715	Type 1	N1 Domain	9.1e-06	73	22	94	CBM_48	2.5e-20	84	118	201	Alpha-amylase	2.1e-12	206	259	464	Alpha-amylase_C	6e-27	96	619	714
UPI00090A11F2	715	Type 1	N1 Domain	3.6e-05	73	22	94	CBM_48	2.2e-22	84	118	201	Alpha-amylase	1.7e-11	204	259	462	Alpha-amylase_C	1.4e-26	96	619	714
UPI00090BCB47	716	Type 1	N1 Domain	0.00013	73	22	94	CBM_48	1.7e-21	84	118	201	Alpha-amylase	2.2e-10	315	260	574	Alpha-amylase_C	2.8e-26	96	619	714
UPI00090C2782	715	Type 1	N1 Domain	3.1e-05	73	22	94	CBM_48	1.9e-20	84	118	201	Alpha-amylase	2.1e-10	205	260	464	Alpha-amylase_C	1.8e-26	96	619	714
UPI00092BA102	716	Type 1	N1 Domain	0.00063	73	22	94	CBM_48	2.7e-22	84	118	201	Alpha-amylase	1.3e-10	314	261	574	Alpha-amylase_C	6.1e-24	96	619	714
UPI00095A7D06	716	Type 1	N1 Domain	0.00012	73	22	94	CBM_48	9.3e-22	84	118	201	Alpha-amylase	3.9e-11	313	261	573	Alpha-amylase_C	9.5e-25	96	619	714
UPI000231CDE6	715	Type 1	N1 Domain	0.00043	76	22	97	CBM_48	7.1e-21	84	118	201	Alpha-amylase	4.7e-10	315	259	573	Alpha-amylase_C	1.1e-25	96	619	714
UPI000240AA27	714	Type 1	N1 Domain	9.1e-07	73	22	94	CBM_48	3.8e-21	84	118	201	Alpha-amylase	7.5e-10	202	260	461	Alpha-amylase_C	2.2e-25	95	619	713
UPI000396BA7C	715	Type 1	N1 Domain	0.0009	76	22	97	CBM_48	7e-20	84	118	201	Alpha-amylase	2.4e-09	206	260	465	Alpha-amylase_C	1.4e-26	96	619	714
UPI000456F5CE	715	Type 1	N1 Domain	0.00043	76	22	97	CBM_48	7.1e-21	84	118	201	Alpha-amylase	4.7e-10	315	259	573	Alpha-amylase_C	3.9e-26	96	619	714
UPI0000684CB1	716	Type 1	N1 Domain	0.00018	73	22	94	CBM_48	3.3e-21	84	118	201	Alpha-amylase	7.2e-12	314	261	574	Alpha-amylase_C	1.1e-22	96	619	714
UPI000709DF59	715	Type 1	N1 Domain	0.00028	73	22	94	CBM_48	4.7e-21	84	118	201	Alpha-amylase	4.9e-12	315	259	573	Alpha-amylase_C	2.4e-27	96	619	714
UPI000745DE84	712	Type 1	N1 Domain	0.00015	76	22	97	CBM_48	2.5e-21	84	118	201	Alpha-amylase	1.4e-10	315	259	573	Alpha-amylase_C	1e-25	93	619	711
UPI000926E4B9	715	Type 1	N1 Domain	4.5e-05	73	22	94	CBM_48	6.3e-20	84	118	201	Alpha-amylase	1.9e-11	315	259	573	Alpha-amylase_C	1.5e-26	96	619	714
UPI0005374A4D	715	Type 1	N1 Domain	0.00043	76	22	97	CBM_48	7.1e-21	84	118	201	Alpha-amylase	4.7e-10	315	259	573	Alpha-amylase_C	4e-26	96	619	714
UPI0008106B43	715	Type 1	N1 Domain	0.00026	73	22	94	CBM_48	7.7e-21	84	118	201	Alpha-amylase	6e-10	178	259	436	Alpha-amylase_C	8.8e-26	96	619	714
UPI0009095BB6	715	Type 1	N1 Domain	2.2e-05	73	22	94	CBM_48	6.1e-19	84	118	201	Alpha-amylase	2.6e-10	314	259	572	Alpha-amylase_C	1.8e-24	96	619	714
UPI00081053AA	715	Type 1	N1 Domain	0.00016	73	22	94	CBM_48	3.3e-21	84	118	201	Alpha-amylase	4.9e-12	315	259	573	Alpha-amylase_C	2.4e-27	96	619	714
UPI00087942AB	715	Type 1	N1 Domain	1.8e-05	73	22	94	CBM_48	2.8e-21	84	118	201	Alpha-amylase	3.7e-10	204	259	462	Alpha-amylase_C	6.6e-25	96	619	714
UPI00090359A2	715	Type 1	N1 Domain	0.00083	76	22	97	CBM_48	7.1e-21	84	118	201	Alpha-amylase	4.7e-10	315	259	573	Alpha-amylase_C	8.5e-26	96	619	714
UPI00095922D3	715	Type 1	N1 Domain	0.00025	73	22	94	CBM_48	1.4e-21	84	118	201	Alpha-amylase	3.9e-10	201	261	461	Alpha-amylase_C	2.7e-25	96	619	714
UPI0002561287	715	Type 1	N1 Domain	0.0007	76	22	97	CBM_48	1.5e-20	84	118	201	Alpha-amylase	5.7e-11	316	259	574	Alpha-amylase_C	1e-26	96	619	714
UPI0007049539	712	Type 1	N1 Domain	6.5e-05	76	22	97	CBM_48	4.5e-22	84	118	201	Alpha-amylase	9.8e-11	315	259	573	Alpha-amylase_C	5.5e-27	93	619	711
UPI0008160867	715	Type 1	N1 Domain	0.0004	76	22	97	CBM_48	8.2e-21	84	118	201	Alpha-amylase	5.7e-11	315	259	573	Alpha-amylase_C	4.7e-27	96	619	714
UPI0009718313	722	Type 1	N1 Domain	1.5e-05	75	22	96	CBM_48	4.3e-23	84	120	203	Alpha-amylase	1.4e-11	206	262	467	Alpha-amylase_C	2.3e-23	99	619	717
UPI00094CCD29	724	Type 1	N1 Domain	5e-05	72	22	93	CBM_48	1.6e-23	88	117	204	Alpha-amylase	4.2e-14	196	258	453	Alpha-amylase_C	1e-24	103	620	722
UPI0009684CE6	718	Type 1	N1 Domain	9.1e-05	73	22	94	CBM_48	2.2e-23	84	118	201	Alpha-amylase	6.8e-11	198	263	460	Alpha-amylase_C	3.6e-24	97	621	717
UPI0006AD1B45	719	Type 1	N1 Domain	1.3e-05	73	22	94	CBM_48	9.4e-25	84	118	201	Alpha-amylase	7.5e-13	312	260	571	Alpha-amylase_C	1.1e-17	88	622	709
UPI0008A8C55F	721	Type 1	N1 Domain	0.00016	73	22	94	CBM_48	1.9e-22	88	118	205	Alpha-amylase	1.1e-10	314	263	576	Alpha-amylase_C	4.7e-20	99	622	720
UPI0009C9710A	847	Type 1	N1 Domain	0.0005	73	22	94	CBM_48	2.1e-25	88	118	205	Alpha-amylase	3e-13	203	265	467	Alpha-amylase_C	6.3e-09	61	622	682
UPI00095CAFF5	720	Type 1	N1 Domain	0.00021	74	22	95	CBM_48	2.4e-27	88	119	206	Alpha-amylase	8.8e-13	204	264	467	Alpha-amylase_C	4e-28	98	622	719
UPI000868BEB6	719	Type 1	N1 Domain	8.4e-06	73	22	94	CBM_48	9.1e-25	84	118	201	Alpha-amylase	5.9e-13	312	260	571	Alpha-amylase_C	5.1e-18	88	622	709
UPI000451808E	720	Type 1	N1 Domain	0.0004	73	22	94	CBM_48	1.7e-25	88	118	205	Alpha-amylase	2.9e-13	309	265	573	Alpha-amylase_C	1.8e-24	99	622	720
UPI000A2489F2	722	Type 1	N1 Domain	0.00037	74	22	95	CBM_48	7.6e-24	88	115	202	Alpha-amylase	3.6e-11	314	265	578	Alpha-amylase_C	1.9e-21	99	623	721
UPI0003E969B1	721	Type 1	N1 Domain	0.00042	74	22	95	CBM_48	1.7e-25	84	119	202	Alpha-amylase	4.8e-12	310	266	575	Alpha-amylase_C	1.1e-22	98	623	720
UPI0009F145FE	723	Type 1	N1 Domain	9.5e-05	74	22	95	CBM_48	2.4e-21	88	115	202	Alpha-amylase	3.7e-11	203	266	468	Alpha-amylase_C	2.5e-23	99	623	721
UPI000724C593	723	Type 1	N1 Domain	0.00099	73	22	94	CBM_48	1.1e-25	84	118	201	Alpha-amylase	8e-14	323	257	579	Alpha-amylase_C	4.7e-27	98	623	720
UPI0005752648	727	Type 1	N1 Domain	0.00098	74	22	95	CBM_48	2.2e-25	84	119	202	Alpha-amylase	4.1e-09	202	261	462	Alpha-amylase_C	8.3e-22	88	623	710
UPI0001B1238D	723	Type 1	N1 Domain	4.1e-05	72	22	93	CBM_48	1.1e-25	85	118	202	Alpha-amylase	3.5e-16	185	267	451	Alpha-amylase_C	1.2e-22	99	624	722
UPI0006F200C5	716	Type 1	N1 Domain	0.00049	26	22	47	CBM_48	1e-25	85	118	202	Alpha-amylase	5.5e-11	315	263	577	Alpha-amylase_C	1.5e-20	92	624	715
UPI0006F55566	716	Type 1	N1 Domain	0.00049	26	22	47	CBM_48	2.7e-26	85	118	202	Alpha-amylase	1.4e-10	314	263	576	Alpha-amylase_C	3.3e-23	92	624	715
UPI0006F73925	716	Type 1	N1 Domain	0.00049	26	22	47	CBM_48	7.4e-26	85	118	202	Alpha-amylase	3.3e-11	315	263	577	Alpha-amylase_C	9.7e-22	92	624	715
UPI00022C405B	730	Type 1	N1 Domain	0.00023	74	22	95	CBM_48	6.7e-26	85	119	203	Alpha-amylase	2e-13	203	268	470	Alpha-amylase_C	1.2e-26	98	625	722
UPI00087C9692	725	Type 1	N1 Domain	3e-05	82	22	103	CBM_48	4e-24	83	127	209	Alpha-amylase	3.1e-08	310	270	579	Alpha-amylase_C	1.8e-25	99	625	723
UPI000887A751	722	Type 1	N1 Domain	0.00029	74	22	95	CBM_48	3.7e-27	85	119	203	Alpha-amylase	4.7e-12	317	263	579	Alpha-amylase_C	7e-20	92	625	716
UPI0006412DD7	725	Type 1	N1 Domain	1.2e-06	73	22	94	CBM_48	2e-24	88	118	205	Alpha-amylase	6.3e-12	208	265	472	Alpha-amylase_C	1.3e-23	99	625	723
UPI0007361FA0	717	Type 1	N1 Domain	0.0008	74	22	95	CBM_48	7.5e-27	85	119	203	Alpha-amylase	6.1e-12	317	263	579	Alpha-amylase_C	1e-20	92	625	716
UPI000B7BEE8F	725	Type 1	N1 Domain	4.1e-06	77	22	98	CBM_48	1.9e-29	84	122	205	Alpha-amylase	4.4e-11	195	267	461	Alpha-amylase_C	6.4e-26	99	626	724
UPI0001AB166B	725	Type 1	N1 Domain	4.2e-05	77	22	98	CBM_48	1.4e-29	84	122	205	Alpha-amylase	2.1e-11	167	267	433	Alpha-amylase_C	1.1e-26	99	626	724
UPI0001B0F8BE	725	Type 1	N1 Domain	2.1e-05	77	22	98	CBM_48	1.4e-29	84	122	205	Alpha-amylase	4.5e-11	179	267	445	Alpha-amylase_C	1.8e-26	99	626	724
UPI00003B8F72	725	Type 1	N1 Domain	8.1e-05	77	22	98	CBM_48	1.7e-29	84	122	205	Alpha-amylase	3e-11	180	267	446	Alpha-amylase_C	3e-26	99	626	724
UPI0004E74EA3	725	Type 1	N1 Domain	2.5e-06	77	22	98	CBM_48	1.7e-29	84	122	205	Alpha-amylase	1.3e-10	182	267	448	Alpha-amylase_C	1.4e-26	99	626	724
UPI0006F3CB59	725	Type 1	N1 Domain	0.0008	78	22	99	CBM_48	1.4e-21	84	123	206	Alpha-amylase	1.7e-11	314	263	576	Alpha-amylase_C	3.7e-19	89	626	714
UPI00022F746D	725	Type 1	N1 Domain	3.1e-06	77	22	98	CBM_48	1.6e-28	84	122	205	Alpha-amylase	1e-11	174	266	439	Alpha-amylase_C	2.2e-25	99	626	724
UPI00027B07D3	725	Type 1	N1 Domain	0.00012	77	22	98	CBM_48	1.8e-29	84	122	205	Alpha-amylase	3.2e-11	176	267	442	Alpha-amylase_C	1.2e-26	99	626	724
UPI00027E36B4	725	Type 1	N1 Domain	5.6e-06	77	22	98	CBM_48	1.9e-29	84	122	205	Alpha-amylase	2.4e-11	182	267	448	Alpha-amylase_C	7.1e-26	99	626	724
UPI00028A67A6	725	Type 1	N1 Domain	2.3e-05	77	22	98	CBM_48	1.4e-29	84	122	205	Alpha-amylase	8.4e-11	179	267	445	Alpha-amylase_C	1.8e-26	99	626	724
UPI00057F221F	725	Type 1	N1 Domain	2.5e-06	77	22	98	CBM_48	1.7e-29	84	122	205	Alpha-amylase	1.3e-10	182	267	448	Alpha-amylase_C	1.4e-26	99	626	724
UPI00057FFD10	725	Type 1	N1 Domain	2.5e-06	77	22	98	CBM_48	2e-29	84	122	205	Alpha-amylase	1.3e-10	182	267	448	Alpha-amylase_C	9.7e-27	99	626	724
UPI000504A45E	725	Type 1	N1 Domain	4.1e-06	77	22	98	CBM_48	1.9e-29	84	122	205	Alpha-amylase	3.7e-11	195	267	461	Alpha-amylase_C	2.4e-25	99	626	724
UPI000504C7E1	725	Type 1	N1 Domain	3.3e-06	77	22	98	CBM_48	1.9e-29	84	122	205	Alpha-amylase	2.5e-11	181	267	447	Alpha-amylase_C	1.3e-26	99	626	724
UPI000505B75B	725	Type 1	N1 Domain	4.1e-06	77	22	98	CBM_48	1.1e-29	84	122	205	Alpha-amylase	3.9e-11	181	267	447	Alpha-amylase_C	5.5e-26	99	626	724
UPI000575A489	725	Type 1	N1 Domain	0.0007	77	22	98	CBM_48	1.4e-29	84	122	205	Alpha-amylase	8.4e-11	193	267	459	Alpha-amylase_C	2.4e-26	99	626	724
UPI000658E3E8	725	Type 1	N1 Domain	2.7e-06	77	22	98	CBM_48	8.1e-29	84	122	205	Alpha-amylase	1.7e-13	194	266	459	Alpha-amylase_C	1.1e-26	99	626	724
UPI0005740BA2	725	Type 1	N1 Domain	4.1e-06	77	22	98	CBM_48	1.9e-29	84	122	205	Alpha-amylase	3.7e-11	179	267	445	Alpha-amylase_C	3.6e-26	99	626	724
UPI0005037136	725	Type 1	N1 Domain	0.00027	77	22	98	CBM_48	1.7e-29	84	122	205	Alpha-amylase	7.5e-11	303	267	569	Alpha-amylase_C	2.6e-26	99	626	724
UPI0005066398	725	Type 1	N1 Domain	5.3e-06	77	22	98	CBM_48	1.9e-29	84	122	205	Alpha-amylase	6.5e-11	179	267	445	Alpha-amylase_C	1.1e-25	99	626	724
UPI0006507535	725	Type 1	N1 Domain	7.1e-05	77	22	98	CBM_48	1.7e-29	84	122	205	Alpha-amylase	1.3e-10	193	267	459	Alpha-amylase_C	4.4e-26	99	626	724
UPI0009D07999	726	Type 1	N1 Domain	4.7e-06	76	22	97	CBM_48	3.8e-25	85	121	205	Alpha-amylase	4.2e-13	86	270	355	Alpha-amylase_C	5.6e-26	100	627	726
UPI0001CF8A03	720	Type 1	N1 Domain	4.1e-05	76	22	97	CBM_48	2.5e-26	85	121	205	Alpha-amylase	6.9e-11	314	266	579	Alpha-amylase_C	2.8e-21	93	627	719
UPI0005CB882E	720	Type 1	N1 Domain	0.00041	76	22	97	CBM_48	3.4e-27	85	121	205	Alpha-amylase	2e-10	311	269	579	Alpha-amylase_C	1.4e-21	93	627	719
UPI0006B8CF46	727	Type 1	N1 Domain	4.8e-07	80	22	101	CBM_48	1.1e-21	85	125	209	Alpha-amylase	1.7e-09	200	264	463	Alpha-amylase_C	2.5e-26	101	627	727
UPI0008CA46F8	729	Type 1	N1 Domain	1.9e-05	77	22	98	CBM_48	1.9e-25	84	122	205	Alpha-amylase	5.6e-10	314	266	579	Alpha-amylase_C	3e-26	98	627	724
UPI000378F8F7	720	Type 1	N1 Domain	4.1e-05	76	22	97	CBM_48	9.7e-27	85	121	205	Alpha-amylase	8.5e-11	309	271	579	Alpha-amylase_C	2.5e-21	93	627	719
UPI000783C388	720	Type 1	N1 Domain	0.00041	76	22	97	CBM_48	3.4e-27	85	121	205	Alpha-amylase	2e-10	311	269	579	Alpha-amylase_C	1.4e-21	93	627	719
UPI0002A6024D	739	Type 1	N1 Domain	5.9e-06	77	22	98	CBM_48	7.3e-27	84	122	205	Alpha-amylase	1.5e-11	308	272	579	Alpha-amylase_C	6.5e-25	100	628	727
UPI0004DB687C	720	Type 1	N1 Domain	0.00063	74	22	95	CBM_48	6e-27	85	119	203	Alpha-amylase	8.4e-11	319	262	580	Alpha-amylase_C	4.6e-21	92	628	719
UPI0006F7D519	720	Type 1	N1 Domain	0.00053	74	22	95	CBM_48	2.5e-26	85	119	203	Alpha-amylase	1.7e-10	319	262	580	Alpha-amylase_C	2e-20	92	628	719
UPI0006F34B78	720	Type 1	N1 Domain	0.00088	74	22	95	CBM_48	5.9e-27	85	119	203	Alpha-amylase	9.5e-11	319	262	580	Alpha-amylase_C	2e-20	92	628	719
UPI0006F68C48	720	Type 1	N1 Domain	0.00075	74	22	95	CBM_48	6e-27	85	119	203	Alpha-amylase	8.4e-11	319	262	580	Alpha-amylase_C	4.6e-21	92	628	719
UPI0006F9531A	720	Type 1	N1 Domain	0.00047	74	22	95	CBM_48	2.5e-26	85	119	203	Alpha-amylase	1.4e-10	319	262	580	Alpha-amylase_C	2.7e-20	92	628	719
UPI0006FA5E78	720	Type 1	N1 Domain	0.00035	74	22	95	CBM_48	2.5e-26	85	119	203	Alpha-amylase	1.7e-10	319	262	580	Alpha-amylase_C	1.2e-19	92	628	719
UPI000537D3E3	720	Type 1	N1 Domain	0.00048	74	22	95	CBM_48	6e-27	85	119	203	Alpha-amylase	8.4e-11	319	262	580	Alpha-amylase_C	4.6e-21	92	628	719
UPI000917A56B	727	Type 1	N1 Domain	4.4e-05	78	22	99	CBM_48	3.5e-27	84	123	206	Alpha-amylase	1.1e-10	311	272	582	Alpha-amylase_C	2.1e-24	99	628	726
UPI0007017F49	720	Type 1	N1 Domain	0.00077	74	22	95	CBM_48	5.9e-27	85	119	203	Alpha-amylase	7.7e-11	319	262	580	Alpha-amylase_C	2e-20	92	628	719
UPI000716389E	720	Type 1	N1 Domain	0.00092	74	22	95	CBM_48	1.2e-26	85	119	203	Alpha-amylase	1.4e-10	319	262	580	Alpha-amylase_C	7.1e-21	92	628	719
UPI000814DE73	721	Type 1	N1 Domain	0.00037	74	22	95	CBM_48	3.1e-28	85	119	203	Alpha-amylase	4.4e-10	318	264	581	Alpha-amylase_C	2.3e-22	92	629	720
UPI0007376A21	728	Type 1	N1 Domain	3.1e-05	74	22	95	CBM_48	2.6e-28	85	119	203	Alpha-amylase	1e-09	316	268	583	Alpha-amylase_C	2.6e-22	92	629	720
UPI00070124D5	723	Type 1	N1 Domain	4.6e-05	74	22	95	CBM_48	5.7e-26	85	119	203	Alpha-amylase	5.3e-10	320	264	583	Alpha-amylase_C	5.5e-22	92	629	720
UPI000917658B	733	Type 1	N1 Domain	0.00027	77	22	98	CBM_48	1.6e-26	84	122	205	Alpha-amylase	7.5e-12	196	272	467	Alpha-amylase_C	1.4e-27	99	629	727
UPI0008D1C95B	729	Type 1	N1 Domain	3.6e-12	77	22	98	CBM_48	4.4e-26	85	122	206	Alpha-amylase	5e-13	310	274	583	Alpha-amylase_C	1.4e-25	100	630	729
UPI00061C00A2	722	Type 1	N1 Domain	0.00013	74	22	95	CBM_48	1.3e-27	85	119	203	Alpha-amylase	2.1e-09	314	269	582	Alpha-amylase_C	2.4e-21	92	630	721
UPI00086A95CE	722	Type 1	N1 Domain	0.00044	74	22	95	CBM_48	1.6e-27	85	119	203	Alpha-amylase	5.1e-10	314	269	582	Alpha-amylase_C	2.7e-21	92	630	721
UPI00095CCEE6	734	Type 1	N1 Domain	3.1e-10	79	22	100	CBM_48	1e-21	85	124	208	Alpha-amylase	3.8e-10	312	274	585	Alpha-amylase_C	2.9e-23	101	631	731
UPI0005C3086B	724	Type 1	N1 Domain	0.00094	74	22	95	CBM_48	3.5e-24	85	119	203	Alpha-amylase	1.4e-09	324	263	586	Alpha-amylase_C	1.2e-22	92	632	723
UPI0008B28773	733	Type 1	N1 Domain	6.6e-10	80	22	101	CBM_48	1.4e-25	84	125	208	Alpha-amylase	1.6e-09	301	279	579	Alpha-amylase_C	4e-27	98	632	729
UPI0009CB2FCA	736	Type 1	N1 Domain	0.00017	81	22	102	CBM_48	3e-27	84	126	209	Alpha-amylase	5.2e-14	309	277	585	Alpha-amylase_C	5.6e-25	100	632	731
UPI00027C97E6	724	Type 1	N1 Domain	0.00016	74	22	95	CBM_48	1.2e-25	85	119	203	Alpha-amylase	2.4e-10	322	263	584	Alpha-amylase_C	7.4e-23	92	632	723
UPI00065CFE9B	724	Type 1	N1 Domain	0.0005	74	22	95	CBM_48	3.2e-24	85	119	203	Alpha-amylase	1.4e-09	324	263	586	Alpha-amylase_C	2.6e-23	92	632	723
UPI000903EB48	732	Type 1	N1 Domain	8.7e-06	77	22	98	CBM_48	5.5e-21	83	126	208	Alpha-amylase	5e-11	310	275	584	Alpha-amylase_C	1.6e-19	100	632	731
UPI0001735D5F	731	Type 1	N1 Domain	2.4e-08	81	22	102	CBM_48	4.3e-26	84	126	209	Alpha-amylase	4e-13	194	275	468	Alpha-amylase_C	1.1e-26	100	632	731
UPI000451626C	724	Type 1	N1 Domain	0.00016	74	22	95	CBM_48	1.2e-25	85	119	203	Alpha-amylase	2.3e-10	323	263	585	Alpha-amylase_C	7.4e-23	92	632	723
UPI0009C2080A	734	Type 1	N1 Domain	4.9e-05	74	22	95	CBM_48	4.8e-23	93	119	211	Alpha-amylase	8.7e-08	71	275	345	Alpha-amylase_C	3.5e-22	99	633	731
UPI0008D1D5FB	733	Type 1	N1 Domain	1.8e-12	80	22	101	CBM_48	3.8e-25	84	125	208	Alpha-amylase	1.8e-14	305	276	580	Alpha-amylase_C	1.2e-26	100	633	732
UPI00061A314A	738	Type 1	N1 Domain	9.4e-06	81	22	102	CBM_48	7.5e-25	84	126	209	Alpha-amylase	2.5e-12	102	280	381	Alpha-amylase_C	1.7e-22	100	635	734
UPI0008ADC94D	734	Type 1	N1 Domain	0.00021	80	22	101	CBM_48	3.8e-25	85	125	209	Alpha-amylase	6.4e-11	204	276	479	Alpha-amylase_C	1.8e-23	100	635	734
UPI0008B58C47	737	Type 1	N1 Domain	1.3e-07	81	22	102	CBM_48	1.7e-24	85	126	210	Alpha-amylase	1.9e-12	106	277	382	Alpha-amylase_C	9.6e-25	100	636	735
UPI0008C25D8A	737	Type 1	N1 Domain	1.3e-07	81	22	102	CBM_48	1.7e-24	85	126	210	Alpha-amylase	1.9e-12	106	277	382	Alpha-amylase_C	9.6e-25	100	636	735
UPI00087A80F5	738	Type 1	N1 Domain	1.8e-06	82	22	103	CBM_48	1.3e-25	84	127	210	Alpha-amylase	2.1e-12	310	281	590	Alpha-amylase_C	6.5e-24	100	636	735
UPI0008D5D732	738	Type 1	N1 Domain	5.7e-10	82	22	103	CBM_48	1.4e-25	85	127	211	Alpha-amylase	3.2e-12	204	278	481	Alpha-amylase_C	1.9e-24	100	637	736
UPI0007162271	739	Type 1	N1 Domain	9.7e-08	83	22	104	CBM_48	1.9e-24	85	128	212	Alpha-amylase	3.9e-11	313	279	591	Alpha-amylase_C	4.9e-24	100	637	736
UPI000156BE69	747	Type 1	N1 Domain	0.00014	86	22	107	CBM_48	2.6e-24	84	131	214	Alpha-amylase	2.1e-09	197	271	467	Alpha-amylase_C	2e-22	109	639	747
UPI0007E28A51	744	Type 1	N1 Domain	1.9e-09	87	22	108	CBM_48	5.1e-26	84	132	215	Alpha-amylase	2.9e-13	310	286	595	Alpha-amylase_C	3.7e-26	100	641	740
UPI00000E3993	766	Type 1	N1 Domain	3.3e-11	79	22	100	CBM_48	6.2e-29	83	125	207	Alpha-amylase	4.1e-14	179	294	472	Alpha-amylase_C	1.3e-29	100	652	751
UPI0001C38C56	768	Type 1	N1 Domain	2.4e-09	79	22	100	CBM_48	2.5e-27	83	125	207	Alpha-amylase	4.2e-16	171	295	465	Alpha-amylase_C	5.4e-28	100	652	751
UPI0001E2AC74	768	Type 1	N1 Domain	2.4e-09	79	22	100	CBM_48	4.5e-27	83	125	207	Alpha-amylase	4.2e-16	171	295	465	Alpha-amylase_C	3.5e-28	100	652	751
UPI0002A0003C	770	Type 1	N1 Domain	3.9e-10	79	22	100	CBM_48	3.2e-29	83	125	207	Alpha-amylase	1.3e-12	171	293	463	Alpha-amylase_C	1.5e-27	100	652	751
UPI0003D857EF	766	Type 1	N1 Domain	2.1e-11	79	22	100	CBM_48	2.2e-27	83	125	207	Alpha-amylase	4.1e-14	179	294	472	Alpha-amylase_C	8e-30	100	652	751
UPI00017EF86B	764	Type 1	N1 Domain	9.7e-10	79	22	100	CBM_48	4.2e-27	83	125	207	Alpha-amylase	3.5e-16	161	294	454	Alpha-amylase_C	3.2e-30	100	652	751
UPI00029F2A19	755	Type 1	N1 Domain	4.4e-13	79	22	100	CBM_48	2.2e-28	83	125	207	Alpha-amylase	9.9e-15	163	294	456	Alpha-amylase_C	9.1e-30	100	652	751
UPI0000392ADD	776	Type 1	N1 Domain	7.6e-09	79	22	100	CBM_48	6.5e-28	83	125	207	Alpha-amylase	4.9e-14	192	293	484	Alpha-amylase_C	1.5e-28	100	652	751
UPI0005144BDD	761	Type 1	N1 Domain	3.6e-10	79	22	100	CBM_48	2.6e-26	83	125	207	Alpha-amylase	2.3e-14	168	294	461	Alpha-amylase_C	6.3e-30	100	652	751
UPI000390A050	733	Type 1	N1 Domain	0.00015	71	23	93	CBM_48	9e-23	83	117	199	Alpha-amylase	1.7e-08	308	262	569	Alpha-amylase_C	6.4e-25	99	615	713
UPI0006F683BD	716	Type 1	N1 Domain	5.4e-05	74	23	96	CBM_48	2.8e-24	83	120	202	Alpha-amylase	3.5e-12	313	260	572	Alpha-amylase_C	1.1e-22	98	618	715
UPI00086D7489	716	Type 1	N1 Domain	3.2e-05	73	23	95	CBM_48	1.2e-25	84	119	202	Alpha-amylase	3e-10	312	260	571	Alpha-amylase_C	8.6e-24	99	618	716
UPI0001C274F3	716	Type 1	N1 Domain	1.1e-06	73	23	95	CBM_48	5.4e-20	84	119	202	Alpha-amylase	2.7e-11	315	260	574	Alpha-amylase_C	1.7e-25	96	620	715
UPI00005CA4CA	716	Type 1	N1 Domain	0.00012	73	23	95	CBM_48	2.6e-21	84	119	202	Alpha-amylase	8.2e-12	314	262	575	Alpha-amylase_C	7.7e-26	96	620	715
UPI0005CB5D47	716	Type 1	N1 Domain	7.4e-05	73	23	95	CBM_48	2.2e-21	84	119	202	Alpha-amylase	1.7e-11	313	262	574	Alpha-amylase_C	5.7e-27	96	620	715
UPI00005D936F	716	Type 1	N1 Domain	0.00072	73	23	95	CBM_48	1.8e-20	84	119	202	Alpha-amylase	3.4e-12	316	260	575	Alpha-amylase_C	2e-26	96	620	715
UPI0006B896F4	716	Type 1	N1 Domain	0.00034	73	23	95	CBM_48	1.4e-20	84	119	202	Alpha-amylase	7.9e-12	315	260	574	Alpha-amylase_C	2.9e-26	96	620	715
UPI0007C8E191	711	Type 1	N1 Domain	9.1e-05	73	23	95	CBM_48	4.9e-25	84	119	202	Alpha-amylase	1.6e-10	205	261	465	Alpha-amylase_C	3.4e-19	91	620	710
UPI00044D50EB	711	Type 1	N1 Domain	0.00017	73	23	95	CBM_48	8.2e-25	84	119	202	Alpha-amylase	7.7e-11	206	261	466	Alpha-amylase_C	3.8e-19	91	620	710
UPI000164B2B5	716	Type 1	N1 Domain	7.1e-05	73	23	95	CBM_48	2.5e-19	84	119	202	Alpha-amylase	5e-12	316	260	575	Alpha-amylase_C	1.6e-26	96	620	715
UPI000875B672	711	Type 1	N1 Domain	0.00063	73	23	95	CBM_48	1.2e-24	84	119	202	Alpha-amylase	1.6e-11	205	261	465	Alpha-amylase_C	1.4e-20	91	620	710
UPI0000227539	716	Type 1	N1 Domain	3e-05	73	23	95	CBM_48	3.7e-19	84	119	202	Alpha-amylase	4.5e-12	316	260	575	Alpha-amylase_C	2.4e-25	96	620	715
UPI000B93C45F	719	Type 1	N1 Domain	1.3e-05	73	23	95	CBM_48	3.1e-24	84	119	202	Alpha-amylase	7.7e-10	202	262	463	Alpha-amylase_C	4.5e-21	89	621	709
UPI00038FC058	719	Type 1	N1 Domain	3.5e-05	73	23	95	CBM_48	1.8e-24	84	119	202	Alpha-amylase	6.6e-11	203	261	463	Alpha-amylase_C	3.9e-22	89	621	709
UPI0009036A4B	719	Type 1	N1 Domain	3.5e-05	73	23	95	CBM_48	1.8e-24	84	119	202	Alpha-amylase	6.6e-11	203	261	463	Alpha-amylase_C	3.9e-22	89	621	709
UPI0006CFFAFC	721	Type 1	N1 Domain	0.00076	73	23	95	CBM_48	1.8e-25	84	119	202	Alpha-amylase	1.9e-13	312	261	572	Alpha-amylase_C	9.3e-21	88	623	710
UPI0006F3AF51	713	Type 1	N1 Domain	0.00071	73	23	95	CBM_48	2.6e-22	84	119	202	Alpha-amylase	3e-11	312	261	572	Alpha-amylase_C	9.8e-21	88	623	710
UPI0006FDAC44	713	Type 1	N1 Domain	0.00093	73	23	95	CBM_48	3e-22	84	119	202	Alpha-amylase	3e-11	312	261	572	Alpha-amylase_C	8e-21	88	623	710
UPI0007ABFC1D	712	Type 1	N1 Domain	6.7e-07	73	23	95	CBM_48	6.1e-22	84	119	202	Alpha-amylase	1.3e-10	311	262	572	Alpha-amylase_C	1.4e-21	88	623	710
UPI0007B2D093	715	Type 1	N1 Domain	3.1e-06	73	23	95	CBM_48	1.2e-25	84	119	202	Alpha-amylase	1.9e-13	204	262	465	Alpha-amylase_C	2.2e-21	88	623	710
UPI00086D9473	711	Type 1	N1 Domain	0.00026	73	23	95	CBM_48	2.5e-22	84	119	202	Alpha-amylase	2.6e-11	203	262	464	Alpha-amylase_C	1.2e-21	88	623	710
UPI000955CC1E	712	Type 1	N1 Domain	2.3e-05	73	23	95	CBM_48	4.6e-22	84	119	202	Alpha-amylase	1.3e-10	311	262	572	Alpha-amylase_C	2.7e-22	88	623	710
UPI0008685C28	712	Type 1	N1 Domain	8.5e-05	73	23	95	CBM_48	2.5e-22	84	119	202	Alpha-amylase	1.3e-10	311	262	572	Alpha-amylase_C	7.6e-22	88	623	710
UPI00073454DE	713	Type 1	N1 Domain	2.7e-05	73	23	95	CBM_48	3.9e-22	84	119	202	Alpha-amylase	6.2e-11	311	262	572	Alpha-amylase_C	1.7e-20	88	623	710
UPI0007347544	713	Type 1	N1 Domain	7e-05	73	23	95	CBM_48	6.9e-22	84	119	202	Alpha-amylase	4.5e-11	312	261	572	Alpha-amylase_C	1e-20	88	623	710
UPI000B5F201A	730	Type 1	N1 Domain	0.0003	41	23	63	CBM_48	7.4e-23	84	119	202	Alpha-amylase	1.4e-09	209	264	472	Alpha-amylase_C	3.7e-21	104	624	727
UPI00044A81BE	712	Type 1	N1 Domain	0.00012	74	23	96	CBM_48	8.9e-26	84	120	203	Alpha-amylase	2.2e-10	204	262	465	Alpha-amylase_C	1.5e-21	87	624	710
UPI00057DF555	712	Type 1	N1 Domain	0.00043	74	23	96	CBM_48	8.9e-26	84	120	203	Alpha-amylase	1.1e-09	202	264	465	Alpha-amylase_C	1.4e-21	87	624	710
UPI00077A786C	712	Type 1	N1 Domain	6.2e-05	74	23	96	CBM_48	8.2e-26	84	120	203	Alpha-amylase	1.3e-09	202	264	465	Alpha-amylase_C	2.3e-21	87	624	710
UPI00086B8B02	712	Type 1	N1 Domain	0.00064	74	23	96	CBM_48	8e-26	84	120	203	Alpha-amylase	1.1e-09	202	264	465	Alpha-amylase_C	1.1e-21	88	624	711
UPI00086C9281	712	Type 1	N1 Domain	0.00038	74	23	96	CBM_48	4.5e-26	84	120	203	Alpha-amylase	3.1e-12	204	262	465	Alpha-amylase_C	1.9e-21	88	624	711
UPI00095CAFDB	722	Type 1	N1 Domain	0.00068	74	23	96	CBM_48	3.5e-27	84	120	203	Alpha-amylase	2.8e-10	203	265	467	Alpha-amylase_C	1.6e-18	88	624	711
UPI000702FBE0	744	Type 1	N1 Domain	9.2e-06	75	23	97	CBM_48	4.7e-25	88	121	208	Alpha-amylase	3.4e-15	195	266	460	Alpha-amylase_C	1.6e-14	102	624	725
UPI00025876B2	712	Type 1	N1 Domain	0.00012	74	23	96	CBM_48	8.9e-26	84	120	203	Alpha-amylase	2.2e-10	204	262	465	Alpha-amylase_C	1.4e-21	87	624	710
UPI0007972621	725	Type 1	N1 Domain	1.3e-05	75	23	97	CBM_48	1.1e-25	88	121	208	Alpha-amylase	4.6e-12	311	266	576	Alpha-amylase_C	3.5e-18	100	624	723
UPI000A0B28D4	724	Type 1	N1 Domain	0.00032	72	23	94	CBM_48	5.2e-24	85	119	203	Alpha-amylase	3.7e-15	308	269	576	Alpha-amylase_C	9.1e-24	99	625	723
UPI0001A4811A	724	Type 1	N1 Domain	0.00059	69	23	91	CBM_48	1.6e-23	88	119	206	Alpha-amylase	9.9e-14	207	264	470	Alpha-amylase_C	3.4e-23	99	625	723
UPI0007B42584	725	Type 1	N1 Domain	2.5e-07	73	23	95	CBM_48	1.3e-27	85	119	203	Alpha-amylase	1.5e-13	202	270	471	Alpha-amylase_C	3e-23	99	625	723
UPI0008B8987C	726	Type 1	N1 Domain	4.3e-06	73	23	95	CBM_48	3.1e-25	85	119	203	Alpha-amylase	1.3e-12	311	268	578	Alpha-amylase_C	9.3e-22	99	625	723
UPI00042EF336	725	Type 1	N1 Domain	2.6e-07	73	23	95	CBM_48	8.6e-28	85	119	203	Alpha-amylase	3e-14	201	270	470	Alpha-amylase_C	3.2e-22	99	625	723
UPI00095C9466	723	Type 1	N1 Domain	0.0002	73	23	95	CBM_48	3.3e-27	85	119	203	Alpha-amylase	6.8e-15	312	268	579	Alpha-amylase_C	1.6e-23	99	625	723
UPI000264D566	722	Type 1	N1 Domain	0.00083	73	23	95	CBM_48	2.3e-27	85	119	203	Alpha-amylase	4.8e-12	201	269	469	Alpha-amylase_C	9.1e-25	97	625	721
UPI000893F4BD	724	Type 1	N1 Domain	6e-05	72	23	94	CBM_48	7.8e-23	88	118	205	Alpha-amylase	9e-12	206	265	470	Alpha-amylase_C	1.7e-21	99	625	723
UPI0006198D7B	724	Type 1	N1 Domain	0.00013	72	23	94	CBM_48	1.6e-23	88	119	206	Alpha-amylase	3.4e-14	208	264	471	Alpha-amylase_C	3.4e-23	99	625	723
UPI0006C4097F	725	Type 1	N1 Domain	1.8e-05	76	23	98	CBM_48	3.1e-24	85	122	206	Alpha-amylase	3.3e-09	101	273	373	Alpha-amylase_C	1.6e-22	99	626	724
UPI0006BACD66	731	Type 1	N1 Domain	1.9e-06	74	23	96	CBM_48	1.7e-23	85	120	204	Alpha-amylase	3.6e-10	206	263	468	Alpha-amylase_C	2.4e-23	100	626	725
UPI0008A368E7	725	Type 1	N1 Domain	0.00065	72	23	94	CBM_48	4.5e-22	88	118	205	Alpha-amylase	1.3e-11	210	265	474	Alpha-amylase_C	9.1e-22	99	626	724
UPI00061CED9B	726	Type 1	N1 Domain	0.00075	77	23	99	CBM_48	3.2e-27	84	123	206	Alpha-amylase	3.4e-10	305	269	573	Alpha-amylase_C	1.1e-21	98	626	723
UPI00078BE363	723	Type 1	N1 Domain	7.4e-06	77	23	99	CBM_48	6.5e-24	84	123	206	Alpha-amylase	8.8e-11	202	267	468	Alpha-amylase_C	7e-26	98	626	723
UPI00090FDF97	725	Type 1	N1 Domain	0.00093	72	23	94	CBM_48	4.5e-22	88	118	205	Alpha-amylase	1.3e-11	210	265	474	Alpha-amylase_C	8.5e-22	99	626	724
UPI00091BA76C	725	Type 1	N1 Domain	0.00058	72	23	94	CBM_48	4.5e-22	88	118	205	Alpha-amylase	1.9e-11	208	265	472	Alpha-amylase_C	9.3e-22	99	626	724
UPI00080D9B2D	725	Type 1	N1 Domain	1.2e-05	77	23	99	CBM_48	1.4e-26	84	123	206	Alpha-amylase	2.1e-11	314	267	580	Alpha-amylase_C	8.9e-24	99	627	725
UPI00080D9961	725	Type 1	N1 Domain	3.4e-06	77	23	99	CBM_48	1.3e-26	84	123	206	Alpha-amylase	4.7e-11	313	267	579	Alpha-amylase_C	1e-25	99	627	725
UPI00080EC5C4	725	Type 1	N1 Domain	4.4e-05	77	23	99	CBM_48	8.1e-27	84	123	206	Alpha-amylase	1.9e-12	314	267	580	Alpha-amylase_C	1.7e-23	99	627	725
UPI0000542AE8	728	Type 1	N1 Domain	2.3e-07	78	23	100	CBM_48	7.4e-27	84	124	207	Alpha-amylase	2.8e-11	311	272	582	Alpha-amylase_C	1.3e-22	99	627	725
UPI000A1F4289	730	Type 1	N1 Domain	0.00055	78	23	100	CBM_48	2.6e-27	84	124	207	Alpha-amylase	2.4e-10	202	270	471	Alpha-amylase_C	5.5e-23	92	628	719
UPI00019E343C	743	Type 1	N1 Domain	0.00022	79	23	101	CBM_48	8.4e-24	88	125	212	Alpha-amylase	3.3e-11	223	270	492	Alpha-amylase_C	9.6e-22	99	628	726
UPI00019ECAAA	736	Type 1	N1 Domain	8e-08	75	23	97	CBM_48	1.3e-25	88	121	208	Alpha-amylase	7.5e-14	204	266	469	Alpha-amylase_C	1.7e-24	99	628	726
UPI00074AC5B9	728	Type 1	N1 Domain	6.5e-07	78	23	100	CBM_48	1.3e-25	84	124	207	Alpha-amylase	2.8e-15	315	267	581	Alpha-amylase_C	1.7e-24	100	628	727
UPI00074B129B	728	Type 1	N1 Domain	6.5e-07	78	23	100	CBM_48	1.3e-25	84	124	207	Alpha-amylase	3.4e-15	311	271	581	Alpha-amylase_C	1.1e-24	100	628	727
UPI00089E3E05	728	Type 1	N1 Domain	2.2e-09	75	23	97	CBM_48	1.5e-25	88	121	208	Alpha-amylase	9e-14	204	266	469	Alpha-amylase_C	1.3e-24	99	628	726
UPI000801EA05	735	Type 1	N1 Domain	6.1e-08	79	23	101	CBM_48	2.6e-23	83	126	208	Alpha-amylase	2e-15	205	272	476	Alpha-amylase_C	2.1e-22	105	628	732
UPI0000E92607	731	Type 1	N1 Domain	1.5e-08	80	23	102	CBM_48	1.9e-24	84	126	209	Alpha-amylase	2.3e-16	207	272	478	Alpha-amylase_C	5.5e-25	99	629	727
UPI00020D4BB6	730	Type 1	N1 Domain	1e-08	80	23	102	CBM_48	2.7e-24	85	125	209	Alpha-amylase	3e-15	206	272	477	Alpha-amylase_C	2.4e-28	100	629	728
UPI000918A664	731	Type 1	N1 Domain	2.3e-08	80	23	102	CBM_48	1.3e-24	84	126	209	Alpha-amylase	1.6e-16	209	271	479	Alpha-amylase_C	8.5e-25	99	629	727
UPI000456952F	736	Type 1	N1 Domain	0.00013	80	23	102	CBM_48	5.3e-25	82	126	207	Alpha-amylase	3.1e-11	311	272	582	Alpha-amylase_C	1.1e-25	99	629	727
UPI000579A4D1	731	Type 1	N1 Domain	0.00074	76	23	98	CBM_48	1.9e-23	85	122	206	Alpha-amylase	3e-12	204	273	476	Alpha-amylase_C	6.9e-24	100	630	729
UPI00003914F6	729	Type 1	N1 Domain	0.00084	75	23	97	CBM_48	3.3e-23	85	122	206	Alpha-amylase	1.3e-11	197	274	470	Alpha-amylase_C	1.6e-27	99	630	728
UPI000A0B0A00	734	Type 1	N1 Domain	2.1e-06	77	23	99	CBM_48	5.6e-24	85	123	207	Alpha-amylase	2.5e-13	303	275	577	Alpha-amylase_C	1.7e-25	100	631	730
UPI000640C3B0	732	Type 1	N1 Domain	8.3e-06	79	23	101	CBM_48	1.2e-26	84	125	208	Alpha-amylase	9.9e-09	315	273	587	Alpha-amylase_C	4.3e-26	100	631	730
UPI000950AEEB	732	Type 1	N1 Domain	1.1e-05	79	23	101	CBM_48	2.9e-27	84	125	208	Alpha-amylase	1.9e-12	194	274	467	Alpha-amylase_C	7.1e-28	100	631	730
UPI0002469CBE	732	Type 1	N1 Domain	1.1e-05	79	23	101	CBM_48	2.9e-27	84	125	208	Alpha-amylase	1.9e-12	194	274	467	Alpha-amylase_C	7.1e-28	100	631	730
UPI0006413D4E	732	Type 1	N1 Domain	8.3e-06	79	23	101	CBM_48	1.2e-26	84	125	208	Alpha-amylase	7.8e-09	313	274	586	Alpha-amylase_C	2.1e-26	100	631	730
UPI00074883C9	742	Type 1	N1 Domain	2.3e-07	80	23	102	CBM_48	3.5e-27	85	126	210	Alpha-amylase	2.6e-11	309	271	579	Alpha-amylase_C	4e-26	107	631	737
UPI0008294949	731	Type 1	N1 Domain	4.6e-07	77	23	99	CBM_48	4.1e-25	84	123	206	Alpha-amylase	2.8e-13	312	272	583	Alpha-amylase_C	1.7e-24	100	631	730
UPI0009225954	733	Type 1	N1 Domain	3.2e-05	79	23	101	CBM_48	6.5e-27	84	125	208	Alpha-amylase	2.5e-10	201	275	475	Alpha-amylase_C	5.9e-26	100	631	730
UPI0001B3F3EB	734	Type 1	N1 Domain	2.1e-06	78	23	100	CBM_48	4.4e-21	84	124	207	Alpha-amylase	1.4e-15	313	273	585	Alpha-amylase_C	2e-21	100	632	731
UPI0001E78099	730	Type 1	N1 Domain	0.00018	80	23	102	CBM_48	1.6e-23	84	126	209	Alpha-amylase	3.4e-09	210	271	480	Alpha-amylase_C	9.4e-27	98	632	729
UPI0007A95FC7	731	Type 1	N1 Domain	4.1e-08	79	23	101	CBM_48	1.4e-22	85	125	209	Alpha-amylase	2.3e-10	311	275	585	Alpha-amylase_C	2e-30	100	632	731
UPI0008AED588	731	Type 1	N1 Domain	8e-05	78	23	100	CBM_48	4.6e-23	84	124	207	Alpha-amylase	4e-17	197	277	473	Alpha-amylase_C	1.3e-20	100	632	731
UPI0008BBC54E	732	Type 1	N1 Domain	3.1e-08	81	23	103	CBM_48	4.9e-25	84	127	210	Alpha-amylase	6.1e-12	312	276	587	Alpha-amylase_C	4.2e-23	99	632	730
UPI0008BBDB19	731	Type 1	N1 Domain	1.6e-05	78	23	100	CBM_48	9.6e-22	84	124	207	Alpha-amylase	2e-15	198	276	473	Alpha-amylase_C	9.8e-21	100	632	731
UPI0008BD8085	736	Type 1	N1 Domain	7.6e-05	78	23	100	CBM_48	5.6e-25	85	124	208	Alpha-amylase	7e-12	204	274	477	Alpha-amylase_C	2.7e-26	100	632	731
UPI0008C6CDDE	736	Type 1	N1 Domain	8.2e-07	78	23	100	CBM_48	2.1e-23	84	124	207	Alpha-amylase	1.8e-16	195	273	467	Alpha-amylase_C	1.6e-21	100	632	731
UPI0008C49673	731	Type 1	N1 Domain	3e-06	78	23	100	CBM_48	1.7e-21	84	124	207	Alpha-amylase	2.6e-17	312	274	585	Alpha-amylase_C	7e-20	100	632	731
UPI00019BF131	731	Type 1	N1 Domain	3.4e-05	81	23	103	CBM_48	4.1e-26	84	127	210	Alpha-amylase	5.3e-15	313	275	587	Alpha-amylase_C	1.4e-26	100	632	731
UPI000728189A	733	Type 1	N1 Domain	1e-08	78	23	100	CBM_48	6.6e-23	84	124	207	Alpha-amylase	6.4e-18	312	273	584	Alpha-amylase_C	7.4e-20	99	632	730
UPI0007261196	733	Type 1	N1 Domain	5.3e-08	78	23	100	CBM_48	2.4e-24	84	124	207	Alpha-amylase	4.2e-18	313	273	585	Alpha-amylase_C	7.8e-21	99	632	730
UPI0004D89816	735	Type 1	N1 Domain	1.4e-07	86	23	108	CBM_48	1.2e-23	88	128	215	Alpha-amylase	3.4e-12	315	272	586	Alpha-amylase_C	1.9e-25	99	633	731
UPI0008B29454	733	Type 1	N1 Domain	4.8e-08	82	23	104	CBM_48	1.5e-23	84	128	211	Alpha-amylase	4.2e-15	313	276	588	Alpha-amylase_C	6.5e-26	98	633	730
UPI0008BFC127	733	Type 1	N1 Domain	1.8e-08	82	23	104	CBM_48	1.4e-23	84	128	211	Alpha-amylase	4.3e-14	313	276	588	Alpha-amylase_C	1.4e-25	99	633	731
UPI0009B9E794	735	Type 1	N1 Domain	2.4e-09	79	23	101	CBM_48	7e-25	85	125	209	Alpha-amylase	6.4e-13	189	275	463	Alpha-amylase_C	4.5e-28	100	633	732
UPI0008AFB1DE	735	Type 1	N1 Domain	1e-05	82	23	104	CBM_48	2.6e-25	84	128	211	Alpha-amylase	1.6e-13	311	278	588	Alpha-amylase_C	1.5e-24	100	634	733
UPI000917935C	745	Type 1	N1 Domain	3.3e-11	76	23	98	CBM_48	1e-26	84	122	205	Alpha-amylase	1.5e-16	260	277	536	Alpha-amylase_C	4.3e-26	100	635	734
UPI0007B0B0C9	769	Type 1	N1 Domain	0.00027	82	23	104	CBM_48	3.3e-26	85	128	212	Alpha-amylase	3.7e-11	196	274	469	Alpha-amylase_C	2.5e-24	133	636	768
UPI0008C1D1DF	751	Type 1	N1 Domain	1.2e-05	82	23	104	CBM_48	1.2e-28	84	129	212	Alpha-amylase	1.5e-15	202	277	478	Alpha-amylase_C	2.5e-24	100	636	735
UPI000920F860	740	Type 1	N1 Domain	2.5e-08	83	23	105	CBM_48	3.3e-26	84	129	212	Alpha-amylase	8.8e-12	315	279	593	Alpha-amylase_C	2.7e-24	100	637	736
UPI0009AD1482	753	Type 1	N1 Domain	8e-09	82	23	104	CBM_48	6.2e-25	84	128	211	Alpha-amylase	6.5e-18	312	276	587	Alpha-amylase_C	6.3e-24	100	638	737
UPI0003287044	754	Type 1	N1 Domain	3.7e-08	82	23	104	CBM_48	5.3e-24	84	128	211	Alpha-amylase	6.2e-16	311	276	586	Alpha-amylase_C	1.1e-21	100	638	737
UPI00061A2282	744	Type 1	N1 Domain	1.8e-07	85	23	107	CBM_48	3.4e-23	85	131	215	Alpha-amylase	1.6e-10	199	277	475	Alpha-amylase_C	1.8e-26	105	639	743
UPI0005DE36A8	743	Type 1	N1 Domain	7.7e-06	87	23	109	CBM_48	6.6e-25	88	133	220	Alpha-amylase	1.2e-14	204	278	481	Alpha-amylase_C	5.6e-21	104	640	743
UPI0008B0325C	742	Type 1	N1 Domain	6.7e-09	85	23	107	CBM_48	1.8e-22	84	132	215	Alpha-amylase	9.7e-15	196	282	477	Alpha-amylase_C	4.7e-21	99	640	738
UPI0008E0CF6C	742	Type 1	N1 Domain	9.7e-06	87	23	109	CBM_48	1.9e-26	88	133	220	Alpha-amylase	1.9e-14	204	278	481	Alpha-amylase_C	3.1e-21	103	640	742
UPI000413D856	742	Type 1	N1 Domain	1.7e-05	86	23	108	CBM_48	2e-22	85	143	227	Alpha-amylase	1.5e-12	253	286	538	Alpha-amylase_C	5.3e-23	98	644	741
UPI000505BDA9	742	Type 1	N1 Domain	7.5e-06	86	23	108	CBM_48	1.6e-22	85	143	227	Alpha-amylase	2.4e-13	253	286	538	Alpha-amylase_C	4.8e-23	98	644	741
UPI000507359A	743	Type 1	N1 Domain	4.6e-05	87	23	109	CBM_48	1.5e-22	86	143	228	Alpha-amylase	2.4e-13	251	286	536	Alpha-amylase_C	3.6e-23	98	645	742
UPI0006D949B0	750	Type 1	N1 Domain	2.3e-07	80	23	102	CBM_48	6.6e-28	83	127	209	Alpha-amylase	2.9e-14	161	289	449	Alpha-amylase_C	2e-27	100	648	747
UPI0007C2FBAE	750	Type 1	N1 Domain	4.4e-08	80	23	102	CBM_48	2.2e-28	83	127	209	Alpha-amylase	1.9e-14	161	289	449	Alpha-amylase_C	2.5e-27	100	648	747
UPI000B3C8890	762	Type 1	N1 Domain	3.8e-10	79	23	101	CBM_48	2.8e-29	83	126	208	Alpha-amylase	2.2e-15	180	295	474	Alpha-amylase_C	3.8e-30	100	653	752
UPI000B614660	763	Type 1	N1 Domain	5e-08	79	23	101	CBM_48	5.2e-27	83	126	208	Alpha-amylase	4.5e-13	166	295	460	Alpha-amylase_C	1.2e-29	100	653	752
UPI000B956953	761	Type 1	N1 Domain	2.3e-10	79	23	101	CBM_48	4.7e-27	83	126	208	Alpha-amylase	1.9e-14	178	295	472	Alpha-amylase_C	2.2e-30	100	653	752
UPI0004A5583A	772	Type 1	N1 Domain	2.8e-10	79	23	101	CBM_48	5.4e-27	83	126	208	Alpha-amylase	8.7e-14	179	295	473	Alpha-amylase_C	2.7e-27	100	653	752
UPI0004E4101F	762	Type 1	N1 Domain	8.4e-10	79	23	101	CBM_48	8.4e-27	83	126	208	Alpha-amylase	2.5e-14	172	295	466	Alpha-amylase_C	1.2e-30	100	653	752
UPI0005ADC487	761	Type 1	N1 Domain	5.9e-11	79	23	101	CBM_48	7.6e-27	83	126	208	Alpha-amylase	1.4e-13	312	295	606	Alpha-amylase_C	5.3e-29	100	653	752
UPI0005EAB729	762	Type 1	N1 Domain	3e-09	79	23	101	CBM_48	2.3e-28	83	126	208	Alpha-amylase	1.3e-14	176	295	470	Alpha-amylase_C	2.3e-30	100	653	752
UPI0006AA1623	764	Type 1	N1 Domain	3.5e-09	79	23	101	CBM_48	2.4e-28	83	126	208	Alpha-amylase	3.5e-14	171	295	465	Alpha-amylase_C	2.1e-30	100	653	752
UPI0006BC120E	762	Type 1	N1 Domain	1.5e-09	79	23	101	CBM_48	6.3e-27	83	126	208	Alpha-amylase	3.5e-15	169	295	463	Alpha-amylase_C	3e-30	100	653	752
UPI00059C2624	762	Type 1	N1 Domain	1.7e-08	79	23	101	CBM_48	1.9e-26	83	126	208	Alpha-amylase	2.4e-15	176	295	470	Alpha-amylase_C	1.2e-29	100	653	752
UPI00081E4358	762	Type 1	N1 Domain	1.5e-09	79	23	101	CBM_48	1e-26	83	126	208	Alpha-amylase	3.5e-15	169	295	463	Alpha-amylase_C	2.8e-30	100	653	752
UPI00083D3E96	761	Type 1	N1 Domain	5.1e-10	79	23	101	CBM_48	3.8e-27	83	126	208	Alpha-amylase	4.8e-14	177	295	471	Alpha-amylase_C	2.2e-30	100	653	752
UPI00090C50CE	772	Type 1	N1 Domain	7.4e-10	79	23	101	CBM_48	5.5e-27	83	126	208	Alpha-amylase	8.7e-14	179	295	473	Alpha-amylase_C	2.7e-27	100	653	752
UPI000921F9CB	772	Type 1	N1 Domain	1.3e-09	79	23	101	CBM_48	1.2e-27	83	126	208	Alpha-amylase	8.7e-14	179	295	473	Alpha-amylase_C	1.3e-27	100	653	752
UPI0005847F11	762	Type 1	N1 Domain	5.2e-10	79	23	101	CBM_48	7.3e-28	83	126	208	Alpha-amylase	9.9e-14	179	295	473	Alpha-amylase_C	1.9e-27	100	653	752
UPI0009157B6C	772	Type 1	N1 Domain	7.4e-10	79	23	101	CBM_48	3.5e-27	83	126	208	Alpha-amylase	8.5e-14	179	295	473	Alpha-amylase_C	2.7e-27	100	653	752
UPI0009196EB8	772	Type 1	N1 Domain	3e-10	79	23	101	CBM_48	5.3e-28	83	126	208	Alpha-amylase	2.5e-14	162	295	456	Alpha-amylase_C	1.9e-28	100	653	752
UPI0009224D51	772	Type 1	N1 Domain	1.1e-09	79	23	101	CBM_48	5.8e-27	83	126	208	Alpha-amylase	2.1e-14	179	295	473	Alpha-amylase_C	8e-27	100	653	752
UPI0009365ECE	764	Type 1	N1 Domain	1.1e-10	79	23	101	CBM_48	2.2e-28	83	126	208	Alpha-amylase	4e-15	170	295	464	Alpha-amylase_C	7.3e-29	100	653	752
UPI0009375F15	761	Type 1	N1 Domain	4.8e-10	79	23	101	CBM_48	2.7e-27	83	126	208	Alpha-amylase	1.9e-13	182	295	476	Alpha-amylase_C	9.1e-30	100	653	752
UPI00048130E8	763	Type 1	N1 Domain	8.4e-11	79	23	101	CBM_48	7.1e-27	83	126	208	Alpha-amylase	1.1e-15	172	294	465	Alpha-amylase_C	3.2e-29	100	653	752
UPI00078028D9	765	Type 1	N1 Domain	1.6e-09	79	23	101	CBM_48	1.6e-28	83	126	208	Alpha-amylase	2.8e-14	172	295	466	Alpha-amylase_C	3.5e-30	100	653	752
UPI0004038929	772	Type 1	N1 Domain	2.8e-10	79	23	101	CBM_48	5.5e-27	83	126	208	Alpha-amylase	9.1e-14	184	295	478	Alpha-amylase_C	2.7e-27	100	653	752
UPI0005975791	761	Type 1	N1 Domain	3.3e-10	79	23	101	CBM_48	5.3e-28	83	126	208	Alpha-amylase	5e-14	174	295	468	Alpha-amylase_C	3.1e-29	100	653	752
UPI0009207294	772	Type 1	N1 Domain	2.5e-09	79	23	101	CBM_48	6.8e-27	83	126	208	Alpha-amylase	2.2e-14	183	295	477	Alpha-amylase_C	4.1e-27	100	653	752
UPI00034C61D3	764	Type 1	N1 Domain	7.1e-13	80	23	102	CBM_48	4.6e-27	83	127	209	Alpha-amylase	1.7e-14	166	296	461	Alpha-amylase_C	8.9e-30	100	654	753
UPI00081DD535	766	Type 1	N1 Domain	2.9e-06	80	23	102	CBM_48	4.2e-27	83	127	209	Alpha-amylase	2e-16	177	294	470	Alpha-amylase_C	3.3e-30	100	654	753
UPI0005143C7B	764	Type 1	N1 Domain	1.2e-13	80	23	102	CBM_48	2.6e-27	83	127	209	Alpha-amylase	1.5e-14	174	296	469	Alpha-amylase_C	5.4e-29	100	654	753
UPI0009661E84	766	Type 1	N1 Domain	2.9e-06	80	23	102	CBM_48	2.4e-27	83	127	209	Alpha-amylase	2e-16	177	294	470	Alpha-amylase_C	3.3e-30	100	654	753
UPI000937492E	763	Type 1	N1 Domain	2.1e-10	80	23	102	CBM_48	1.5e-28	83	127	209	Alpha-amylase	5e-14	312	296	607	Alpha-amylase_C	1.9e-30	100	654	753
UPI0000EAAD2D	768	Type 1	N1 Domain	4.6e-08	81	23	103	CBM_48	1.2e-26	83	128	210	Alpha-amylase	4.4e-16	192	298	489	Alpha-amylase_C	6.6e-29	100	655	754
UPI00061B09E2	770	Type 1	N1 Domain	6.7e-09	81	23	103	CBM_48	4.6e-27	83	128	210	Alpha-amylase	3.6e-16	191	297	487	Alpha-amylase_C	4.4e-28	100	655	754
UPI00087D3F5B	717	Type 1	N1 Domain	0.00011	73	24	96	CBM_48	6.1e-22	83	120	202	Alpha-amylase	3.9e-09	311	262	572	Alpha-amylase_C	4.3e-25	99	618	716
UPI00029C1FE7	734	Type 1	N1 Domain	2e-07	77	24	100	CBM_48	2.9e-27	84	117	200	Alpha-amylase	9.3e-13	203	263	465	Alpha-amylase_C	3.6e-19	99	621	719
UPI0005A92B3D	721	Type 1	N1 Domain	4.2e-05	72	24	95	CBM_48	3.5e-24	88	119	206	Alpha-amylase	1.7e-12	207	264	470	Alpha-amylase_C	1e-22	99	622	720
UPI000A0DE111	722	Type 1	N1 Domain	2.9e-05	73	24	96	CBM_48	1.2e-26	84	120	203	Alpha-amylase	7.3e-14	308	265	572	Alpha-amylase_C	5.4e-26	99	623	721
UPI00021C35EF	721	Type 1	N1 Domain	0.00011	72	24	95	CBM_48	5.4e-23	88	115	202	Alpha-amylase	1.5e-10	311	265	575	Alpha-amylase_C	1.3e-21	99	623	721
UPI00000D88E0	724	Type 1	N1 Domain	3.1e-06	72	24	95	CBM_48	8.2e-26	85	119	203	Alpha-amylase	4e-12	317	262	578	Alpha-amylase_C	2e-25	100	624	723
UPI00000D799F	724	Type 1	N1 Domain	8.6e-05	72	24	95	CBM_48	2.7e-26	85	119	203	Alpha-amylase	1.4e-12	317	262	578	Alpha-amylase_C	9.3e-29	100	624	723
UPI0003E05EBA	724	Type 1	N1 Domain	0.00017	72	24	95	CBM_48	2.1e-26	85	119	203	Alpha-amylase	3.6e-12	316	262	577	Alpha-amylase_C	4.7e-26	100	624	723
UPI0003E07CA0	767	Type 1	N1 Domain	0.00018	72	24	95	CBM_48	2.3e-26	85	119	203	Alpha-amylase	3.9e-12	316	262	577	Alpha-amylase_C	5.1e-26	100	624	723
UPI0003E911FA	777	Type 1	N1 Domain	0.00016	73	24	96	CBM_48	3.4e-24	85	120	204	Alpha-amylase	5.2e-16	310	269	578	Alpha-amylase_C	3.8e-26	99	624	722
UPI00031ADA35	724	Type 1	N1 Domain	6.4e-06	72	24	95	CBM_48	2.6e-26	85	119	203	Alpha-amylase	4e-13	317	262	578	Alpha-amylase_C	2.5e-27	100	624	723
UPI000463C68F	724	Type 1	N1 Domain	7.2e-07	72	24	95	CBM_48	2.6e-26	85	119	203	Alpha-amylase	4.1e-13	317	262	578	Alpha-amylase_C	2.8e-27	100	624	723
UPI000657DB4F	724	Type 1	N1 Domain	7.3e-07	72	24	95	CBM_48	2.6e-26	85	119	203	Alpha-amylase	3.5e-12	317	262	578	Alpha-amylase_C	1.8e-27	100	624	723
UPI0001692D12	724	Type 1	N1 Domain	7.2e-07	72	24	95	CBM_48	2.6e-26	85	119	203	Alpha-amylase	4.1e-13	317	262	578	Alpha-amylase_C	3.5e-27	100	624	723
UPI00022663FF	724	Type 1	N1 Domain	1.5e-05	72	24	95	CBM_48	5.6e-26	85	119	203	Alpha-amylase	1.7e-12	317	262	578	Alpha-amylase_C	6.6e-29	100	624	723
UPI0003458500	724	Type 1	N1 Domain	5.7e-06	72	24	95	CBM_48	2.6e-26	85	119	203	Alpha-amylase	4e-13	317	262	578	Alpha-amylase_C	2.2e-27	100	624	723
UPI0004DA6C85	733	Type 1	N1 Domain	2.1e-05	77	24	100	CBM_48	7.2e-27	84	124	207	Alpha-amylase	2.3e-13	308	268	575	Alpha-amylase_C	7.7e-26	99	625	723
UPI0007E377FB	733	Type 1	N1 Domain	2.5e-05	77	24	100	CBM_48	1.6e-26	84	124	207	Alpha-amylase	1.5e-13	307	268	574	Alpha-amylase_C	5.7e-26	99	625	723
UPI00022CF47C	741	Type 1	N1 Domain	0.00027	39	24	62	CBM_48	4.2e-27	83	121	203	Alpha-amylase	3.9e-13	199	270	468	Alpha-amylase_C	1.2e-26	101	625	725
UPI00099AF88B	727	Type 1	N1 Domain	2.9e-06	75	24	98	CBM_48	6.6e-27	88	122	209	Alpha-amylase	1.4e-11	310	268	577	Alpha-amylase_C	2.6e-19	100	625	724
UPI0009976A41	723	Type 1	N1 Domain	2.3e-05	73	24	96	CBM_48	2e-24	84	120	203	Alpha-amylase	1.4e-15	308	267	574	Alpha-amylase_C	1e-25	99	625	723
UPI000A19C6DC	742	Type 1	N1 Domain	3.7e-05	73	24	96	CBM_48	1.7e-26	85	120	204	Alpha-amylase	8.3e-14	203	268	470	Alpha-amylase_C	3.9e-25	100	626	725
UPI0001AF93BC	726	Type 1	N1 Domain	0.00067	73	24	96	CBM_48	1e-27	85	120	204	Alpha-amylase	1.9e-15	313	268	580	Alpha-amylase_C	4.8e-26	99	626	724
UPI0003DD9216	727	Type 1	N1 Domain	1.1e-05	77	24	100	CBM_48	7.3e-29	84	124	207	Alpha-amylase	2e-11	186	268	453	Alpha-amylase_C	1.7e-25	99	627	725
UPI00029C7CB7	730	Type 1	N1 Domain	1.2e-05	77	24	100	CBM_48	2.5e-30	84	124	207	Alpha-amylase	1e-12	310	268	577	Alpha-amylase_C	4e-27	99	627	725
UPI00091FB2A0	723	Type 1	N1 Domain	3.1e-06	75	24	98	CBM_48	1.4e-23	85	122	206	Alpha-amylase	3.9e-11	206	268	473	Alpha-amylase_C	3.9e-26	97	627	723
UPI000782BB33	727	Type 1	N1 Domain	0.00014	74	24	97	CBM_48	3.7e-25	85	121	205	Alpha-amylase	5.5e-15	315	266	580	Alpha-amylase_C	7.1e-23	99	627	725
UPI000BA289C6	728	Type 1	N1 Domain	1.1e-05	77	24	100	CBM_48	4.9e-29	84	124	207	Alpha-amylase	2e-11	105	268	372	Alpha-amylase_C	1.7e-25	99	628	726
UPI0003BF9080	728	Type 1	N1 Domain	1.1e-05	77	24	100	CBM_48	4.3e-29	84	124	207	Alpha-amylase	1.6e-11	201	268	468	Alpha-amylase_C	1.4e-25	99	628	726
UPI0003EBA54F	728	Type 1	N1 Domain	1.1e-05	77	24	100	CBM_48	7.3e-29	84	124	207	Alpha-amylase	1.4e-11	202	268	469	Alpha-amylase_C	1.7e-25	99	628	726
UPI0008A58E8A	728	Type 1	N1 Domain	1.1e-05	77	24	100	CBM_48	4.3e-29	84	124	207	Alpha-amylase	2e-11	105	268	372	Alpha-amylase_C	3.5e-25	99	628	726
UPI0009BA6E03	728	Type 1	N1 Domain	4.9e-05	77	24	100	CBM_48	4.9e-29	84	124	207	Alpha-amylase	2e-11	105	268	372	Alpha-amylase_C	1.7e-25	99	628	726
UPI0009BC2CC4	728	Type 1	N1 Domain	1.1e-05	77	24	100	CBM_48	4.9e-29	84	124	207	Alpha-amylase	2e-11	105	268	372	Alpha-amylase_C	1.7e-25	99	628	726
UPI000651B8B2	728	Type 1	N1 Domain	1.1e-05	77	24	100	CBM_48	4.3e-29	84	124	207	Alpha-amylase	2.1e-11	105	268	372	Alpha-amylase_C	1.4e-25	99	628	726
UPI0001888DB8	728	Type 1	N1 Domain	9.8e-05	77	24	100	CBM_48	1.4e-29	84	124	207	Alpha-amylase	8.1e-12	106	268	373	Alpha-amylase_C	5.6e-27	99	628	726
UPI0001814328	728	Type 1	N1 Domain	1.1e-05	77	24	100	CBM_48	4.3e-29	84	124	207	Alpha-amylase	2e-11	105	268	372	Alpha-amylase_C	1.7e-25	99	628	726
UPI000A0EB0BF	729	Type 1	N1 Domain	8.2e-05	77	24	100	CBM_48	1.2e-27	84	124	207	Alpha-amylase	1.2e-13	309	268	576	Alpha-amylase_C	7.4e-25	99	628	726
UPI000A3D1512	728	Type 1	N1 Domain	4.6e-05	77	24	100	CBM_48	1.9e-29	84	124	207	Alpha-amylase	6e-12	310	268	577	Alpha-amylase_C	1.9e-26	99	628	726
UPI000A10B538	727	Type 1	N1 Domain	4.2e-05	77	24	100	CBM_48	1.6e-28	84	124	207	Alpha-amylase	7.3e-12	168	268	435	Alpha-amylase_C	8.5e-26	98	628	725
UPI000A14FD8F	728	Type 1	N1 Domain	0.00016	77	24	100	CBM_48	2.3e-27	84	124	207	Alpha-amylase	2.1e-13	197	268	464	Alpha-amylase_C	1.3e-24	99	628	726
UPI000A25C925	727	Type 1	N1 Domain	0.00023	77	24	100	CBM_48	3.1e-27	84	124	207	Alpha-amylase	1.2e-12	197	267	463	Alpha-amylase_C	8.5e-26	98	628	725
UPI000A115C13	728	Type 1	N1 Domain	0.00045	77	24	100	CBM_48	2.2e-27	84	124	207	Alpha-amylase	2.3e-12	177	267	443	Alpha-amylase_C	6.4e-27	99	628	726
UPI000A115E48	727	Type 1	N1 Domain	0.00024	77	24	100	CBM_48	6.1e-27	84	124	207	Alpha-amylase	2.9e-13	171	268	438	Alpha-amylase_C	2.1e-26	98	628	725
UPI000A221C43	727	Type 1	N1 Domain	0.00022	77	24	100	CBM_48	6.6e-27	84	124	207	Alpha-amylase	1.8e-12	308	268	575	Alpha-amylase_C	6.7e-28	98	628	725
UPI000A266B26	728	Type 1	N1 Domain	0.00032	77	24	100	CBM_48	5.2e-27	84	124	207	Alpha-amylase	2.3e-12	162	267	428	Alpha-amylase_C	5e-26	99	628	726
UPI000A258801	728	Type 1	N1 Domain	2.3e-05	77	24	100	CBM_48	3e-27	84	124	207	Alpha-amylase	1e-12	194	268	461	Alpha-amylase_C	3.2e-25	99	628	726
UPI000A391426	727	Type 1	N1 Domain	2.8e-05	77	24	100	CBM_48	3.6e-29	84	124	207	Alpha-amylase	1.3e-11	201	268	468	Alpha-amylase_C	6.3e-25	99	628	726
UPI000B3B10B1	728	Type 1	N1 Domain	0.0001	77	24	100	CBM_48	4.5e-30	84	124	207	Alpha-amylase	1.5e-11	310	268	577	Alpha-amylase_C	1.3e-25	99	628	726
UPI000B3D47AF	728	Type 1	N1 Domain	2.7e-06	77	24	100	CBM_48	9.4e-29	84	124	207	Alpha-amylase	2.4e-11	261	268	528	Alpha-amylase_C	2e-26	99	628	726
UPI000B5F3B89	728	Type 1	N1 Domain	5e-05	77	24	100	CBM_48	2.5e-28	84	124	207	Alpha-amylase	1e-11	307	268	574	Alpha-amylase_C	1.7e-26	99	628	726
UPI000B7BB66D	728	Type 1	N1 Domain	5e-05	77	24	100	CBM_48	2.5e-28	84	124	207	Alpha-amylase	1.5e-11	307	268	574	Alpha-amylase_C	1.6e-25	99	628	726
UPI000B7BD82F	728	Type 1	N1 Domain	0.00014	77	24	100	CBM_48	2.5e-28	84	124	207	Alpha-amylase	1.3e-11	307	268	574	Alpha-amylase_C	1e-26	99	628	726
UPI000B7F7F92	728	Type 1	N1 Domain	4.6e-05	77	24	100	CBM_48	2.8e-29	84	124	207	Alpha-amylase	1.2e-11	309	268	576	Alpha-amylase_C	3.5e-26	99	628	726
UPI000B8B5D5F	728	Type 1	N1 Domain	5e-05	77	24	100	CBM_48	2.5e-28	84	124	207	Alpha-amylase	1e-11	307	268	574	Alpha-amylase_C	2e-26	99	628	726
UPI000B8E239A	728	Type 1	N1 Domain	5e-05	77	24	100	CBM_48	2.5e-28	84	124	207	Alpha-amylase	1.5e-09	308	268	575	Alpha-amylase_C	1.7e-26	99	628	726
UPI000B94F30C	728	Type 1	N1 Domain	9.1e-06	77	24	100	CBM_48	1.8e-29	84	124	207	Alpha-amylase	9.1e-14	194	269	462	Alpha-amylase_C	6.3e-25	99	628	726
UPI000B95F131	728	Type 1	N1 Domain	7.1e-05	77	24	100	CBM_48	1.2e-27	84	124	207	Alpha-amylase	2.7e-11	199	268	466	Alpha-amylase_C	1.1e-25	99	628	726
UPI000B957C47	728	Type 1	N1 Domain	9.8e-05	77	24	100	CBM_48	1.4e-29	84	124	207	Alpha-amylase	8e-12	309	268	576	Alpha-amylase_C	5.6e-27	99	628	726
UPI000B6488D8	728	Type 1	N1 Domain	9.8e-05	77	24	100	CBM_48	1.4e-29	84	124	207	Alpha-amylase	8.1e-12	308	268	575	Alpha-amylase_C	5.6e-27	99	628	726
UPI000B9595AB	728	Type 1	N1 Domain	1.7e-05	77	24	100	CBM_48	7.3e-29	84	124	207	Alpha-amylase	1.9e-11	201	268	468	Alpha-amylase_C	1.7e-25	99	628	726
UPI000B943237	728	Type 1	N1 Domain	9.8e-05	77	24	100	CBM_48	1.4e-29	84	124	207	Alpha-amylase	8.1e-12	307	268	574	Alpha-amylase_C	5.6e-27	99	628	726
UPI000B958109	728	Type 1	N1 Domain	5.4e-05	77	24	100	CBM_48	1.4e-29	84	124	207	Alpha-amylase	8e-12	309	268	576	Alpha-amylase_C	5.6e-27	99	628	726
UPI000BC7720B	728	Type 1	N1 Domain	1.2e-05	77	24	100	CBM_48	1.4e-28	84	124	207	Alpha-amylase	1.6e-11	307	268	574	Alpha-amylase_C	8.4e-25	99	628	726
UPI00000CD455	728	Type 1	N1 Domain	5e-05	77	24	100	CBM_48	2.5e-28	84	124	207	Alpha-amylase	1e-11	307	268	574	Alpha-amylase_C	1.7e-26	99	628	726
UPI00000D0AFF	728	Type 1	N1 Domain	9.8e-05	77	24	100	CBM_48	1.4e-29	84	124	207	Alpha-amylase	4e-11	309	268	576	Alpha-amylase_C	5.6e-27	99	628	726
UPI0000D50D26	728	Type 1	N1 Domain	9.8e-05	77	24	100	CBM_48	1.4e-29	84	124	207	Alpha-amylase	8.4e-12	309	268	576	Alpha-amylase_C	8.3e-27	99	628	726
UPI0000DB2C6F	728	Type 1	N1 Domain	9.8e-05	77	24	100	CBM_48	1.4e-29	84	124	207	Alpha-amylase	8.8e-12	312	268	579	Alpha-amylase_C	4.1e-27	99	628	726
UPI00000DC84C	727	Type 1	N1 Domain	4.8e-05	77	24	100	CBM_48	3e-29	84	124	207	Alpha-amylase	1.2e-13	302	268	569	Alpha-amylase_C	4e-24	99	628	726
UPI00000DF180	728	Type 1	N1 Domain	9.8e-05	77	24	100	CBM_48	1.4e-29	84	124	207	Alpha-amylase	8.4e-12	309	268	576	Alpha-amylase_C	8.3e-27	99	628	726
UPI000000E6E0	728	Type 1	N1 Domain	9.8e-05	77	24	100	CBM_48	1.4e-29	84	124	207	Alpha-amylase	8.4e-12	309	268	576	Alpha-amylase_C	4.1e-27	99	628	726
UPI0000E7B318	728	Type 1	N1 Domain	5.4e-07	77	24	100	CBM_48	1e-28	84	124	207	Alpha-amylase	3.4e-14	198	270	467	Alpha-amylase_C	7.1e-27	99	628	726
UPI0000E94F21	728	Type 1	N1 Domain	9e-06	77	24	100	CBM_48	3.4e-30	84	124	207	Alpha-amylase	2.6e-12	311	268	578	Alpha-amylase_C	3.3e-27	99	628	726
UPI0000EB5D6C	727	Type 1	N1 Domain	4.5e-05	77	24	100	CBM_48	3.6e-28	84	124	207	Alpha-amylase	2.6e-13	180	268	447	Alpha-amylase_C	1.6e-26	99	628	726
UPI0001A5A49D	736	Type 1	N1 Domain	5.2e-06	77	24	100	CBM_48	6.2e-28	84	124	207	Alpha-amylase	4.8e-13	242	269	510	Alpha-amylase_C	2.1e-27	99	628	726
UPI0001A54F6A	727	Type 1	N1 Domain	6.8e-05	77	24	100	CBM_48	3.7e-28	84	124	207	Alpha-amylase	4.5e-13	181	268	448	Alpha-amylase_C	7.7e-26	99	628	726
UPI0001A89C49	727	Type 1	N1 Domain	0.00013	77	24	100	CBM_48	4.5e-25	84	124	207	Alpha-amylase	9.6e-12	182	268	449	Alpha-amylase_C	4.8e-26	99	628	726
UPI0001A55873	727	Type 1	N1 Domain	5.1e-05	77	24	100	CBM_48	1.1e-27	84	124	207	Alpha-amylase	3.6e-13	180	268	447	Alpha-amylase_C	4.6e-25	99	628	726
UPI0001AAEC11	727	Type 1	N1 Domain	2.5e-05	77	24	100	CBM_48	4.2e-27	84	124	207	Alpha-amylase	2.3e-12	305	268	572	Alpha-amylase_C	1.8e-26	99	628	726
UPI0001B3E9BF	727	Type 1	N1 Domain	1.6e-05	77	24	100	CBM_48	6.9e-28	84	124	207	Alpha-amylase	7e-12	201	268	468	Alpha-amylase_C	1.8e-26	99	628	726
UPI0001B3FBB4	727	Type 1	N1 Domain	0.00017	77	24	100	CBM_48	6.2e-27	84	124	207	Alpha-amylase	5.8e-13	163	268	430	Alpha-amylase_C	2.1e-26	98	628	725
UPI0001B7EB0F	731	Type 1	N1 Domain	5.5e-05	77	24	100	CBM_48	2.2e-30	84	124	207	Alpha-amylase	7.4e-13	311	268	578	Alpha-amylase_C	3.8e-27	99	628	726
UPI0001B745DD	728	Type 1	N1 Domain	1.1e-05	77	24	100	CBM_48	7.3e-29	84	124	207	Alpha-amylase	2.3e-11	164	268	431	Alpha-amylase_C	1.7e-25	99	628	726
UPI0001BD0C18	736	Type 1	N1 Domain	2.4e-06	77	24	100	CBM_48	2e-27	84	124	207	Alpha-amylase	1.6e-12	242	269	510	Alpha-amylase_C	3.6e-27	99	628	726
UPI0001BED0F0	728	Type 1	N1 Domain	1.1e-05	77	24	100	CBM_48	1.4e-28	84	124	207	Alpha-amylase	3e-14	192	270	461	Alpha-amylase_C	1.8e-26	99	628	726
UPI0001C098A2	728	Type 1	N1 Domain	6.9e-05	77	24	100	CBM_48	7.2e-30	84	124	207	Alpha-amylase	5.9e-13	307	268	574	Alpha-amylase_C	2.2e-27	99	628	726
UPI0001CB325C	736	Type 1	N1 Domain	7.6e-06	77	24	100	CBM_48	7.8e-28	84	124	207	Alpha-amylase	9.4e-13	304	269	572	Alpha-amylase_C	4e-28	99	628	726
UPI0001CCA6A2	728	Type 1	N1 Domain	2.4e-05	77	24	100	CBM_48	9.5e-28	84	124	207	Alpha-amylase	8.1e-12	181	267	447	Alpha-amylase_C	3.4e-27	99	628	726
UPI0001CF6E4F	728	Type 1	N1 Domain	9.8e-05	77	24	100	CBM_48	1.4e-29	84	124	207	Alpha-amylase	8.4e-12	309	268	576	Alpha-amylase_C	5.6e-27	99	628	726
UPI0001CF723E	728	Type 1	N1 Domain	9.8e-05	77	24	100	CBM_48	1.2e-29	84	124	207	Alpha-amylase	8e-12	309	268	576	Alpha-amylase_C	5.6e-27	99	628	726
UPI0001CF6227	728	Type 1	N1 Domain	9.8e-05	77	24	100	CBM_48	1.4e-29	84	124	207	Alpha-amylase	8.4e-12	309	268	576	Alpha-amylase_C	2.7e-27	99	628	726
UPI0001D95E0C	727	Type 1	N1 Domain	2.1e-05	77	24	100	CBM_48	6.1e-28	84	124	207	Alpha-amylase	4.3e-13	170	267	436	Alpha-amylase_C	4.7e-25	99	628	726
UPI0001D15943	728	Type 1	N1 Domain	4.6e-05	77	24	100	CBM_48	1.1e-29	84	124	207	Alpha-amylase	1.2e-11	311	268	578	Alpha-amylase_C	2e-26	99	628	726
UPI0001DB91D1	728	Type 1	N1 Domain	9.8e-05	77	24	100	CBM_48	1.4e-29	84	124	207	Alpha-amylase	2.3e-11	308	268	575	Alpha-amylase_C	5.6e-27	99	628	726
UPI0001DC534B	728	Type 1	N1 Domain	9.8e-05	77	24	100	CBM_48	1.4e-29	84	124	207	Alpha-amylase	8.4e-12	309	268	576	Alpha-amylase_C	5.6e-27	99	628	726
UPI0001E0A3A9	727	Type 1	N1 Domain	0.00026	77	24	100	CBM_48	3.1e-27	84	124	207	Alpha-amylase	1.3e-12	308	267	574	Alpha-amylase_C	2.2e-26	98	628	725
UPI0001E8BC84	728	Type 1	N1 Domain	9.8e-05	77	24	100	CBM_48	2.1e-29	84	124	207	Alpha-amylase	8.4e-12	309	268	576	Alpha-amylase_C	5.6e-27	99	628	726
UPI0001E67A2B	728	Type 1	N1 Domain	0.00012	77	24	100	CBM_48	1.6e-29	84	124	207	Alpha-amylase	9.2e-12	311	268	578	Alpha-amylase_C	3.2e-26	99	628	726
UPI0001E595A3	727	Type 1	N1 Domain	9.1e-05	77	24	100	CBM_48	3.1e-27	84	124	207	Alpha-amylase	1.2e-12	308	267	574	Alpha-amylase_C	2.8e-25	98	628	725
UPI0001F7C6ED	727	Type 1	N1 Domain	0.00011	77	24	100	CBM_48	1e-28	84	124	207	Alpha-amylase	1.9e-10	306	268	573	Alpha-amylase_C	7.3e-25	99	628	726
UPI0001F8BC6E	728	Type 1	N1 Domain	5e-05	77	24	100	CBM_48	2.5e-28	84	124	207	Alpha-amylase	1e-11	307	268	574	Alpha-amylase_C	1.7e-26	99	628	726
UPI0001F24A4C	728	Type 1	N1 Domain	2.4e-05	77	24	100	CBM_48	9.5e-28	84	124	207	Alpha-amylase	1.1e-11	195	268	462	Alpha-amylase_C	3.4e-27	99	628	726
UPI0001F482B8	727	Type 1	N1 Domain	4.5e-05	77	24	100	CBM_48	3.6e-28	84	124	207	Alpha-amylase	2.6e-13	180	268	447	Alpha-amylase_C	1.6e-26	99	628	726
UPI0001F06859	739	Type 1	N1 Domain	3.8e-05	77	24	100	CBM_48	2.5e-27	84	124	207	Alpha-amylase	2e-12	306	268	573	Alpha-amylase_C	1.5e-24	99	628	726
UPI0001FB5F4D	728	Type 1	N1 Domain	9.8e-05	77	24	100	CBM_48	1.4e-29	84	124	207	Alpha-amylase	8.1e-12	308	268	575	Alpha-amylase_C	5.6e-27	99	628	726
UPI0001FB7D19	728	Type 1	N1 Domain	9.8e-05	77	24	100	CBM_48	1.4e-29	84	124	207	Alpha-amylase	8.1e-12	308	268	575	Alpha-amylase_C	7.6e-27	99	628	726
UPI0002A2E041	728	Type 1	N1 Domain	9.8e-05	77	24	100	CBM_48	1.4e-29	84	124	207	Alpha-amylase	8.4e-12	310	268	577	Alpha-amylase_C	5.6e-27	99	628	726
UPI0002A6FA3E	728	Type 1	N1 Domain	5.8e-05	77	24	100	CBM_48	7e-29	84	124	207	Alpha-amylase	7.9e-12	311	268	578	Alpha-amylase_C	2.6e-25	99	628	726
UPI0002A20A9A	728	Type 1	N1 Domain	9.8e-05	77	24	100	CBM_48	1.4e-29	84	124	207	Alpha-amylase	8.1e-12	309	268	576	Alpha-amylase_C	2.7e-27	99	628	726
UPI0002A44F7F	728	Type 1	N1 Domain	9.8e-05	77	24	100	CBM_48	1.4e-29	84	124	207	Alpha-amylase	8.4e-12	309	268	576	Alpha-amylase_C	2.7e-27	99	628	726
UPI0002A374A1	728	Type 1	N1 Domain	9.8e-05	77	24	100	CBM_48	1.4e-29	84	124	207	Alpha-amylase	8.4e-12	309	268	576	Alpha-amylase_C	8.3e-27	99	628	726
UPI0002AB43CB	727	Type 1	N1 Domain	1.9e-05	77	24	100	CBM_48	3.6e-29	84	124	207	Alpha-amylase	1.3e-11	201	268	468	Alpha-amylase_C	6.4e-25	99	628	726
UPI0002BA2EAA	728	Type 1	N1 Domain	5e-05	77	24	100	CBM_48	2.5e-28	84	124	207	Alpha-amylase	1e-11	307	268	574	Alpha-amylase_C	1e-25	99	628	726
UPI0002BA6BBC	727	Type 1	N1 Domain	5.5e-05	77	24	100	CBM_48	1.4e-29	84	124	207	Alpha-amylase	8.4e-12	311	268	578	Alpha-amylase_C	4.8e-27	99	628	726
UPI0002BA824F	728	Type 1	N1 Domain	0.00015	77	24	100	CBM_48	1.4e-29	84	124	207	Alpha-amylase	8.4e-12	311	268	578	Alpha-amylase_C	5.3e-27	99	628	726
UPI0002BB7ACF	727	Type 1	N1 Domain	5.5e-05	77	24	100	CBM_48	1.4e-29	84	124	207	Alpha-amylase	8.9e-12	311	268	578	Alpha-amylase_C	4.8e-27	99	628	726
UPI0002BC6649	728	Type 1	N1 Domain	0.00015	77	24	100	CBM_48	1.4e-29	84	124	207	Alpha-amylase	8.1e-12	311	268	578	Alpha-amylase_C	1.2e-26	99	628	726
UPI0002C0C04A	736	Type 1	N1 Domain	2.4e-06	77	24	100	CBM_48	2e-27	84	124	207	Alpha-amylase	4.7e-13	258	269	526	Alpha-amylase_C	3.6e-27	99	628	726
UPI0002C9EBF8	728	Type 1	N1 Domain	9.8e-05	77	24	100	CBM_48	1.4e-27	84	124	207	Alpha-amylase	8e-12	309	268	576	Alpha-amylase_C	5.6e-27	99	628	726
UPI0002C4180E	728	Type 1	N1 Domain	1.1e-05	77	24	100	CBM_48	4.3e-29	84	124	207	Alpha-amylase	1.9e-11	201	268	468	Alpha-amylase_C	1.4e-25	99	628	726
UPI0002CC280B	728	Type 1	N1 Domain	5.3e-05	77	24	100	CBM_48	1.4e-29	84	124	207	Alpha-amylase	2.3e-11	308	268	575	Alpha-amylase_C	5.6e-27	99	628	726
UPI0002D96FD8	728	Type 1	N1 Domain	0.00024	77	24	100	CBM_48	2.6e-29	84	124	207	Alpha-amylase	1.9e-11	310	268	577	Alpha-amylase_C	4.1e-25	99	628	726
UPI0002D456FB	727	Type 1	N1 Domain	3.2e-05	77	24	100	CBM_48	1.4e-30	84	124	207	Alpha-amylase	2.5e-12	308	268	575	Alpha-amylase_C	4.9e-27	99	628	726
UPI0002DD3B25	728	Type 1	N1 Domain	5e-05	77	24	100	CBM_48	2.5e-28	84	124	207	Alpha-amylase	1e-11	307	268	574	Alpha-amylase_C	1.7e-26	99	628	726
UPI0002F3CAB3	727	Type 1	N1 Domain	4.5e-05	77	24	100	CBM_48	1.8e-27	84	124	207	Alpha-amylase	2.6e-13	180	268	447	Alpha-amylase_C	1.6e-26	99	628	726
UPI0002F93BA1	728	Type 1	N1 Domain	4.6e-05	77	24	100	CBM_48	1.9e-29	84	124	207	Alpha-amylase	6e-12	310	268	577	Alpha-amylase_C	7.7e-27	99	628	726
UPI0003A24AD8	728	Type 1	N1 Domain	4.6e-05	77	24	100	CBM_48	1.1e-29	84	124	207	Alpha-amylase	1.2e-11	311	268	578	Alpha-amylase_C	2.8e-26	99	628	726
UPI0003AC657C	727	Type 1	N1 Domain	5.4e-05	77	24	100	CBM_48	2.1e-28	84	124	207	Alpha-amylase	1.1e-12	305	268	572	Alpha-amylase_C	1.2e-24	99	628	726
UPI0003AC8033	727	Type 1	N1 Domain	0.00013	77	24	100	CBM_48	7.1e-27	84	124	207	Alpha-amylase	4.2e-13	181	267	447	Alpha-amylase_C	1.6e-26	98	628	725
UPI0003AE997E	727	Type 1	N1 Domain	0.00016	77	24	100	CBM_48	8.9e-29	84	124	207	Alpha-amylase	1.1e-12	305	268	572	Alpha-amylase_C	9.9e-24	99	628	726
UPI0003B4B61C	728	Type 1	N1 Domain	4.6e-05	77	24	100	CBM_48	1.9e-29	84	124	207	Alpha-amylase	6e-12	311	268	578	Alpha-amylase_C	2.8e-24	99	628	726
UPI0003BBC4D8	728	Type 1	N1 Domain	0.0001	77	24	100	CBM_48	2.5e-28	84	124	207	Alpha-amylase	1e-11	307	268	574	Alpha-amylase_C	1.7e-26	99	628	726
UPI0003BCBBF3	728	Type 1	N1 Domain	0.0001	77	24	100	CBM_48	2.5e-28	84	124	207	Alpha-amylase	1e-11	307	268	574	Alpha-amylase_C	1.6e-26	99	628	726
UPI0003BD7FB8	728	Type 1	N1 Domain	5e-05	77	24	100	CBM_48	2.5e-28	84	124	207	Alpha-amylase	1.6e-10	307	268	574	Alpha-amylase_C	1.7e-26	99	628	726
UPI0003BDB08E	728	Type 1	N1 Domain	5e-05	77	24	100	CBM_48	2.5e-28	84	124	207	Alpha-amylase	1e-11	307	268	574	Alpha-amylase_C	2.2e-26	99	628	726
UPI0003BEAEA0	728	Type 1	N1 Domain	4.6e-05	77	24	100	CBM_48	1.9e-29	84	124	207	Alpha-amylase	6e-12	311	268	578	Alpha-amylase_C	2.9e-25	99	628	726
UPI0003BF39D7	728	Type 1	N1 Domain	4.6e-05	77	24	100	CBM_48	1.9e-29	84	124	207	Alpha-amylase	6e-12	311	268	578	Alpha-amylase_C	1.9e-25	99	628	726
UPI0003BF2782	728	Type 1	N1 Domain	4.6e-05	77	24	100	CBM_48	1.9e-29	84	124	207	Alpha-amylase	5.7e-12	311	268	578	Alpha-amylase_C	2.9e-26	99	628	726
UPI0003BF6847	728	Type 1	N1 Domain	4.6e-05	77	24	100	CBM_48	1.9e-29	84	124	207	Alpha-amylase	5.6e-12	307	268	574	Alpha-amylase_C	1.9e-26	99	628	726
UPI0003C4E49E	727	Type 1	N1 Domain	5.4e-07	77	24	100	CBM_48	3.8e-28	84	124	207	Alpha-amylase	4.1e-13	306	268	573	Alpha-amylase_C	2.7e-25	99	628	726
UPI0003C5B28D	727	Type 1	N1 Domain	1.3e-06	77	24	100	CBM_48	3.6e-26	84	124	207	Alpha-amylase	6.7e-12	171	268	438	Alpha-amylase_C	4.7e-27	99	628	726
UPI0003C8B03C	727	Type 1	N1 Domain	0.00048	77	24	100	CBM_48	5.5e-28	84	124	207	Alpha-amylase	7.4e-12	315	266	580	Alpha-amylase_C	1.9e-27	99	628	726
UPI0003C9CF1E	728	Type 1	N1 Domain	1.9e-05	77	24	100	CBM_48	1.9e-28	84	124	207	Alpha-amylase	3.5e-14	249	270	518	Alpha-amylase_C	1.2e-23	99	628	726
UPI0003C46404	728	Type 1	N1 Domain	7.1e-05	77	24	100	CBM_48	1.2e-27	84	124	207	Alpha-amylase	2.7e-11	199	268	466	Alpha-amylase_C	1.3e-25	99	628	726
UPI0003D7FEF7	727	Type 1	N1 Domain	0.00023	77	24	100	CBM_48	3.9e-28	84	124	207	Alpha-amylase	2.7e-13	189	268	456	Alpha-amylase_C	2.2e-26	99	628	726
UPI0003D2389A	728	Type 1	N1 Domain	5e-05	77	24	100	CBM_48	2.5e-28	84	124	207	Alpha-amylase	1e-11	308	268	575	Alpha-amylase_C	1.8e-26	99	628	726
UPI0003DD68BE	728	Type 1	N1 Domain	3e-05	77	24	100	CBM_48	7.9e-30	84	124	207	Alpha-amylase	1.5e-11	308	268	575	Alpha-amylase_C	4.9e-27	99	628	726
UPI0003E9CB92	729	Type 1	N1 Domain	1.1e-07	76	24	99	CBM_48	3.2e-26	84	123	206	Alpha-amylase	2.2e-11	197	267	463	Alpha-amylase_C	1.1e-21	99	628	726
UPI0003E12BCB	727	Type 1	N1 Domain	9.7e-05	77	24	100	CBM_48	2.3e-28	84	124	207	Alpha-amylase	9.5e-14	306	268	573	Alpha-amylase_C	2.4e-25	99	628	726
UPI0003E13572	728	Type 1	N1 Domain	9.8e-05	77	24	100	CBM_48	1.4e-29	84	124	207	Alpha-amylase	8.1e-12	309	268	576	Alpha-amylase_C	5.6e-27	99	628	726
UPI0003EEFE08	728	Type 1	N1 Domain	9.8e-05	77	24	100	CBM_48	1.4e-29	84	124	207	Alpha-amylase	8.4e-12	309	268	576	Alpha-amylase_C	3.3e-26	99	628	726
UPI0003EF55D9	728	Type 1	N1 Domain	9.8e-05	77	24	100	CBM_48	1.4e-29	84	124	207	Alpha-amylase	8.4e-12	309	268	576	Alpha-amylase_C	5.6e-27	99	628	726
UPI0003F737E2	727	Type 1	N1 Domain	5.4e-05	77	24	100	CBM_48	8.9e-29	84	124	207	Alpha-amylase	1.1e-12	305	268	572	Alpha-amylase_C	3.5e-25	99	628	726
UPI0004A04936	728	Type 1	N1 Domain	9.8e-05	77	24	100	CBM_48	1.4e-29	84	124	207	Alpha-amylase	8.1e-12	308	268	575	Alpha-amylase_C	2.3e-26	99	628	726
UPI0004AC1712	728	Type 1	N1 Domain	3.2e-05	77	24	100	CBM_48	6.8e-29	84	124	207	Alpha-amylase	2.4e-14	193	270	462	Alpha-amylase_C	1.3e-26	99	628	726
UPI0004B6D3DC	728	Type 1	N1 Domain	5.9e-06	77	24	100	CBM_48	1.4e-28	84	124	207	Alpha-amylase	1.6e-11	307	268	574	Alpha-amylase_C	9.4e-25	99	628	726
UPI0004D02BD2	727	Type 1	N1 Domain	0.00022	77	24	100	CBM_48	9.5e-27	84	124	207	Alpha-amylase	1.8e-12	308	267	574	Alpha-amylase_C	1.1e-27	98	628	725
UPI0004D3C28A	728	Type 1	N1 Domain	9.8e-05	77	24	100	CBM_48	4e-28	84	124	207	Alpha-amylase	8e-12	309	268	576	Alpha-amylase_C	5.6e-27	99	628	726
UPI0004D73998	728	Type 1	N1 Domain	9.8e-05	77	24	100	CBM_48	1.4e-29	84	124	207	Alpha-amylase	3.6e-11	309	268	576	Alpha-amylase_C	2.7e-27	99	628	726
UPI0004E3B0E3	728	Type 1	N1 Domain	3.4e-05	77	24	100	CBM_48	1.4e-29	84	124	207	Alpha-amylase	1.7e-12	311	268	578	Alpha-amylase_C	3.3e-25	99	628	726
UPI0004E3EF56	742	Type 1	N1 Domain	0.00035	77	24	100	CBM_48	5.1e-28	84	124	207	Alpha-amylase	2.6e-13	306	268	573	Alpha-amylase_C	3.3e-26	99	628	726
UPI0004E6C942	728	Type 1	N1 Domain	1.2e-05	77	24	100	CBM_48	1.5e-28	84	124	207	Alpha-amylase	3.5e-14	249	270	518	Alpha-amylase_C	1.6e-24	99	628	726
UPI0004E34A89	728	Type 1	N1 Domain	0.00011	77	24	100	CBM_48	2.5e-29	84	124	207	Alpha-amylase	8.1e-12	259	268	526	Alpha-amylase_C	1.1e-25	99	628	726
UPI0004E39E15	728	Type 1	N1 Domain	6.6e-05	77	24	100	CBM_48	2.6e-29	84	124	207	Alpha-amylase	7.5e-13	311	268	578	Alpha-amylase_C	9e-25	99	628	726
UPI0004E78F6F	728	Type 1	N1 Domain	1.2e-06	77	24	100	CBM_48	2.1e-28	84	124	207	Alpha-amylase	3.1e-13	196	268	463	Alpha-amylase_C	1.1e-26	99	628	726
UPI0004E85F85	728	Type 1	N1 Domain	0.00015	77	24	100	CBM_48	3.1e-30	84	124	207	Alpha-amylase	1.4e-12	308	268	575	Alpha-amylase_C	2e-26	99	628	726
UPI0004E30535	728	Type 1	N1 Domain	5e-05	77	24	100	CBM_48	4.1e-28	84	124	207	Alpha-amylase	1e-11	311	268	578	Alpha-amylase_C	3.8e-27	99	628	726
UPI00004F80E0	728	Type 1	N1 Domain	5e-05	77	24	100	CBM_48	2.5e-28	84	124	207	Alpha-amylase	1e-11	308	268	575	Alpha-amylase_C	1.7e-26	99	628	726
UPI0004F747AF	727	Type 1	N1 Domain	6.8e-05	77	24	100	CBM_48	3.9e-28	84	124	207	Alpha-amylase	2.9e-13	180	268	447	Alpha-amylase_C	1.9e-25	99	628	726
UPI0004F8375C	728	Type 1	N1 Domain	8.7e-05	77	24	100	CBM_48	1e-27	84	124	207	Alpha-amylase	1.1e-11	308	268	575	Alpha-amylase_C	1.5e-25	99	628	726
UPI0004F65343	728	Type 1	N1 Domain	0.00014	77	24	100	CBM_48	2.5e-28	84	124	207	Alpha-amylase	1.3e-11	307	268	574	Alpha-amylase_C	1e-26	99	628	726
UPI0004F76514	729	Type 1	N1 Domain	0.0001	77	24	100	CBM_48	4.9e-28	84	124	207	Alpha-amylase	2.6e-12	311	268	578	Alpha-amylase_C	2.4e-24	99	628	726
UPI0004F77347	727	Type 1	N1 Domain	0.00018	77	24	100	CBM_48	1.6e-28	84	124	207	Alpha-amylase	8.4e-12	309	268	576	Alpha-amylase_C	1e-24	99	628	726
UPI0004FFA723	728	Type 1	N1 Domain	0.00029	77	24	100	CBM_48	1.6e-29	84	124	207	Alpha-amylase	4.2e-12	165	268	432	Alpha-amylase_C	1.7e-26	99	628	726
UPI000005A7A1	728	Type 1	N1 Domain	5e-05	77	24	100	CBM_48	2.5e-28	84	124	207	Alpha-amylase	1e-11	307	268	574	Alpha-amylase_C	1.7e-26	99	628	726
UPI0005A49A59	727	Type 1	N1 Domain	0.00014	77	24	100	CBM_48	2.2e-29	84	124	207	Alpha-amylase	4.1e-11	311	268	578	Alpha-amylase_C	2.4e-26	99	628	726
UPI0005A614BC	728	Type 1	N1 Domain	4.8e-05	77	24	100	CBM_48	6.4e-30	84	124	207	Alpha-amylase	6.5e-13	307	268	574	Alpha-amylase_C	5.2e-27	99	628	726
UPI0005C1663A	728	Type 1	N1 Domain	0.00085	77	24	100	CBM_48	1.7e-28	84	124	207	Alpha-amylase	1.6e-13	307	268	574	Alpha-amylase_C	1.5e-26	99	628	726
UPI0005CFCC2D	728	Type 1	N1 Domain	9.8e-05	77	24	100	CBM_48	1.4e-29	84	124	207	Alpha-amylase	8.1e-12	311	268	578	Alpha-amylase_C	5.6e-27	99	628	726
UPI0005D8AB58	739	Type 1	N1 Domain	1.6e-05	77	24	100	CBM_48	1.2e-27	84	124	207	Alpha-amylase	1.6e-12	260	268	527	Alpha-amylase_C	4.7e-25	99	628	726
UPI0005DA8AF2	727	Type 1	N1 Domain	4e-05	77	24	100	CBM_48	3.7e-27	84	124	207	Alpha-amylase	2.7e-13	180	268	447	Alpha-amylase_C	1e-24	99	628	726
UPI0005DA43EE	729	Type 1	N1 Domain	0.00021	77	24	100	CBM_48	6.4e-28	84	124	207	Alpha-amylase	3.7e-13	309	268	576	Alpha-amylase_C	3.8e-25	99	628	726
UPI0005DCE783	727	Type 1	N1 Domain	4.1e-05	77	24	100	CBM_48	3.9e-28	84	124	207	Alpha-amylase	2.9e-13	175	268	442	Alpha-amylase_C	1.9e-25	99	628	726
UPI0005DCE897	726	Type 1	N1 Domain	0.00045	77	24	100	CBM_48	5.8e-26	84	124	207	Alpha-amylase	3.8e-13	180	268	447	Alpha-amylase_C	8.7e-25	99	628	726
UPI0005DF8C61	727	Type 1	N1 Domain	0.00011	77	24	100	CBM_48	4e-28	84	124	207	Alpha-amylase	2.7e-13	189	268	456	Alpha-amylase_C	2e-26	99	628	726
UPI0005DFA36E	734	Type 1	N1 Domain	4.1e-05	77	24	100	CBM_48	1.5e-26	84	124	207	Alpha-amylase	2.9e-13	182	268	449	Alpha-amylase_C	2.2e-25	99	628	726
UPI0005E4C3E8	727	Type 1	N1 Domain	4.1e-05	77	24	100	CBM_48	3.9e-28	84	124	207	Alpha-amylase	2.8e-13	180	268	447	Alpha-amylase_C	5.7e-26	99	628	726
UPI0005E6B2C4	727	Type 1	N1 Domain	0.0005	77	24	100	CBM_48	1.2e-27	84	124	207	Alpha-amylase	1.3e-13	180	268	447	Alpha-amylase_C	8.1e-24	99	628	726
UPI0005E6FBC7	727	Type 1	N1 Domain	1.2e-05	77	24	100	CBM_48	6e-28	84	124	207	Alpha-amylase	1.3e-13	195	268	462	Alpha-amylase_C	4e-24	99	628	726
UPI0005E8CB67	727	Type 1	N1 Domain	0.00071	77	24	100	CBM_48	3.1e-28	84	124	207	Alpha-amylase	1.8e-13	180	268	447	Alpha-amylase_C	5.2e-25	99	628	726
UPI0005E8F96F	734	Type 1	N1 Domain	3e-05	77	24	100	CBM_48	7.9e-28	84	124	207	Alpha-amylase	7.4e-14	181	268	448	Alpha-amylase_C	7.1e-26	99	628	726
UPI0005E15FF2	727	Type 1	N1 Domain	0.00019	77	24	100	CBM_48	1.8e-26	84	124	207	Alpha-amylase	1.8e-13	180	268	447	Alpha-amylase_C	1.4e-24	99	628	726
UPI0005E16A85	727	Type 1	N1 Domain	0.00045	77	24	100	CBM_48	7.4e-27	84	124	207	Alpha-amylase	2.3e-13	182	268	449	Alpha-amylase_C	1.9e-25	99	628	726
UPI0005E37CD7	727	Type 1	N1 Domain	0.00045	77	24	100	CBM_48	1.6e-26	84	124	207	Alpha-amylase	2.3e-13	182	268	449	Alpha-amylase_C	2e-25	99	628	726
UPI0005E318A3	734	Type 1	N1 Domain	1.7e-05	77	24	100	CBM_48	1.9e-26	84	124	207	Alpha-amylase	2.9e-13	182	268	449	Alpha-amylase_C	2.7e-25	99	628	726
UPI00005E416C	728	Type 1	N1 Domain	9.8e-05	77	24	100	CBM_48	1.4e-29	84	124	207	Alpha-amylase	8e-12	309	268	576	Alpha-amylase_C	5.6e-27	99	628	726
UPI0005E804D1	734	Type 1	N1 Domain	2.1e-05	77	24	100	CBM_48	4.6e-29	84	124	207	Alpha-amylase	6.1e-14	182	268	449	Alpha-amylase_C	2.1e-24	99	628	726
UPI0005E944A2	734	Type 1	N1 Domain	4.1e-05	77	24	100	CBM_48	1.9e-26	84	124	207	Alpha-amylase	2.9e-13	180	268	447	Alpha-amylase_C	2.2e-25	99	628	726
UPI00005E3743	728	Type 1	N1 Domain	9.8e-05	77	24	100	CBM_48	1.4e-29	84	124	207	Alpha-amylase	8.1e-12	311	268	578	Alpha-amylase_C	5.6e-27	99	628	726
UPI0005E4702C	727	Type 1	N1 Domain	0.00071	77	24	100	CBM_48	3.1e-28	84	124	207	Alpha-amylase	9.9e-14	191	268	458	Alpha-amylase_C	2.2e-25	99	628	726
UPI0005E57041	734	Type 1	N1 Domain	3e-05	77	24	100	CBM_48	3.9e-28	84	124	207	Alpha-amylase	2.2e-13	181	268	448	Alpha-amylase_C	6.9e-26	99	628	726
UPI0005E89365	727	Type 1	N1 Domain	8.3e-06	77	24	100	CBM_48	3.7e-28	84	124	207	Alpha-amylase	4.5e-13	181	268	448	Alpha-amylase_C	5.4e-26	99	628	726
UPI0005ECB7AB	728	Type 1	N1 Domain	4.6e-05	77	24	100	CBM_48	9.8e-30	84	124	207	Alpha-amylase	8.1e-12	311	268	578	Alpha-amylase_C	2.6e-26	99	628	726
UPI0005ED0C3A	728	Type 1	N1 Domain	4.6e-05	77	24	100	CBM_48	1.9e-29	84	124	207	Alpha-amylase	1.4e-11	311	268	578	Alpha-amylase_C	4.3e-26	99	628	726
UPI0005EE5316	728	Type 1	N1 Domain	0.0001	77	24	100	CBM_48	4.5e-30	84	124	207	Alpha-amylase	8.1e-12	307	268	574	Alpha-amylase_C	1.4e-25	99	628	726
UPI00005EF6E6	728	Type 1	N1 Domain	9.8e-05	77	24	100	CBM_48	1.4e-29	84	124	207	Alpha-amylase	8.4e-12	309	268	576	Alpha-amylase_C	8.3e-27	99	628	726
UPI00005F6E26	727	Type 1	N1 Domain	1.2e-05	77	24	100	CBM_48	6.8e-29	84	124	207	Alpha-amylase	1.2e-13	302	268	569	Alpha-amylase_C	4e-24	99	628	726
UPI00005F8FFF	727	Type 1	N1 Domain	0.00031	77	24	100	CBM_48	8.3e-28	84	124	207	Alpha-amylase	1e-13	181	268	448	Alpha-amylase_C	3.2e-24	99	628	726
UPI0005F029C7	728	Type 1	N1 Domain	0.0001	77	24	100	CBM_48	4.5e-30	84	124	207	Alpha-amylase	1.5e-11	311	268	578	Alpha-amylase_C	2.6e-26	99	628	726
UPI0005F79CAF	728	Type 1	N1 Domain	0.00032	77	24	100	CBM_48	2.2e-27	84	124	207	Alpha-amylase	2.1e-12	180	267	446	Alpha-amylase_C	2.4e-27	99	628	726
UPI00005F80BC	734	Type 1	N1 Domain	3.9e-05	77	24	100	CBM_48	1.5e-26	84	124	207	Alpha-amylase	2.9e-13	182	268	449	Alpha-amylase_C	2.2e-25	99	628	726
UPI0005F94611	728	Type 1	N1 Domain	5e-05	77	24	100	CBM_48	3.4e-30	84	124	207	Alpha-amylase	1.5e-11	310	268	577	Alpha-amylase_C	2.6e-26	99	628	726
UPI00005FA17F	734	Type 1	N1 Domain	0.00031	77	24	100	CBM_48	2.2e-26	84	124	207	Alpha-amylase	3.1e-13	181	268	448	Alpha-amylase_C	1.2e-24	99	628	726
UPI0006A18965	728	Type 1	N1 Domain	9.8e-05	77	24	100	CBM_48	1.4e-29	84	124	207	Alpha-amylase	8.4e-12	309	268	576	Alpha-amylase_C	2.5e-26	99	628	726
UPI0006BF1F65	728	Type 1	N1 Domain	9.8e-05	77	24	100	CBM_48	1.4e-29	84	124	207	Alpha-amylase	3.3e-10	309	268	576	Alpha-amylase_C	5.6e-27	99	628	726
UPI0006D2C86F	728	Type 1	N1 Domain	7.1e-05	77	24	100	CBM_48	1.2e-27	84	124	207	Alpha-amylase	1.3e-11	305	268	572	Alpha-amylase_C	1.2e-25	99	628	726
UPI0006D95ADA	727	Type 1	N1 Domain	3e-05	77	24	100	CBM_48	1.4e-30	84	124	207	Alpha-amylase	3.2e-11	309	268	576	Alpha-amylase_C	1.8e-27	99	628	726
UPI0006D9572F	728	Type 1	N1 Domain	5.1e-06	77	24	100	CBM_48	1.3e-28	84	124	207	Alpha-amylase	3.5e-14	249	270	518	Alpha-amylase_C	1.8e-23	99	628	726
UPI0006F392B0	727	Type 1	N1 Domain	7.6e-05	77	24	100	CBM_48	4.3e-28	84	124	207	Alpha-amylase	1.5e-10	313	266	578	Alpha-amylase_C	2.2e-25	99	628	726
UPI0007B31E48	728	Type 1	N1 Domain	4.6e-05	77	24	100	CBM_48	2.7e-29	84	124	207	Alpha-amylase	6e-12	309	268	576	Alpha-amylase_C	2.9e-26	99	628	726
UPI0007C6A1F1	727	Type 1	N1 Domain	0.00013	77	24	100	CBM_48	4.1e-26	84	124	207	Alpha-amylase	8.3e-13	195	267	461	Alpha-amylase_C	7.5e-27	98	628	725
UPI0007C7FC0A	728	Type 1	N1 Domain	4.6e-05	77	24	100	CBM_48	2.7e-29	84	124	207	Alpha-amylase	6e-12	309	268	576	Alpha-amylase_C	3e-26	99	628	726
UPI0007C835BD	728	Type 1	N1 Domain	5.3e-06	77	24	100	CBM_48	1.9e-28	84	124	207	Alpha-amylase	4e-14	249	270	518	Alpha-amylase_C	1.6e-24	99	628	726
UPI0007CA0C37	728	Type 1	N1 Domain	1.1e-05	77	24	100	CBM_48	4.3e-29	84	124	207	Alpha-amylase	1.9e-11	201	268	468	Alpha-amylase_C	1.4e-25	99	628	726
UPI0007CC3F87	728	Type 1	N1 Domain	1.8e-06	77	24	100	CBM_48	1.3e-28	84	124	207	Alpha-amylase	3.2e-14	249	270	518	Alpha-amylase_C	2.4e-24	99	628	726
UPI0007CC6DD3	728	Type 1	N1 Domain	2.6e-05	77	24	100	CBM_48	4.3e-29	84	124	207	Alpha-amylase	3.1e-11	311	268	578	Alpha-amylase_C	1.8e-24	99	628	726
UPI0007CC4589	728	Type 1	N1 Domain	1.1e-05	77	24	100	CBM_48	4.3e-29	84	124	207	Alpha-amylase	1.9e-11	201	268	468	Alpha-amylase_C	1.4e-25	99	628	726
UPI0007DA7DC0	729	Type 1	N1 Domain	5.1e-06	77	24	100	CBM_48	1.6e-30	84	124	207	Alpha-amylase	8.5e-12	310	268	577	Alpha-amylase_C	6.8e-26	99	628	726
UPI0007E2E1F3	739	Type 1	N1 Domain	3.8e-05	77	24	100	CBM_48	2.5e-27	84	124	207	Alpha-amylase	2.2e-12	306	268	573	Alpha-amylase_C	1.5e-24	99	628	726
UPI0007E3E47F	728	Type 1	N1 Domain	3.2e-05	77	24	100	CBM_48	4.5e-29	84	124	207	Alpha-amylase	9.8e-12	311	268	578	Alpha-amylase_C	9.2e-27	99	628	726
UPI0007E303EC	728	Type 1	N1 Domain	0.00011	77	24	100	CBM_48	2.6e-29	84	124	207	Alpha-amylase	7.1e-13	311	268	578	Alpha-amylase_C	7.8e-25	99	628	726
UPI0007E475B0	728	Type 1	N1 Domain	0.00016	77	24	100	CBM_48	1.5e-29	84	124	207	Alpha-amylase	4.7e-13	308	268	575	Alpha-amylase_C	1.2e-24	99	628	726
UPI0007E7417F	727	Type 1	N1 Domain	6.4e-06	77	24	100	CBM_48	8.2e-26	84	124	207	Alpha-amylase	2.7e-12	194	268	461	Alpha-amylase_C	2.4e-28	99	628	726
UPI0007EA20FD	730	Type 1	N1 Domain	1.3e-05	77	24	100	CBM_48	1.9e-28	84	124	207	Alpha-amylase	2e-11	307	268	574	Alpha-amylase_C	2.6e-25	99	628	726
UPI0007EAB836	728	Type 1	N1 Domain	2.6e-05	77	24	100	CBM_48	4.3e-29	84	124	207	Alpha-amylase	2.5e-11	311	268	578	Alpha-amylase_C	9.8e-25	99	628	726
UPI0008FD369C	728	Type 1	N1 Domain	3e-05	77	24	100	CBM_48	1.4e-30	84	124	207	Alpha-amylase	1.5e-11	308	268	575	Alpha-amylase_C	1.8e-27	99	628	726
UPI0009AC3A7F	727	Type 1	N1 Domain	3e-05	77	24	100	CBM_48	3.1e-30	84	124	207	Alpha-amylase	1.5e-11	308	268	575	Alpha-amylase_C	1.8e-27	99	628	726
UPI0009ACB9DD	728	Type 1	N1 Domain	5e-05	77	24	100	CBM_48	2.5e-28	84	124	207	Alpha-amylase	1e-11	307	268	574	Alpha-amylase_C	9.4e-27	99	628	726
UPI0009B2349F	728	Type 1	N1 Domain	4.6e-05	77	24	100	CBM_48	1.8e-29	84	124	207	Alpha-amylase	8e-12	310	268	577	Alpha-amylase_C	1.9e-26	99	628	726
UPI0009B08986	728	Type 1	N1 Domain	5e-05	77	24	100	CBM_48	2.5e-28	84	124	207	Alpha-amylase	1e-11	307	268	574	Alpha-amylase_C	3.2e-25	99	628	726
UPI0009C0E6DB	727	Type 1	N1 Domain	0.00017	77	24	100	CBM_48	1.3e-27	84	124	207	Alpha-amylase	7.4e-12	168	268	435	Alpha-amylase_C	6.2e-26	98	628	725
UPI0009C294B0	745	Type 1	N1 Domain	0.00011	78	24	101	CBM_48	8.8e-27	84	125	208	Alpha-amylase	2.2e-13	309	272	580	Alpha-amylase_C	1e-25	101	628	728
UPI0009F7BD49	728	Type 1	N1 Domain	5.2e-05	77	24	100	CBM_48	1.1e-28	84	124	207	Alpha-amylase	2.5e-13	197	268	464	Alpha-amylase_C	7.6e-27	99	628	726
UPI000012B5AD	728	Type 1	N1 Domain	9.8e-05	77	24	100	CBM_48	1.4e-29	84	124	207	Alpha-amylase	8e-12	309	268	576	Alpha-amylase_C	5.6e-27	99	628	726
UPI00015C5EC1	728	Type 1	N1 Domain	0.00015	77	24	100	CBM_48	3.1e-30	84	124	207	Alpha-amylase	1.4e-12	311	268	578	Alpha-amylase_C	2e-26	99	628	726
UPI00016A00C5	728	Type 1	N1 Domain	5e-05	77	24	100	CBM_48	2.5e-28	84	124	207	Alpha-amylase	1e-11	307	268	574	Alpha-amylase_C	3.9e-26	99	628	726
UPI00016A01EE	728	Type 1	N1 Domain	9.8e-05	77	24	100	CBM_48	1.4e-29	84	124	207	Alpha-amylase	8.4e-12	309	268	576	Alpha-amylase_C	5.6e-27	99	628	726
UPI00016BF8A3	728	Type 1	N1 Domain	5e-05	77	24	100	CBM_48	2.5e-28	84	124	207	Alpha-amylase	1e-11	308	268	575	Alpha-amylase_C	2.2e-26	99	628	726
UPI00016C0E9A	728	Type 1	N1 Domain	5e-05	77	24	100	CBM_48	2.5e-28	84	124	207	Alpha-amylase	1e-11	307	268	574	Alpha-amylase_C	1.7e-26	99	628	726
UPI00016C7FA9	728	Type 1	N1 Domain	9.8e-05	77	24	100	CBM_48	4.5e-29	84	124	207	Alpha-amylase	4e-11	309	268	576	Alpha-amylase_C	5.6e-27	99	628	726
UPI00016C0538	728	Type 1	N1 Domain	5e-05	77	24	100	CBM_48	2.5e-28	84	124	207	Alpha-amylase	1e-11	308	268	575	Alpha-amylase_C	1.7e-26	99	628	726
UPI00016D3F9D	728	Type 1	N1 Domain	0.00015	77	24	100	CBM_48	1.4e-29	84	124	207	Alpha-amylase	8.1e-12	311	268	578	Alpha-amylase_C	2.1e-26	99	628	726
UPI00020CB3DE	728	Type 1	N1 Domain	9.8e-05	77	24	100	CBM_48	1.4e-29	84	124	207	Alpha-amylase	4.3e-11	309	268	576	Alpha-amylase_C	4.1e-27	99	628	726
UPI00020CB518	728	Type 1	N1 Domain	9.8e-05	77	24	100	CBM_48	1.4e-29	84	124	207	Alpha-amylase	8.4e-12	309	268	576	Alpha-amylase_C	5.6e-27	99	628	726
UPI00020DA929	728	Type 1	N1 Domain	0.00015	77	24	100	CBM_48	1.9e-25	84	124	207	Alpha-amylase	1.4e-12	180	268	447	Alpha-amylase_C	6.7e-26	99	628	726
UPI00020F16A1	731	Type 1	N1 Domain	5e-05	77	24	100	CBM_48	2.5e-30	84	124	207	Alpha-amylase	9.8e-13	311	268	578	Alpha-amylase_C	2.5e-27	99	628	726
UPI00024F74A5	728	Type 1	N1 Domain	0.00085	77	24	100	CBM_48	1.7e-28	84	124	207	Alpha-amylase	1.6e-13	307	268	574	Alpha-amylase_C	1.5e-26	99	628	726
UPI00024FDFBE	730	Type 1	N1 Domain	1.3e-05	77	24	100	CBM_48	4.4e-29	84	124	207	Alpha-amylase	2.5e-11	308	268	575	Alpha-amylase_C	1.4e-24	99	628	726
UPI00024FE09E	728	Type 1	N1 Domain	6.2e-06	77	24	100	CBM_48	1.4e-28	84	124	207	Alpha-amylase	3.3e-11	307	268	574	Alpha-amylase_C	9.4e-25	99	628	726
UPI00024FF324	728	Type 1	N1 Domain	2.6e-05	77	24	100	CBM_48	4.3e-29	84	124	207	Alpha-amylase	2.5e-11	311	268	578	Alpha-amylase_C	1.2e-24	99	628	726
UPI00025D393B	728	Type 1	N1 Domain	9.4e-06	77	24	100	CBM_48	4.5e-27	84	124	207	Alpha-amylase	3.1e-14	310	268	577	Alpha-amylase_C	2e-26	99	628	726
UPI00025EFA3C	728	Type 1	N1 Domain	9.8e-05	77	24	100	CBM_48	1.4e-29	84	124	207	Alpha-amylase	8.2e-12	311	268	578	Alpha-amylase_C	4.1e-27	99	628	726
UPI00029BF8CF	731	Type 1	N1 Domain	5e-05	77	24	100	CBM_48	2.5e-30	84	124	207	Alpha-amylase	9.8e-13	311	268	578	Alpha-amylase_C	2.5e-27	99	628	726
UPI00029BFB48	731	Type 1	N1 Domain	5.6e-05	77	24	100	CBM_48	2.2e-30	84	124	207	Alpha-amylase	9.8e-13	311	268	578	Alpha-amylase_C	2e-27	99	628	726
UPI00029C2D53	731	Type 1	N1 Domain	5e-05	77	24	100	CBM_48	2.5e-30	84	124	207	Alpha-amylase	1.1e-12	311	268	578	Alpha-amylase_C	2.5e-27	99	628	726
UPI00029C5C2C	731	Type 1	N1 Domain	0.00039	77	24	100	CBM_48	2.5e-30	84	124	207	Alpha-amylase	1e-12	311	268	578	Alpha-amylase_C	5.7e-27	99	628	726
UPI00029C7AC5	731	Type 1	N1 Domain	0.0001	77	24	100	CBM_48	2.5e-30	84	124	207	Alpha-amylase	1.1e-12	308	268	575	Alpha-amylase_C	7.7e-27	99	628	726
UPI00032F697A	728	Type 1	N1 Domain	3e-05	77	24	100	CBM_48	1.4e-30	84	124	207	Alpha-amylase	1.5e-11	308	268	575	Alpha-amylase_C	3.3e-27	99	628	726
UPI00033A0B73	728	Type 1	N1 Domain	5.5e-05	77	24	100	CBM_48	1.4e-29	84	124	207	Alpha-amylase	8.1e-12	311	268	578	Alpha-amylase_C	1.1e-26	99	628	726
UPI00033E9FEA	728	Type 1	N1 Domain	9.8e-05	77	24	100	CBM_48	6.5e-29	84	124	207	Alpha-amylase	8.4e-12	309	268	576	Alpha-amylase_C	5.6e-27	99	628	726
UPI00034F1E36	728	Type 1	N1 Domain	0.00024	77	24	100	CBM_48	5.6e-29	84	124	207	Alpha-amylase	1.7e-11	311	268	578	Alpha-amylase_C	1.6e-24	99	628	726
UPI00035E09C6	728	Type 1	N1 Domain	1.1e-05	77	24	100	CBM_48	4.3e-29	84	124	207	Alpha-amylase	1.9e-11	201	268	468	Alpha-amylase_C	1.4e-25	99	628	726
UPI00038F67C4	728	Type 1	N1 Domain	9.8e-05	77	24	100	CBM_48	1.4e-29	84	124	207	Alpha-amylase	8.4e-12	309	268	576	Alpha-amylase_C	4.8e-26	99	628	726
UPI00038FB20B	728	Type 1	N1 Domain	9.8e-05	77	24	100	CBM_48	1.4e-29	84	124	207	Alpha-amylase	8e-12	309	268	576	Alpha-amylase_C	5.6e-27	99	628	726
UPI00042F057B	727	Type 1	N1 Domain	0.00025	77	24	100	CBM_48	3.9e-28	84	124	207	Alpha-amylase	2.6e-13	180	268	447	Alpha-amylase_C	1.2e-25	99	628	726
UPI00045D1D92	736	Type 1	N1 Domain	3.2e-06	77	24	100	CBM_48	1.2e-26	84	124	207	Alpha-amylase	4.6e-13	303	269	571	Alpha-amylase_C	2.1e-27	99	628	726
UPI000048F11A	728	Type 1	N1 Domain	5e-05	77	24	100	CBM_48	2.5e-28	84	124	207	Alpha-amylase	1e-11	307	268	574	Alpha-amylase_C	1.7e-26	99	628	726
UPI00049EDBA1	727	Type 1	N1 Domain	3e-05	77	24	100	CBM_48	2.5e-30	84	124	207	Alpha-amylase	1.5e-11	308	268	575	Alpha-amylase_C	3e-27	99	628	726
UPI00049EFA56	728	Type 1	N1 Domain	6.5e-05	77	24	100	CBM_48	1.3e-29	84	124	207	Alpha-amylase	1.3e-12	311	268	578	Alpha-amylase_C	6.5e-28	99	628	726
UPI00049F7C88	728	Type 1	N1 Domain	0.0001	77	24	100	CBM_48	3.7e-29	84	124	207	Alpha-amylase	1.9e-11	310	268	577	Alpha-amylase_C	3.6e-26	99	628	726
UPI00050D8F9F	728	Type 1	N1 Domain	4.9e-05	77	24	100	CBM_48	1.3e-29	84	124	207	Alpha-amylase	1.3e-13	311	268	578	Alpha-amylase_C	1.2e-28	99	628	726
UPI00050F747D	728	Type 1	N1 Domain	3.1e-06	77	24	100	CBM_48	4.7e-29	84	124	207	Alpha-amylase	2e-11	261	268	528	Alpha-amylase_C	3.1e-27	99	628	726
UPI00054AD544	728	Type 1	N1 Domain	0.00045	77	24	100	CBM_48	1.3e-26	84	124	207	Alpha-amylase	7.6e-13	179	267	445	Alpha-amylase_C	2.9e-26	99	628	726
UPI00057F0CFA	727	Type 1	N1 Domain	0.0004	77	24	100	CBM_48	3.1e-27	84	124	207	Alpha-amylase	1.1e-12	308	268	575	Alpha-amylase_C	1.2e-26	98	628	725
UPI00061CE8C5	742	Type 1	N1 Domain	0.00035	77	24	100	CBM_48	5.1e-28	84	124	207	Alpha-amylase	2.7e-13	195	268	462	Alpha-amylase_C	8.4e-26	99	628	726
UPI00061E8E5C	727	Type 1	N1 Domain	3e-05	77	24	100	CBM_48	1.4e-30	84	124	207	Alpha-amylase	1.5e-11	308	268	575	Alpha-amylase_C	1.8e-27	99	628	726
UPI00062C57B5	728	Type 1	N1 Domain	1.2e-05	77	24	100	CBM_48	5.6e-28	84	124	207	Alpha-amylase	4.9e-14	303	270	572	Alpha-amylase_C	2.3e-23	99	628	726
UPI00062CA107	728	Type 1	N1 Domain	6.3e-05	77	24	100	CBM_48	2.6e-29	84	124	207	Alpha-amylase	1.6e-11	311	268	578	Alpha-amylase_C	2.5e-26	99	628	726
UPI00063CB241	728	Type 1	N1 Domain	5.4e-05	77	24	100	CBM_48	1.9e-29	84	124	207	Alpha-amylase	5.7e-12	311	268	578	Alpha-amylase_C	1.9e-26	99	628	726
UPI00064AFEA0	728	Type 1	N1 Domain	4.6e-05	77	24	100	CBM_48	1.9e-29	84	124	207	Alpha-amylase	5.7e-12	311	268	578	Alpha-amylase_C	1.9e-26	99	628	726
UPI00064B4FB2	730	Type 1	N1 Domain	0.00012	77	24	100	CBM_48	8.1e-28	84	124	207	Alpha-amylase	1e-10	311	268	578	Alpha-amylase_C	2.9e-24	99	628	726
UPI00064D5A78	728	Type 1	N1 Domain	4.6e-05	77	24	100	CBM_48	1.9e-29	84	124	207	Alpha-amylase	1.6e-11	311	268	578	Alpha-amylase_C	4.3e-26	99	628	726
UPI00064FBA17	728	Type 1	N1 Domain	0.0001	77	24	100	CBM_48	4.5e-30	84	124	207	Alpha-amylase	1.5e-11	311	268	578	Alpha-amylase_C	4.1e-26	99	628	726
UPI00065B3B22	734	Type 1	N1 Domain	6.1e-05	77	24	100	CBM_48	6.5e-28	84	124	207	Alpha-amylase	2.4e-13	182	268	449	Alpha-amylase_C	6.9e-26	99	628	726
UPI00069F1DEA	727	Type 1	N1 Domain	4.2e-05	77	24	100	CBM_48	8.5e-28	84	124	207	Alpha-amylase	6.3e-13	168	268	435	Alpha-amylase_C	2.3e-23	98	628	725
UPI00073C721C	728	Type 1	N1 Domain	4.6e-05	77	24	100	CBM_48	1.9e-29	84	124	207	Alpha-amylase	8.1e-12	311	268	578	Alpha-amylase_C	2.6e-26	99	628	726
UPI00073DD59B	729	Type 1	N1 Domain	0.00019	77	24	100	CBM_48	8e-28	84	124	207	Alpha-amylase	3.5e-10	312	268	579	Alpha-amylase_C	1.6e-23	99	628	726
UPI00076B6F21	727	Type 1	N1 Domain	9.1e-05	77	24	100	CBM_48	3.1e-27	84	124	207	Alpha-amylase	1.2e-12	308	267	574	Alpha-amylase_C	9.4e-26	98	628	725
UPI00076F53E4	728	Type 1	N1 Domain	8.9e-05	77	24	100	CBM_48	9.8e-30	84	124	207	Alpha-amylase	8.5e-12	308	268	575	Alpha-amylase_C	2.6e-26	99	628	726
UPI00079A6C1D	728	Type 1	N1 Domain	4.6e-05	77	24	100	CBM_48	1.9e-29	84	124	207	Alpha-amylase	5.7e-12	311	268	578	Alpha-amylase_C	1.1e-25	99	628	726
UPI00080F7EF6	727	Type 1	N1 Domain	5.4e-05	77	24	100	CBM_48	8.9e-29	84	124	207	Alpha-amylase	1.2e-12	305	268	572	Alpha-amylase_C	3.5e-25	99	628	726
UPI00091CC08C	728	Type 1	N1 Domain	1.6e-06	78	24	101	CBM_48	8.6e-27	84	124	207	Alpha-amylase	2.3e-11	197	272	468	Alpha-amylase_C	5e-24	99	628	726
UPI00094AB0AE	728	Type 1	N1 Domain	9.8e-05	77	24	100	CBM_48	1.4e-29	84	124	207	Alpha-amylase	8.4e-12	309	268	576	Alpha-amylase_C	5.6e-27	99	628	726
UPI000169F412	728	Type 1	N1 Domain	5e-05	77	24	100	CBM_48	2.5e-28	84	124	207	Alpha-amylase	1e-11	308	268	575	Alpha-amylase_C	1.7e-26	99	628	726
UPI000187BEA6	728	Type 1	N1 Domain	9.8e-05	77	24	100	CBM_48	1.4e-29	84	124	207	Alpha-amylase	8.4e-12	309	268	576	Alpha-amylase_C	8.3e-27	99	628	726
UPI000197DCC7	727	Type 1	N1 Domain	6.5e-05	77	24	100	CBM_48	4.8e-26	84	124	207	Alpha-amylase	6.3e-12	191	268	458	Alpha-amylase_C	2e-27	99	628	726
UPI000200AEE2	727	Type 1	N1 Domain	4.5e-05	77	24	100	CBM_48	3.6e-28	84	124	207	Alpha-amylase	2.6e-13	180	268	447	Alpha-amylase_C	1.6e-26	99	628	726
UPI000217B714	728	Type 1	N1 Domain	8.4e-05	77	24	100	CBM_48	2.5e-28	84	124	207	Alpha-amylase	9.9e-12	308	268	575	Alpha-amylase_C	1.5e-25	99	628	726
UPI000223D153	728	Type 1	N1 Domain	6.1e-05	77	24	100	CBM_48	2.7e-29	84	124	207	Alpha-amylase	1.1e-11	311	268	578	Alpha-amylase_C	2.9e-28	99	628	726
UPI000241E3AB	728	Type 1	N1 Domain	1.1e-05	77	24	100	CBM_48	7.3e-29	84	124	207	Alpha-amylase	2e-11	201	268	468	Alpha-amylase_C	1.7e-25	99	628	726
UPI000245BD5E	727	Type 1	N1 Domain	0.00016	77	24	100	CBM_48	2.8e-28	84	124	207	Alpha-amylase	2.1e-10	306	268	573	Alpha-amylase_C	4.1e-25	99	628	726
UPI000254A71F	728	Type 1	N1 Domain	5e-05	77	24	100	CBM_48	2.5e-28	84	124	207	Alpha-amylase	1e-11	307	268	574	Alpha-amylase_C	1.1e-25	99	628	726
UPI000256B8D5	727	Type 1	N1 Domain	0.00011	77	24	100	CBM_48	7.4e-29	84	124	207	Alpha-amylase	1.9e-10	306	268	573	Alpha-amylase_C	7.3e-25	99	628	726
UPI000263BF19	728	Type 1	N1 Domain	4.6e-05	77	24	100	CBM_48	1.9e-29	84	124	207	Alpha-amylase	5.7e-12	311	268	578	Alpha-amylase_C	2.4e-26	99	628	726
UPI000267F427	728	Type 1	N1 Domain	6.3e-05	77	24	100	CBM_48	2.6e-29	84	124	207	Alpha-amylase	1.6e-11	311	268	578	Alpha-amylase_C	2.5e-26	99	628	726
UPI000272A977	729	Type 1	N1 Domain	5.7e-05	77	24	100	CBM_48	2.8e-27	84	124	207	Alpha-amylase	9.7e-13	310	268	577	Alpha-amylase_C	3.5e-24	99	628	726
UPI000282F2C9	728	Type 1	N1 Domain	1.1e-05	77	24	100	CBM_48	7.3e-29	84	124	207	Alpha-amylase	1.9e-11	201	268	468	Alpha-amylase_C	1.7e-25	99	628	726
UPI000283FD8F	731	Type 1	N1 Domain	6.1e-05	77	24	100	CBM_48	2.5e-30	84	124	207	Alpha-amylase	1e-12	311	268	578	Alpha-amylase_C	8.5e-27	99	628	726
UPI000297E5FD	728	Type 1	N1 Domain	1.2e-05	77	24	100	CBM_48	1.4e-28	84	124	207	Alpha-amylase	1.6e-11	307	268	574	Alpha-amylase_C	8.5e-25	99	628	726
UPI000309C4D9	736	Type 1	N1 Domain	3.2e-06	77	24	100	CBM_48	2e-27	84	124	207	Alpha-amylase	4.6e-13	303	269	571	Alpha-amylase_C	2.1e-27	99	628	726
UPI000319A5AD	728	Type 1	N1 Domain	4.6e-05	77	24	100	CBM_48	7.7e-30	84	124	207	Alpha-amylase	1e-11	308	268	575	Alpha-amylase_C	9.8e-27	99	628	726
UPI000354CCF4	728	Type 1	N1 Domain	3.1e-06	77	24	100	CBM_48	1.4e-28	84	124	207	Alpha-amylase	3e-14	192	270	461	Alpha-amylase_C	1.8e-26	99	628	726
UPI000414A1DB	727	Type 1	N1 Domain	2.1e-07	77	24	100	CBM_48	2e-28	84	124	207	Alpha-amylase	2.7e-12	201	267	467	Alpha-amylase_C	3.2e-25	99	628	726
UPI000419C066	727	Type 1	N1 Domain	1.2e-05	77	24	100	CBM_48	6e-28	84	124	207	Alpha-amylase	1.3e-13	180	268	447	Alpha-amylase_C	4e-24	99	628	726
UPI000426D0EB	728	Type 1	N1 Domain	5.1e-06	77	24	100	CBM_48	1.3e-28	84	124	207	Alpha-amylase	3.5e-14	249	270	518	Alpha-amylase_C	1.8e-23	99	628	726
UPI0000426F2B	727	Type 1	N1 Domain	5.3e-05	77	24	100	CBM_48	3e-29	84	124	207	Alpha-amylase	1.2e-13	302	268	569	Alpha-amylase_C	4e-24	99	628	726
UPI000503A111	727	Type 1	N1 Domain	0.0004	77	24	100	CBM_48	3.1e-27	84	124	207	Alpha-amylase	1.1e-12	308	268	575	Alpha-amylase_C	1.2e-26	98	628	725
UPI000508C043	728	Type 1	N1 Domain	0.00028	77	24	100	CBM_48	8e-29	84	124	207	Alpha-amylase	6.8e-12	308	268	575	Alpha-amylase_C	1.8e-26	99	628	726
UPI000535C1B6	728	Type 1	N1 Domain	2.8e-05	77	24	100	CBM_48	3.5e-28	84	124	207	Alpha-amylase	8.8e-13	194	268	461	Alpha-amylase_C	1.2e-25	99	628	726
UPI000536FD28	728	Type 1	N1 Domain	2.7e-05	77	24	100	CBM_48	1e-27	84	124	207	Alpha-amylase	2.6e-12	176	267	442	Alpha-amylase_C	2.4e-24	99	628	726
UPI000554FCF1	728	Type 1	N1 Domain	8.8e-05	77	24	100	CBM_48	2.6e-29	84	124	207	Alpha-amylase	4.6e-13	307	268	574	Alpha-amylase_C	1.4e-24	99	628	726
UPI000581FB72	728	Type 1	N1 Domain	5.4e-05	77	24	100	CBM_48	1.9e-29	84	124	207	Alpha-amylase	6e-12	310	268	577	Alpha-amylase_C	1.9e-26	99	628	726
UPI000614A0CD	727	Type 1	N1 Domain	0.00026	77	24	100	CBM_48	2.8e-27	84	124	207	Alpha-amylase	6.1e-13	308	268	575	Alpha-amylase_C	2.3e-27	98	628	725
UPI000620B6EF	728	Type 1	N1 Domain	6.5e-05	77	24	100	CBM_48	1.3e-29	84	124	207	Alpha-amylase	1e-13	309	268	576	Alpha-amylase_C	4.7e-28	99	628	726
UPI000642C746	728	Type 1	N1 Domain	7.4e-05	77	24	100	CBM_48	9.8e-30	84	124	207	Alpha-amylase	1e-11	311	268	578	Alpha-amylase_C	2.6e-26	99	628	726
UPI000642D311	728	Type 1	N1 Domain	7.4e-05	77	24	100	CBM_48	9.8e-30	84	124	207	Alpha-amylase	1e-11	308	268	575	Alpha-amylase_C	2.6e-26	99	628	726
UPI000642DF87	728	Type 1	N1 Domain	8.9e-05	77	24	100	CBM_48	1.9e-29	84	124	207	Alpha-amylase	8.5e-12	311	268	578	Alpha-amylase_C	3.5e-27	99	628	726
UPI000650ECE0	727	Type 1	N1 Domain	2.6e-05	77	24	100	CBM_48	1.4e-30	84	124	207	Alpha-amylase	1.7e-12	307	268	574	Alpha-amylase_C	1.3e-26	99	628	726
UPI000651E800	728	Type 1	N1 Domain	3e-05	77	24	100	CBM_48	1.4e-30	84	124	207	Alpha-amylase	1.5e-11	308	268	575	Alpha-amylase_C	4.9e-27	99	628	726
UPI000659AEFC	727	Type 1	N1 Domain	2.2e-05	77	24	100	CBM_48	2.5e-26	84	124	207	Alpha-amylase	8.1e-12	175	268	442	Alpha-amylase_C	3.1e-26	99	628	726
UPI000720F680	728	Type 1	N1 Domain	0.00015	77	24	100	CBM_48	1.4e-29	84	124	207	Alpha-amylase	8.1e-12	311	268	578	Alpha-amylase_C	5.3e-27	99	628	726
UPI000742FAD3	727	Type 1	N1 Domain	7.1e-05	77	24	100	CBM_48	8.9e-29	84	124	207	Alpha-amylase	1.1e-12	305	268	572	Alpha-amylase_C	1.2e-24	99	628	726
UPI000744FC6B	728	Type 1	N1 Domain	1.9e-05	77	24	100	CBM_48	1.1e-28	84	124	207	Alpha-amylase	3.5e-14	249	270	518	Alpha-amylase_C	1.3e-23	99	628	726
UPI000778C8CD	742	Type 1	N1 Domain	0.00035	77	24	100	CBM_48	5.1e-28	84	124	207	Alpha-amylase	2.6e-13	306	268	573	Alpha-amylase_C	1.7e-25	99	628	726
UPI000778CB83	728	Type 1	N1 Domain	3e-05	77	24	100	CBM_48	1.4e-30	84	124	207	Alpha-amylase	3.2e-11	308	268	575	Alpha-amylase_C	3.3e-27	99	628	726
UPI000794C207	728	Type 1	N1 Domain	4.6e-05	77	24	100	CBM_48	1e-29	84	124	207	Alpha-amylase	8e-12	310	268	577	Alpha-amylase_C	2.6e-26	99	628	726
UPI000795F87D	727	Type 1	N1 Domain	0.00052	77	24	100	CBM_48	1.4e-30	84	124	207	Alpha-amylase	1.5e-11	309	268	576	Alpha-amylase_C	1.8e-27	99	628	726
UPI000811AC65	728	Type 1	N1 Domain	1.2e-05	77	24	100	CBM_48	1.9e-28	84	124	207	Alpha-amylase	3.5e-14	249	270	518	Alpha-amylase_C	1.2e-23	99	628	726
UPI000815CDE6	728	Type 1	N1 Domain	3.3e-05	77	24	100	CBM_48	1.1e-29	84	124	207	Alpha-amylase	1.6e-11	308	268	575	Alpha-amylase_C	6.4e-24	99	628	726
UPI000847D8B4	728	Type 1	N1 Domain	9.8e-05	77	24	100	CBM_48	1.4e-29	84	124	207	Alpha-amylase	8.4e-12	307	268	574	Alpha-amylase_C	8.3e-27	99	628	726
UPI000847F8C9	727	Type 1	N1 Domain	1.6e-06	77	24	100	CBM_48	2.6e-26	84	124	207	Alpha-amylase	7.1e-12	168	268	435	Alpha-amylase_C	2.2e-25	99	628	726
UPI000855BD9A	742	Type 1	N1 Domain	7.4e-05	77	24	100	CBM_48	3e-28	84	124	207	Alpha-amylase	2.6e-13	306	268	573	Alpha-amylase_C	1.5e-25	99	628	726
UPI000881EA8C	727	Type 1	N1 Domain	3e-05	77	24	100	CBM_48	2.5e-30	84	124	207	Alpha-amylase	1.5e-11	308	268	575	Alpha-amylase_C	1.8e-27	99	628	726
UPI000913D736	727	Type 1	N1 Domain	0.00024	77	24	100	CBM_48	8e-26	84	124	207	Alpha-amylase	1.7e-11	194	271	464	Alpha-amylase_C	7.2e-25	99	628	726
UPI000927DA54	728	Type 1	N1 Domain	9.8e-05	77	24	100	CBM_48	4.2e-29	84	124	207	Alpha-amylase	8e-12	309	268	576	Alpha-amylase_C	5.8e-27	99	628	726
UPI000928D993	728	Type 1	N1 Domain	9.8e-05	77	24	100	CBM_48	1.4e-29	84	124	207	Alpha-amylase	1.1e-11	309	268	576	Alpha-amylase_C	5.6e-27	99	628	726
UPI000936EB55	728	Type 1	N1 Domain	4.8e-06	77	24	100	CBM_48	1.3e-28	84	124	207	Alpha-amylase	4.5e-14	302	270	571	Alpha-amylase_C	2.8e-23	99	628	726
UPI000938B853	728	Type 1	N1 Domain	1.2e-05	77	24	100	CBM_48	1.9e-28	84	124	207	Alpha-amylase	3.8e-14	257	270	526	Alpha-amylase_C	1.6e-24	99	628	726
UPI000939E08D	727	Type 1	N1 Domain	5.4e-05	77	24	100	CBM_48	8.9e-29	84	124	207	Alpha-amylase	1.2e-12	305	268	572	Alpha-amylase_C	5.5e-25	99	628	726
UPI000976D50D	728	Type 1	N1 Domain	4.4e-06	77	24	100	CBM_48	1.7e-28	84	124	207	Alpha-amylase	8.8e-14	202	268	469	Alpha-amylase_C	1.8e-25	99	628	726
UPI000986DFB1	728	Type 1	N1 Domain	4.6e-05	77	24	100	CBM_48	1.9e-29	84	124	207	Alpha-amylase	6e-12	310	268	577	Alpha-amylase_C	3.5e-26	99	628	726
UPI0001576C3F	728	Type 1	N1 Domain	1.1e-05	77	24	100	CBM_48	7.3e-29	84	124	207	Alpha-amylase	1.9e-11	201	268	468	Alpha-amylase_C	1.7e-25	99	628	726
UPI0001811BCE	728	Type 1	N1 Domain	5e-05	77	24	100	CBM_48	2.5e-28	84	124	207	Alpha-amylase	1e-11	307	268	574	Alpha-amylase_C	1.7e-26	99	628	726
UPI0002126B85	727	Type 1	N1 Domain	2.8e-05	77	24	100	CBM_48	3.6e-29	84	124	207	Alpha-amylase	1.3e-11	201	268	468	Alpha-amylase_C	5.4e-25	99	628	726
UPI0002242F5B	728	Type 1	N1 Domain	0.00026	77	24	100	CBM_48	1.4e-29	84	124	207	Alpha-amylase	8.4e-12	309	268	576	Alpha-amylase_C	5.6e-27	99	628	726
UPI0002305ED7	728	Type 1	N1 Domain	5e-05	77	24	100	CBM_48	2.5e-28	84	124	207	Alpha-amylase	1e-11	307	268	574	Alpha-amylase_C	1.7e-26	99	628	726
UPI0002439BBF	728	Type 1	N1 Domain	5.9e-06	77	24	100	CBM_48	1.4e-28	84	124	207	Alpha-amylase	1.6e-11	307	268	574	Alpha-amylase_C	9.4e-25	99	628	726
UPI0002512E57	728	Type 1	N1 Domain	9.8e-05	77	24	100	CBM_48	1.9e-29	84	124	207	Alpha-amylase	8e-12	309	268	576	Alpha-amylase_C	5.6e-27	99	628	726
UPI0002553AFD	727	Type 1	N1 Domain	0.00026	77	24	100	CBM_48	3.1e-27	84	124	207	Alpha-amylase	1.1e-12	308	268	575	Alpha-amylase_C	1.2e-26	98	628	725
UPI0002676B61	728	Type 1	N1 Domain	9.8e-05	77	24	100	CBM_48	2.2e-29	84	124	207	Alpha-amylase	8.4e-12	309	268	576	Alpha-amylase_C	5.6e-27	99	628	726
UPI0002711D53	728	Type 1	N1 Domain	0.00021	77	24	100	CBM_48	5.4e-27	84	124	207	Alpha-amylase	3.3e-13	180	268	447	Alpha-amylase_C	9.9e-26	99	628	726
UPI0002713C33	728	Type 1	N1 Domain	0.00039	77	24	100	CBM_48	5.4e-27	84	124	207	Alpha-amylase	4.9e-13	168	268	435	Alpha-amylase_C	5.3e-25	99	628	726
UPI0002728E8A	728	Type 1	N1 Domain	3e-05	77	24	100	CBM_48	1.4e-30	84	124	207	Alpha-amylase	1.5e-11	308	268	575	Alpha-amylase_C	3.3e-27	99	628	726
UPI0002779F68	728	Type 1	N1 Domain	7.4e-05	77	24	100	CBM_48	9.8e-30	84	124	207	Alpha-amylase	1e-11	308	268	575	Alpha-amylase_C	2.6e-26	99	628	726
UPI0002877E41	728	Type 1	N1 Domain	9.8e-05	77	24	100	CBM_48	1.7e-29	84	124	207	Alpha-amylase	8e-12	309	268	576	Alpha-amylase_C	5.6e-27	99	628	726
UPI0003200EE2	727	Type 1	N1 Domain	0.00013	77	24	100	CBM_48	8.9e-28	84	124	207	Alpha-amylase	3.9e-12	306	268	573	Alpha-amylase_C	5.9e-26	99	628	726
UPI0004453D2D	730	Type 1	N1 Domain	1.3e-05	77	24	100	CBM_48	1.3e-28	84	124	207	Alpha-amylase	4.9e-12	307	268	574	Alpha-amylase_C	2.6e-25	99	628	726
UPI0004463A4F	727	Type 1	N1 Domain	3e-05	77	24	100	CBM_48	1.4e-30	84	124	207	Alpha-amylase	1.5e-11	309	268	576	Alpha-amylase_C	1.8e-27	99	628	726
UPI0004472AD5	728	Type 1	N1 Domain	9.8e-05	77	24	100	CBM_48	1.4e-29	84	124	207	Alpha-amylase	3.4e-11	308	268	575	Alpha-amylase_C	5.6e-27	99	628	726
UPI0004662DBB	728	Type 1	N1 Domain	6.7e-05	77	24	100	CBM_48	1.9e-28	84	124	207	Alpha-amylase	9.8e-15	311	268	578	Alpha-amylase_C	4.8e-24	99	628	726
UPI0004715D73	742	Type 1	N1 Domain	0.00035	77	24	100	CBM_48	5.1e-28	84	124	207	Alpha-amylase	2.6e-13	306	268	573	Alpha-amylase_C	8.4e-26	99	628	726
UPI0005017D4F	727	Type 1	N1 Domain	3e-05	77	24	100	CBM_48	1.4e-30	84	124	207	Alpha-amylase	1e-11	311	268	578	Alpha-amylase_C	1e-26	99	628	726
UPI0005060F1E	727	Type 1	N1 Domain	1.4e-05	77	24	100	CBM_48	5.6e-29	84	124	207	Alpha-amylase	1e-13	305	268	572	Alpha-amylase_C	3.9e-26	99	628	726
UPI0005139CDD	728	Type 1	N1 Domain	5e-05	77	24	100	CBM_48	3.4e-30	84	124	207	Alpha-amylase	8.1e-12	310	268	577	Alpha-amylase_C	2.6e-26	99	628	726
UPI0005379FF7	728	Type 1	N1 Domain	5.1e-06	77	24	100	CBM_48	1.3e-28	84	124	207	Alpha-amylase	3.2e-14	249	270	518	Alpha-amylase_C	1.2e-23	99	628	726
UPI0005419ED3	727	Type 1	N1 Domain	0.00028	77	24	100	CBM_48	2.8e-27	84	124	207	Alpha-amylase	2.5e-13	196	268	463	Alpha-amylase_C	1.8e-26	98	628	725
UPI0005753F4C	728	Type 1	N1 Domain	0.0001	77	24	100	CBM_48	4.5e-30	84	124	207	Alpha-amylase	1.5e-11	310	268	577	Alpha-amylase_C	2.6e-26	99	628	726
UPI0005982B7F	728	Type 1	N1 Domain	7.1e-05	77	24	100	CBM_48	1.1e-29	84	124	207	Alpha-amylase	5.5e-12	307	268	574	Alpha-amylase_C	2.3e-24	99	628	726
UPI0006212A76	728	Type 1	N1 Domain	6.5e-05	77	24	100	CBM_48	1.3e-29	84	124	207	Alpha-amylase	1.3e-12	311	268	578	Alpha-amylase_C	1.4e-27	99	628	726
UPI0006223C1E	742	Type 1	N1 Domain	0.00035	77	24	100	CBM_48	5.1e-28	84	124	207	Alpha-amylase	2.6e-13	306	268	573	Alpha-amylase_C	4e-26	99	628	726
UPI0006768AC2	728	Type 1	N1 Domain	5.8e-05	77	24	100	CBM_48	2.4e-29	84	124	207	Alpha-amylase	1.9e-11	311	268	578	Alpha-amylase_C	2.7e-25	99	628	726
UPI0007018E3B	727	Type 1	N1 Domain	3.2e-05	77	24	100	CBM_48	1.4e-28	84	124	207	Alpha-amylase	1.7e-12	196	268	463	Alpha-amylase_C	1.1e-25	99	628	726
UPI0007353ABF	728	Type 1	N1 Domain	7.4e-05	77	24	100	CBM_48	9.8e-30	84	124	207	Alpha-amylase	2.3e-12	308	268	575	Alpha-amylase_C	2.6e-26	99	628	726
UPI0008158C4A	728	Type 1	N1 Domain	0.00029	77	24	100	CBM_48	2e-29	84	124	207	Alpha-amylase	5.9e-12	311	268	578	Alpha-amylase_C	9.7e-24	99	628	726
UPI0009541AB0	728	Type 1	N1 Domain	0.00018	77	24	100	CBM_48	3.1e-28	84	124	207	Alpha-amylase	3.1e-12	306	268	573	Alpha-amylase_C	1.7e-26	99	628	726
UPI00018859D0	728	Type 1	N1 Domain	6.3e-05	77	24	100	CBM_48	5.8e-29	84	124	207	Alpha-amylase	8.2e-12	311	268	578	Alpha-amylase_C	1.5e-26	99	628	726
UPI00018887A7	728	Type 1	N1 Domain	9.8e-05	77	24	100	CBM_48	1.4e-29	84	124	207	Alpha-amylase	8.4e-12	309	268	576	Alpha-amylase_C	5.6e-27	99	628	726
UPI00020406F2	727	Type 1	N1 Domain	0.00011	77	24	100	CBM_48	7.8e-26	84	124	207	Alpha-amylase	8.7e-13	195	267	461	Alpha-amylase_C	9.2e-27	98	628	725
UPI00025006E0	728	Type 1	N1 Domain	1.2e-05	77	24	100	CBM_48	1.4e-28	84	124	207	Alpha-amylase	1.6e-11	307	268	574	Alpha-amylase_C	8.4e-25	99	628	726
UPI00026109ED	728	Type 1	N1 Domain	9.8e-05	77	24	100	CBM_48	1.4e-29	84	124	207	Alpha-amylase	8.4e-12	309	268	576	Alpha-amylase_C	8.3e-27	99	628	726
UPI00026752F5	727	Type 1	N1 Domain	3e-05	77	24	100	CBM_48	2.5e-30	84	124	207	Alpha-amylase	9.5e-12	311	268	578	Alpha-amylase_C	1.1e-26	99	628	726
UPI00032968D1	730	Type 1	N1 Domain	1.3e-05	77	24	100	CBM_48	4.4e-29	84	124	207	Alpha-amylase	2.5e-11	310	268	577	Alpha-amylase_C	1.4e-24	99	628	726
UPI00035922DA	728	Type 1	N1 Domain	5e-05	77	24	100	CBM_48	2.5e-28	84	124	207	Alpha-amylase	1e-11	308	268	575	Alpha-amylase_C	1.7e-26	99	628	726
UPI00045634C5	728	Type 1	N1 Domain	3e-05	77	24	100	CBM_48	1.4e-30	84	124	207	Alpha-amylase	1e-11	311	268	578	Alpha-amylase_C	1.1e-26	99	628	726
UPI00051634DB	728	Type 1	N1 Domain	0.0001	77	24	100	CBM_48	4.5e-30	84	124	207	Alpha-amylase	1.5e-11	311	268	578	Alpha-amylase_C	2.6e-26	99	628	726
UPI00053625F1	728	Type 1	N1 Domain	0.00051	77	24	100	CBM_48	3.7e-27	84	124	207	Alpha-amylase	1.3e-13	208	268	475	Alpha-amylase_C	1.1e-26	99	628	726
UPI00054224FF	727	Type 1	N1 Domain	3e-05	77	24	100	CBM_48	2.5e-30	84	124	207	Alpha-amylase	9.9e-12	308	268	575	Alpha-amylase_C	1.1e-26	99	628	726
UPI00065010DE	728	Type 1	N1 Domain	3e-05	77	24	100	CBM_48	1.4e-30	84	124	207	Alpha-amylase	1.4e-11	308	268	575	Alpha-amylase_C	1.8e-27	99	628	726
UPI00066142A1	728	Type 1	N1 Domain	3.1e-06	77	24	100	CBM_48	1.4e-28	84	124	207	Alpha-amylase	2.5e-14	186	270	455	Alpha-amylase_C	1.3e-26	99	628	726
UPI00073668F8	728	Type 1	N1 Domain	0.00015	77	24	100	CBM_48	1e-26	84	124	207	Alpha-amylase	1.4e-12	180	268	447	Alpha-amylase_C	1.4e-26	99	628	726
UPI00087107C4	736	Type 1	N1 Domain	5.1e-06	77	24	100	CBM_48	4e-28	84	124	207	Alpha-amylase	1.1e-12	303	269	571	Alpha-amylase_C	3.2e-27	99	628	726
UPI00096918E8	726	Type 1	N1 Domain	0.00076	77	24	100	CBM_48	1.6e-23	84	124	207	Alpha-amylase	7.4e-12	207	266	472	Alpha-amylase_C	4.9e-19	88	628	715
UPI000160414F	728	Type 1	N1 Domain	5e-05	77	24	100	CBM_48	2.5e-28	84	124	207	Alpha-amylase	1e-11	307	268	574	Alpha-amylase_C	1.7e-26	99	628	726
UPI000188786B	728	Type 1	N1 Domain	9.8e-05	77	24	100	CBM_48	1.4e-29	84	124	207	Alpha-amylase	8.4e-12	309	268	576	Alpha-amylase_C	8.3e-27	99	628	726
UPI000232369A	727	Type 1	N1 Domain	0.00011	77	24	100	CBM_48	7.8e-26	84	124	207	Alpha-amylase	8.7e-13	195	267	461	Alpha-amylase_C	9.2e-27	98	628	725
UPI000248225A	728	Type 1	N1 Domain	5.5e-05	77	24	100	CBM_48	1.4e-29	84	124	207	Alpha-amylase	8.1e-12	311	268	578	Alpha-amylase_C	1.1e-26	99	628	726
UPI000250033E	728	Type 1	N1 Domain	1.2e-05	77	24	100	CBM_48	1.4e-28	84	124	207	Alpha-amylase	1.6e-11	307	268	574	Alpha-amylase_C	9.4e-25	99	628	726
UPI000261124C	728	Type 1	N1 Domain	9.8e-05	77	24	100	CBM_48	1.4e-29	84	124	207	Alpha-amylase	8.1e-12	307	268	574	Alpha-amylase_C	5.6e-27	99	628	726
UPI000391418E	727	Type 1	N1 Domain	6e-05	77	24	100	CBM_48	1.4e-29	84	124	207	Alpha-amylase	8.4e-12	311	268	578	Alpha-amylase_C	4.8e-27	99	628	726
UPI000643972E	727	Type 1	N1 Domain	6e-05	77	24	100	CBM_48	2.1e-29	84	124	207	Alpha-amylase	2.9e-11	311	268	578	Alpha-amylase_C	9.4e-27	99	628	726
UPI0000673422	728	Type 1	N1 Domain	9.8e-05	77	24	100	CBM_48	1.4e-29	84	124	207	Alpha-amylase	8.4e-12	309	268	576	Alpha-amylase_C	1e-26	99	628	726
UPI000775252D	728	Type 1	N1 Domain	9.8e-05	77	24	100	CBM_48	1.4e-29	84	124	207	Alpha-amylase	1.1e-11	309	268	576	Alpha-amylase_C	5.6e-27	99	628	726
UPI000972247B	728	Type 1	N1 Domain	9.8e-05	77	24	100	CBM_48	1.4e-29	84	124	207	Alpha-amylase	8.4e-12	309	268	576	Alpha-amylase_C	7e-26	99	628	726
UPI0001603169	728	Type 1	N1 Domain	0.0001	77	24	100	CBM_48	2.5e-28	84	124	207	Alpha-amylase	1.3e-11	307	268	574	Alpha-amylase_C	1e-26	99	628	726
UPI0002304708	728	Type 1	N1 Domain	0.00022	77	24	100	CBM_48	2.5e-28	84	124	207	Alpha-amylase	1e-11	307	268	574	Alpha-amylase_C	1.7e-26	99	628	726
UPI0002305618	728	Type 1	N1 Domain	5e-05	77	24	100	CBM_48	2.5e-28	84	124	207	Alpha-amylase	9.9e-12	306	268	573	Alpha-amylase_C	1.7e-26	99	628	726
UPI0002730769	728	Type 1	N1 Domain	2.7e-05	77	24	100	CBM_48	1.1e-29	84	124	207	Alpha-amylase	1.6e-11	307	268	574	Alpha-amylase_C	7.6e-24	99	628	726
UPI0003857601	728	Type 1	N1 Domain	0.0001	77	24	100	CBM_48	4.5e-30	84	124	207	Alpha-amylase	1.5e-11	310	268	577	Alpha-amylase_C	2.6e-26	99	628	726
UPI0003925957	728	Type 1	N1 Domain	1.1e-05	77	24	100	CBM_48	1.4e-25	84	124	207	Alpha-amylase	1.2e-12	313	266	578	Alpha-amylase_C	7.3e-25	99	628	726
UPI0004451205	728	Type 1	N1 Domain	1.2e-05	77	24	100	CBM_48	1.9e-28	84	124	207	Alpha-amylase	5e-14	249	270	518	Alpha-amylase_C	1.2e-23	99	628	726
UPI0005165415	728	Type 1	N1 Domain	5e-05	77	24	100	CBM_48	3.4e-30	84	124	207	Alpha-amylase	8.1e-12	311	268	578	Alpha-amylase_C	2.6e-26	99	628	726
UPI0005369150	728	Type 1	N1 Domain	0.00045	77	24	100	CBM_48	8.4e-27	84	124	207	Alpha-amylase	2.1e-12	180	267	446	Alpha-amylase_C	1.5e-25	99	628	726
UPI0005808898	739	Type 1	N1 Domain	3.8e-05	77	24	100	CBM_48	2.5e-27	84	124	207	Alpha-amylase	2.2e-12	306	268	573	Alpha-amylase_C	1.5e-24	99	628	726
UPI0006517287	730	Type 1	N1 Domain	1.3e-05	77	24	100	CBM_48	4.4e-29	84	124	207	Alpha-amylase	2e-11	307	268	574	Alpha-amylase_C	2.6e-25	99	628	726
UPI0006645150	728	Type 1	N1 Domain	3.4e-06	77	24	100	CBM_48	5.6e-27	84	124	207	Alpha-amylase	4.7e-12	312	267	578	Alpha-amylase_C	1.8e-25	99	628	726
UPI0006763011	729	Type 1	N1 Domain	3.1e-05	77	24	100	CBM_48	9.5e-29	84	124	207	Alpha-amylase	1.4e-12	307	268	574	Alpha-amylase_C	1.8e-26	99	628	726
UPI0007369509	728	Type 1	N1 Domain	0.00015	77	24	100	CBM_48	1e-26	84	124	207	Alpha-amylase	1.4e-12	180	268	447	Alpha-amylase_C	1.4e-26	99	628	726
UPI0007454053	728	Type 1	N1 Domain	1.9e-05	77	24	100	CBM_48	1.9e-28	84	124	207	Alpha-amylase	2.9e-14	300	270	569	Alpha-amylase_C	1.2e-23	99	628	726
UPI0007772643	728	Type 1	N1 Domain	0.00029	77	24	100	CBM_48	2e-29	84	124	207	Alpha-amylase	6.1e-12	312	268	579	Alpha-amylase_C	9.7e-24	99	628	726
UPI0008094209	728	Type 1	N1 Domain	4.3e-06	77	24	100	CBM_48	1.2e-28	84	124	207	Alpha-amylase	5.8e-14	200	268	467	Alpha-amylase_C	1.5e-26	99	628	726
UPI0009722785	728	Type 1	N1 Domain	9.8e-05	77	24	100	CBM_48	1.4e-29	84	124	207	Alpha-amylase	8e-12	309	268	576	Alpha-amylase_C	5.6e-27	99	628	726
UPI0001A754CC	750	Type 1	N1 Domain	9.9e-06	76	24	99	CBM_48	1.5e-27	84	123	206	Alpha-amylase	8e-15	310	263	572	Alpha-amylase_C	1.8e-25	99	629	727
UPI0003DFE37F	729	Type 1	N1 Domain	4.8e-06	77	24	100	CBM_48	7.2e-29	84	124	207	Alpha-amylase	3e-13	306	269	574	Alpha-amylase_C	2.1e-27	99	629	727
UPI0008CB33D0	730	Type 1	N1 Domain	5.7e-06	77	24	100	CBM_48	4.5e-26	84	124	207	Alpha-amylase	7.6e-11	314	270	583	Alpha-amylase_C	9e-26	100	629	728
UPI00064AA93B	728	Type 1	N1 Domain	3.2e-07	77	24	100	CBM_48	6e-29	84	124	207	Alpha-amylase	5.5e-14	304	268	571	Alpha-amylase_C	1.9e-23	99	629	727
UPI000192BFD3	750	Type 1	N1 Domain	1.7e-06	76	24	99	CBM_48	1.5e-27	84	123	206	Alpha-amylase	2e-14	311	263	573	Alpha-amylase_C	1.2e-25	99	629	727
UPI000654FE76	728	Type 1	N1 Domain	2.6e-05	71	24	94	CBM_48	1.6e-23	84	119	202	Alpha-amylase	4.1e-13	316	259	574	Alpha-amylase_C	1.9e-21	100	629	728
UPI0009842DA0	732	Type 1	N1 Domain	1.1e-05	76	24	99	CBM_48	1.6e-28	84	123	206	Alpha-amylase	3e-12	208	263	470	Alpha-amylase_C	7.7e-23	99	629	727
UPI00050894CB	728	Type 1	N1 Domain	1e-07	78	24	101	CBM_48	5.7e-27	84	125	208	Alpha-amylase	1.1e-11	175	269	443	Alpha-amylase_C	2.4e-26	99	629	727
UPI000744225B	728	Type 1	N1 Domain	4.8e-05	71	24	94	CBM_48	1.3e-23	84	119	202	Alpha-amylase	1.8e-14	319	258	576	Alpha-amylase_C	3.1e-21	100	629	728
UPI0009666127	729	Type 1	N1 Domain	6.7e-06	71	24	94	CBM_48	5.1e-24	84	119	202	Alpha-amylase	2e-13	248	258	505	Alpha-amylase_C	1.1e-20	100	629	728
UPI00000C62CF	730	Type 1	N1 Domain	6.5e-06	77	24	100	CBM_48	4.3e-29	84	124	207	Alpha-amylase	3.7e-15	308	264	571	Alpha-amylase_C	9.6e-25	99	630	728
UPI0001A66110	730	Type 1	N1 Domain	0.00052	77	24	100	CBM_48	5e-28	84	124	207	Alpha-amylase	1.3e-12	309	264	572	Alpha-amylase_C	2.3e-25	99	630	728
UPI0001B9F2D2	731	Type 1	N1 Domain	8.4e-07	77	24	100	CBM_48	4e-28	84	124	207	Alpha-amylase	7.3e-13	186	264	449	Alpha-amylase_C	3.1e-26	99	630	728
UPI0001B8743A	730	Type 1	N1 Domain	0.00052	77	24	100	CBM_48	6.2e-28	84	124	207	Alpha-amylase	3.4e-12	309	264	572	Alpha-amylase_C	6.8e-26	99	630	728
UPI0001B9291B	730	Type 1	N1 Domain	0.00095	77	24	100	CBM_48	3.1e-29	84	124	207	Alpha-amylase	7e-14	169	264	432	Alpha-amylase_C	1.9e-26	99	630	728
UPI00001D210B	733	Type 1	N1 Domain	7.4e-07	74	24	97	CBM_48	4.5e-27	85	122	206	Alpha-amylase	2.7e-14	167	272	438	Alpha-amylase_C	1.2e-25	100	630	729
UPI0001DDBAE3	729	Type 1	N1 Domain	7.6e-07	77	24	100	CBM_48	1.7e-28	84	124	207	Alpha-amylase	3.6e-14	309	264	572	Alpha-amylase_C	2.9e-26	99	630	728
UPI0001F15AE7	729	Type 1	N1 Domain	1.3e-06	77	24	100	CBM_48	4.3e-28	84	124	207	Alpha-amylase	2.8e-13	308	265	572	Alpha-amylase_C	2e-25	99	630	728
UPI0001FC1183	729	Type 1	N1 Domain	1.2e-06	77	24	100	CBM_48	9.5e-29	84	124	207	Alpha-amylase	1.8e-13	310	264	573	Alpha-amylase_C	9.4e-27	99	630	728
UPI0003BB7CA8	736	Type 1	N1 Domain	3e-06	75	24	98	CBM_48	2.4e-27	84	123	206	Alpha-amylase	1.3e-13	168	272	439	Alpha-amylase_C	2.1e-28	100	630	729
UPI0003ED78C9	729	Type 1	N1 Domain	2.7e-07	77	24	100	CBM_48	3.1e-26	85	124	208	Alpha-amylase	4.2e-12	166	272	437	Alpha-amylase_C	2.6e-22	99	630	728
UPI00005B1543	829	Type 1	N1 Domain	0.00079	77	24	100	CBM_48	3.7e-27	84	124	207	Alpha-amylase	3.7e-13	200	268	467	Alpha-amylase_C	1.4e-25	99	630	728
UPI0006ABDD65	731	Type 1	N1 Domain	4.2e-05	77	24	100	CBM_48	1.2e-27	84	124	207	Alpha-amylase	1.6e-12	196	264	459	Alpha-amylase_C	1e-25	99	630	728
UPI0008A40054	730	Type 1	N1 Domain	1.5e-06	77	24	100	CBM_48	1.3e-27	84	124	207	Alpha-amylase	4.7e-13	256	264	519	Alpha-amylase_C	4.7e-26	99	630	728
UPI0009F5F237	730	Type 1	N1 Domain	7.3e-07	77	24	100	CBM_48	4.3e-29	84	124	207	Alpha-amylase	3.7e-15	308	264	571	Alpha-amylase_C	9.6e-25	99	630	728
UPI000012B5AE	730	Type 1	N1 Domain	0.00052	77	24	100	CBM_48	6.2e-28	84	124	207	Alpha-amylase	1.3e-12	310	264	573	Alpha-amylase_C	1.5e-26	99	630	728
UPI00014F7DC0	730	Type 1	N1 Domain	4.4e-05	77	24	100	CBM_48	1.4e-26	84	124	207	Alpha-amylase	1.3e-12	310	264	573	Alpha-amylase_C	1.7e-26	99	630	728
UPI00014F74D6	731	Type 1	N1 Domain	0.00052	77	24	100	CBM_48	7e-28	84	124	207	Alpha-amylase	1.3e-12	309	264	572	Alpha-amylase_C	2e-26	99	630	728
UPI00021AD1BF	759	Type 1	N1 Domain	9.6e-07	77	24	100	CBM_48	2.9e-27	84	124	207	Alpha-amylase	1.6e-14	197	264	460	Alpha-amylase_C	1.2e-25	99	630	728
UPI00021B2E02	729	Type 1	N1 Domain	5.4e-05	77	24	100	CBM_48	1.3e-27	84	124	207	Alpha-amylase	1.2e-11	209	264	472	Alpha-amylase_C	1.5e-26	99	630	728
UPI00021B3FE3	729	Type 1	N1 Domain	2.9e-05	77	24	100	CBM_48	4e-27	84	124	207	Alpha-amylase	1.4e-12	199	264	462	Alpha-amylase_C	2e-25	99	630	728
UPI00021B284F	729	Type 1	N1 Domain	1.4e-05	77	24	100	CBM_48	1.2e-27	84	124	207	Alpha-amylase	2.1e-12	256	264	519	Alpha-amylase_C	5.5e-26	99	630	728
UPI00021D0DAD	729	Type 1	N1 Domain	2.8e-07	77	24	100	CBM_48	3.9e-28	84	124	207	Alpha-amylase	6.2e-14	311	264	574	Alpha-amylase_C	5.7e-27	99	630	728
UPI00022AC3F3	731	Type 1	N1 Domain	4.6e-06	77	24	100	CBM_48	4e-28	84	124	207	Alpha-amylase	1.1e-12	309	264	572	Alpha-amylase_C	2e-27	99	630	728
UPI00022AC7D4	731	Type 1	N1 Domain	2e-07	77	24	100	CBM_48	4e-28	84	124	207	Alpha-amylase	7.6e-13	197	264	460	Alpha-amylase_C	1.7e-26	99	630	728
UPI00022AE2AB	731	Type 1	N1 Domain	8.4e-07	77	24	100	CBM_48	2.7e-27	84	124	207	Alpha-amylase	8.5e-13	190	264	453	Alpha-amylase_C	3.5e-27	99	630	728
UPI00022FF0B1	730	Type 1	N1 Domain	5.9e-06	77	24	100	CBM_48	3.1e-28	84	124	207	Alpha-amylase	4.2e-13	307	265	571	Alpha-amylase_C	1.2e-27	99	630	728
UPI00023FF465	731	Type 1	N1 Domain	2e-07	77	24	100	CBM_48	4e-28	84	124	207	Alpha-amylase	7.5e-13	308	264	571	Alpha-amylase_C	1.7e-26	99	630	728
UPI00025B3378	729	Type 1	N1 Domain	2.8e-06	77	24	100	CBM_48	9.4e-29	84	124	207	Alpha-amylase	6.6e-14	310	264	573	Alpha-amylase_C	3e-27	99	630	728
UPI00025CC5B5	729	Type 1	N1 Domain	6.1e-05	77	24	100	CBM_48	8.1e-29	84	124	207	Alpha-amylase	2.7e-12	310	264	573	Alpha-amylase_C	1.1e-25	99	630	728
UPI00025E52B5	730	Type 1	N1 Domain	1.6e-05	77	24	100	CBM_48	7.6e-28	84	124	207	Alpha-amylase	1.4e-12	309	264	572	Alpha-amylase_C	8.9e-26	99	630	728
UPI00025E579B	729	Type 1	N1 Domain	0.00011	77	24	100	CBM_48	1.2e-27	84	124	207	Alpha-amylase	1.3e-12	256	264	519	Alpha-amylase_C	4e-27	99	630	728
UPI00033E6D58	730	Type 1	N1 Domain	4.7e-09	78	24	101	CBM_48	5.8e-25	84	125	208	Alpha-amylase	1.7e-11	203	270	472	Alpha-amylase_C	8.1e-24	100	630	729
UPI000043F959	729	Type 1	N1 Domain	8.1e-08	77	24	100	CBM_48	5e-27	84	124	207	Alpha-amylase	6.8e-16	185	264	448	Alpha-amylase_C	1.3e-27	99	630	728
UPI000053E2AA	730	Type 1	N1 Domain	0.00052	77	24	100	CBM_48	7e-28	84	124	207	Alpha-amylase	1.4e-12	308	264	571	Alpha-amylase_C	2e-26	99	630	728
UPI00061A7A44	740	Type 1	N1 Domain	7.3e-06	77	24	100	CBM_48	4.3e-29	84	124	207	Alpha-amylase	1.7e-13	166	268	433	Alpha-amylase_C	7.9e-27	99	630	728
UPI00062D93A3	729	Type 1	N1 Domain	2.4e-05	77	24	100	CBM_48	1.3e-27	84	124	207	Alpha-amylase	9.4e-13	309	264	572	Alpha-amylase_C	9e-27	99	630	728
UPI00062D7800	729	Type 1	N1 Domain	1.7e-05	77	24	100	CBM_48	8.5e-28	84	124	207	Alpha-amylase	2.1e-12	256	264	519	Alpha-amylase_C	1.5e-26	99	630	728
UPI00094AB116	807	Type 1	N1 Domain	1.1e-07	77	24	100	CBM_48	2e-27	84	124	207	Alpha-amylase	1.4e-15	174	264	437	Alpha-amylase_C	2e-26	99	630	728
UPI000248B90E	729	Type 1	N1 Domain	4.5e-05	77	24	100	CBM_48	1.8e-28	84	124	207	Alpha-amylase	3.1e-13	311	264	574	Alpha-amylase_C	4.6e-26	99	630	728
UPI000392C23D	731	Type 1	N1 Domain	8.3e-05	77	24	100	CBM_48	1.7e-26	84	124	207	Alpha-amylase	1.3e-12	308	264	571	Alpha-amylase_C	1.1e-25	99	630	728
UPI000682C184	730	Type 1	N1 Domain	3.1e-05	77	24	100	CBM_48	3.1e-28	84	124	207	Alpha-amylase	4.2e-13	307	265	571	Alpha-amylase_C	1.2e-27	99	630	728
UPI000771F2C6	730	Type 1	N1 Domain	1.6e-05	77	24	100	CBM_48	4.3e-29	84	124	207	Alpha-amylase	3.7e-15	308	264	571	Alpha-amylase_C	9.6e-25	99	630	728
UPI000802D4E3	729	Type 1	N1 Domain	2.9e-05	77	24	100	CBM_48	7.5e-27	84	124	207	Alpha-amylase	7.8e-12	256	264	519	Alpha-amylase_C	2.3e-26	99	630	728
UPI000802FC62	729	Type 1	N1 Domain	3e-05	77	24	100	CBM_48	1.2e-27	84	124	207	Alpha-amylase	7.4e-12	209	264	472	Alpha-amylase_C	8.5e-27	99	630	728
UPI000984CE91	729	Type 1	N1 Domain	9.7e-05	77	24	100	CBM_48	7.4e-29	84	124	207	Alpha-amylase	2.6e-13	308	264	571	Alpha-amylase_C	2e-24	98	630	727
UPI000984CFFE	734	Type 1	N1 Domain	0.00098	77	24	100	CBM_48	4.3e-28	84	124	207	Alpha-amylase	5.1e-14	308	264	571	Alpha-amylase_C	2.4e-24	104	630	733
UPI000984E192	729	Type 1	N1 Domain	2.6e-05	77	24	100	CBM_48	5.5e-28	84	124	207	Alpha-amylase	1.1e-13	308	264	571	Alpha-amylase_C	3.4e-24	98	630	727
UPI000985B383	729	Type 1	N1 Domain	0.00022	77	24	100	CBM_48	6.9e-28	84	124	207	Alpha-amylase	1.6e-13	304	268	571	Alpha-amylase_C	3.4e-26	98	630	727
UPI000985DF50	729	Type 1	N1 Domain	0.00022	77	24	100	CBM_48	6.9e-28	84	124	207	Alpha-amylase	1e-13	304	268	571	Alpha-amylase_C	2.5e-25	98	630	727
UPI000986CD3E	735	Type 1	N1 Domain	7.7e-05	77	24	100	CBM_48	9.8e-29	84	124	207	Alpha-amylase	5.2e-14	310	264	573	Alpha-amylase_C	6.6e-25	104	630	733
UPI000987A51D	734	Type 1	N1 Domain	0.00017	77	24	100	CBM_48	2.6e-28	84	124	207	Alpha-amylase	5.1e-14	311	264	574	Alpha-amylase_C	4.7e-24	104	630	733
UPI000991B143	804	Type 1	N1 Domain	2.2e-06	77	24	100	CBM_48	3.6e-28	84	124	207	Alpha-amylase	3.2e-14	169	264	432	Alpha-amylase_C	2.4e-26	99	630	728
UPI0001545C0F	730	Type 1	N1 Domain	0.00052	77	24	100	CBM_48	6.2e-28	84	124	207	Alpha-amylase	1.3e-12	309	264	572	Alpha-amylase_C	2.3e-25	99	630	728
UPI00003971CF	815	Type 1	N1 Domain	1.9e-07	77	24	100	CBM_48	2e-27	84	124	207	Alpha-amylase	7.2e-15	174	264	437	Alpha-amylase_C	2.9e-26	99	630	728
UPI0005315C9D	729	Type 1	N1 Domain	1.2e-06	77	24	100	CBM_48	9.3e-26	84	124	207	Alpha-amylase	5.9e-14	198	264	461	Alpha-amylase_C	2e-25	99	630	728
UPI0006153DB7	759	Type 1	N1 Domain	1.1e-06	77	24	100	CBM_48	2.9e-27	84	124	207	Alpha-amylase	1.6e-14	198	264	461	Alpha-amylase_C	1.2e-25	99	630	728
UPI0009866EB1	734	Type 1	N1 Domain	9.2e-05	77	24	100	CBM_48	1.8e-28	84	124	207	Alpha-amylase	1.2e-14	311	264	574	Alpha-amylase_C	7.9e-25	104	630	733
UPI00076698F3	731	Type 1	N1 Domain	1.6e-05	77	24	100	CBM_48	1.7e-26	84	124	207	Alpha-amylase	1.3e-12	309	264	572	Alpha-amylase_C	8e-26	99	630	728
UPI00098591BD	729	Type 1	N1 Domain	7.8e-05	77	24	100	CBM_48	2.6e-27	84	124	207	Alpha-amylase	6.5e-14	310	264	573	Alpha-amylase_C	4e-26	98	630	727
UPI000246214C	729	Type 1	N1 Domain	7.6e-05	77	24	100	CBM_48	3.4e-27	84	124	207	Alpha-amylase	2.1e-12	208	264	471	Alpha-amylase_C	1.2e-26	99	630	728
UPI000346975F	759	Type 1	N1 Domain	6.4e-07	77	24	100	CBM_48	1.4e-26	84	124	207	Alpha-amylase	1.6e-14	202	264	465	Alpha-amylase_C	1.2e-25	99	630	728
UPI0000394856	807	Type 1	N1 Domain	1.1e-07	77	24	100	CBM_48	2e-27	84	124	207	Alpha-amylase	7.2e-15	179	264	442	Alpha-amylase_C	2e-26	99	630	728
UPI000751224F	729	Type 1	N1 Domain	0.00022	77	24	100	CBM_48	6.9e-28	84	124	207	Alpha-amylase	1e-13	304	268	571	Alpha-amylase_C	1.5e-25	98	630	727
UPI000985991F	729	Type 1	N1 Domain	0.00014	77	24	100	CBM_48	1.3e-28	84	124	207	Alpha-amylase	1.1e-13	192	264	455	Alpha-amylase_C	2.8e-24	98	630	727
UPI000989749D	729	Type 1	N1 Domain	8.4e-05	77	24	100	CBM_48	1.1e-28	84	124	207	Alpha-amylase	8.4e-14	308	264	571	Alpha-amylase_C	1.1e-24	98	630	727
UPI0003966321	729	Type 1	N1 Domain	4.2e-06	77	24	100	CBM_48	4.3e-28	84	124	207	Alpha-amylase	4.7e-13	304	268	571	Alpha-amylase_C	6.8e-26	99	630	728
UPI0006805976	731	Type 1	N1 Domain	8.3e-05	77	24	100	CBM_48	1.3e-26	84	124	207	Alpha-amylase	1.3e-12	309	264	572	Alpha-amylase_C	4.8e-26	99	630	728
UPI0008029976	729	Type 1	N1 Domain	4.5e-07	77	24	100	CBM_48	9.5e-29	84	124	207	Alpha-amylase	1.7e-13	310	264	573	Alpha-amylase_C	3.5e-26	99	630	728
UPI0008066566	729	Type 1	N1 Domain	9.7e-07	77	24	100	CBM_48	5.8e-28	84	124	207	Alpha-amylase	1.8e-13	309	264	572	Alpha-amylase_C	1.1e-26	99	630	728
UPI0009656255	729	Type 1	N1 Domain	7.1e-07	77	24	100	CBM_48	1.1e-28	84	124	207	Alpha-amylase	4.5e-12	208	264	471	Alpha-amylase_C	5.3e-27	99	630	728
UPI0009775859	730	Type 1	N1 Domain	1.6e-05	77	24	100	CBM_48	1.7e-26	84	124	207	Alpha-amylase	1.3e-12	309	264	572	Alpha-amylase_C	5.7e-26	99	630	728
UPI0009846672	734	Type 1	N1 Domain	0.00098	77	24	100	CBM_48	2.3e-28	84	124	207	Alpha-amylase	5.1e-14	308	264	571	Alpha-amylase_C	2.4e-24	104	630	733
UPI0009854977	729	Type 1	N1 Domain	0.00016	77	24	100	CBM_48	1.3e-28	84	124	207	Alpha-amylase	1.3e-13	206	267	472	Alpha-amylase_C	1.5e-25	98	630	727
UPI0009860876	729	Type 1	N1 Domain	1.4e-05	77	24	100	CBM_48	5.5e-28	84	124	207	Alpha-amylase	3.8e-14	308	264	571	Alpha-amylase_C	3.4e-24	98	630	727
UPI0009869543	729	Type 1	N1 Domain	9.2e-05	77	24	100	CBM_48	6.9e-28	84	124	207	Alpha-amylase	9.7e-14	304	268	571	Alpha-amylase_C	1.9e-26	98	630	727
UPI0009936181	730	Type 1	N1 Domain	3.5e-06	77	24	100	CBM_48	2.8e-29	84	124	207	Alpha-amylase	2.3e-12	309	264	572	Alpha-amylase_C	1.7e-25	99	630	728
UPI0008C72CE4	732	Type 1	N1 Domain	0.00012	76	24	99	CBM_48	1.5e-25	85	123	207	Alpha-amylase	1.5e-09	315	273	587	Alpha-amylase_C	1.1e-22	100	631	730
UPI0009D407EC	731	Type 1	N1 Domain	1.9e-07	79	24	102	CBM_48	1.1e-23	84	126	209	Alpha-amylase	4.6e-14	195	274	468	Alpha-amylase_C	4.4e-27	100	631	730
UPI0002457D4A	731	Type 1	N1 Domain	1.2e-10	77	24	100	CBM_48	2e-25	85	124	208	Alpha-amylase	1.9e-12	209	269	477	Alpha-amylase_C	1.6e-26	99	631	729
UPI00092467F6	734	Type 1	N1 Domain	1.6e-05	80	24	103	CBM_48	1.9e-23	84	127	210	Alpha-amylase	5.4e-11	310	274	583	Alpha-amylase_C	1.9e-22	100	631	730
UPI0006FB19DF	731	Type 1	N1 Domain	7.5e-06	75	24	98	CBM_48	1.9e-24	84	122	205	Alpha-amylase	4.6e-10	210	261	470	Alpha-amylase_C	1.5e-23	100	632	731
UPI00033DBE59	732	Type 1	N1 Domain	4.8e-05	78	24	101	CBM_48	2.4e-24	84	125	208	Alpha-amylase	2.4e-11	202	276	477	Alpha-amylase_C	5.7e-25	100	632	731
UPI00033FD40B	733	Type 1	N1 Domain	1.1e-06	78	24	101	CBM_48	2.6e-25	84	125	208	Alpha-amylase	3.1e-11	194	274	467	Alpha-amylase_C	3.6e-26	100	632	731
UPI00095D45D7	732	Type 1	N1 Domain	2.7e-06	78	24	101	CBM_48	1.1e-24	84	125	208	Alpha-amylase	4.5e-12	192	275	466	Alpha-amylase_C	1.3e-25	100	632	731
UPI00095DAB40	733	Type 1	N1 Domain	1.1e-06	78	24	101	CBM_48	2.6e-25	84	125	208	Alpha-amylase	3.1e-11	194	274	467	Alpha-amylase_C	4.1e-26	100	632	731
UPI0005E6E78F	733	Type 1	N1 Domain	5.1e-05	77	24	100	CBM_48	2.5e-28	84	124	207	Alpha-amylase	3.4e-09	313	268	580	Alpha-amylase_C	1.7e-26	99	633	731
UPI0008AA8178	735	Type 1	N1 Domain	4.5e-09	79	24	102	CBM_48	2.4e-25	84	126	209	Alpha-amylase	2.4e-14	312	276	587	Alpha-amylase_C	3e-22	100	633	732
UPI0009C8C4D3	735	Type 1	N1 Domain	4.1e-08	79	24	102	CBM_48	7.3e-25	84	126	209	Alpha-amylase	1.8e-14	203	275	477	Alpha-amylase_C	1.7e-26	100	633	732
UPI000840D862	739	Type 1	N1 Domain	2.5e-09	79	24	102	CBM_48	1.1e-26	84	126	209	Alpha-amylase	4.1e-16	260	276	535	Alpha-amylase_C	1.1e-27	100	633	732
UPI0008690CF4	742	Type 1	N1 Domain	2.1e-06	79	24	102	CBM_48	1e-20	88	122	209	Alpha-amylase	7.6e-11	313	273	585	Alpha-amylase_C	5.9e-22	99	633	731
UPI0000535506	737	Type 1	N1 Domain	1.3e-09	79	24	102	CBM_48	2e-26	84	126	209	Alpha-amylase	2.1e-14	259	276	534	Alpha-amylase_C	2.8e-26	100	633	732
UPI000859946F	740	Type 1	N1 Domain	2.9e-07	78	24	101	CBM_48	1.7e-24	85	125	209	Alpha-amylase	3.3e-11	202	276	477	Alpha-amylase_C	1.6e-28	100	633	732
UPI000B66275D	735	Type 1	N1 Domain	0.00029	79	24	102	CBM_48	2.2e-21	85	126	210	Alpha-amylase	5.4e-13	312	277	588	Alpha-amylase_C	8.2e-25	100	634	733
UPI0002BEE68D	734	Type 1	N1 Domain	3.9e-09	80	24	103	CBM_48	3.2e-23	84	127	210	Alpha-amylase	4.2e-08	317	272	588	Alpha-amylase_C	3e-24	100	634	733
UPI00020BBEB2	733	Type 1	N1 Domain	1.1e-05	77	24	100	CBM_48	5.1e-21	82	129	210	Alpha-amylase	6.8e-09	204	277	480	Alpha-amylase_C	1.1e-20	100	634	733
UPI000336C279	774	Type 1	N1 Domain	2.4e-09	82	24	105	CBM_48	3e-25	83	130	212	Alpha-amylase	3.9e-15	313	276	588	Alpha-amylase_C	4.8e-21	98	634	731
UPI000710F4D8	733	Type 1	N1 Domain	2e-05	77	24	100	CBM_48	4.2e-21	83	128	210	Alpha-amylase	2.9e-09	312	277	588	Alpha-amylase_C	2e-20	100	634	733
UPI000972E7F2	732	Type 1	N1 Domain	3.4e-05	81	24	104	CBM_48	1.1e-24	84	128	211	Alpha-amylase	9.4e-09	208	273	480	Alpha-amylase_C	6.1e-27	98	634	731
UPI0007F43C08	734	Type 1	N1 Domain	8.8e-05	80	24	103	CBM_48	6.8e-21	85	127	211	Alpha-amylase	8.3e-16	204	278	481	Alpha-amylase_C	5.9e-25	99	635	733
UPI0008BCA7E0	739	Type 1	N1 Domain	1.3e-06	81	24	104	CBM_48	6.9e-27	84	128	211	Alpha-amylase	5.7e-14	313	279	591	Alpha-amylase_C	7.4e-25	100	635	734
UPI0008D7E624	735	Type 1	N1 Domain	2.7e-07	81	24	104	CBM_48	1.3e-24	84	128	211	Alpha-amylase	2.8e-14	314	276	589	Alpha-amylase_C	3.3e-25	100	635	734
UPI0007280E50	736	Type 1	N1 Domain	8.2e-05	81	24	104	CBM_48	7.5e-27	84	128	211	Alpha-amylase	1.7e-14	194	278	471	Alpha-amylase_C	4.7e-23	100	635	734
UPI00034042E8	742	Type 1	N1 Domain	6.4e-09	81	24	104	CBM_48	9.8e-27	84	128	211	Alpha-amylase	6.5e-14	311	278	588	Alpha-amylase_C	2.6e-26	100	635	734
UPI0002CA1D5D	741	Type 1	N1 Domain	2.3e-07	82	24	105	CBM_48	8.7e-25	84	129	212	Alpha-amylase	2e-15	315	276	590	Alpha-amylase_C	5.7e-27	100	636	735
UPI0008D0C3E0	734	Type 1	N1 Domain	1.2e-09	82	24	105	CBM_48	6.1e-25	84	129	212	Alpha-amylase	8.5e-14	306	280	585	Alpha-amylase_C	3.7e-25	99	636	734
UPI0008D2777A	737	Type 1	N1 Domain	1.2e-05	81	24	104	CBM_48	1.7e-25	85	128	212	Alpha-amylase	4.6e-13	314	279	592	Alpha-amylase_C	1.3e-25	100	636	735
UPI0009D4A316	836	Type 1	N1 Domain	7.3e-07	82	24	105	CBM_48	4.4e-26	84	129	212	Alpha-amylase	7.9e-15	196	281	476	Alpha-amylase_C	1.1e-24	100	636	735
UPI00033AFCB8	753	Type 1	N1 Domain	3.3e-08	82	24	105	CBM_48	4.8e-25	84	129	212	Alpha-amylase	9.4e-15	315	276	590	Alpha-amylase_C	2.4e-28	98	636	733
UPI00033E22E7	736	Type 1	N1 Domain	0.00011	81	24	104	CBM_48	3e-24	85	128	212	Alpha-amylase	9e-13	310	280	589	Alpha-amylase_C	3.5e-26	100	636	735
UPI00095BB17B	737	Type 1	N1 Domain	0.00011	78	24	101	CBM_48	1.6e-23	84	125	208	Alpha-amylase	4.2e-12	304	282	585	Alpha-amylase_C	2.1e-25	100	636	735
UPI000701DBA0	737	Type 1	N1 Domain	0.00011	78	24	101	CBM_48	1.6e-23	84	125	208	Alpha-amylase	3.4e-12	307	282	588	Alpha-amylase_C	2.3e-25	100	636	735
UPI00089336C5	747	Type 1	N1 Domain	1.1e-06	80	24	103	CBM_48	2e-25	84	128	211	Alpha-amylase	3.2e-12	314	277	590	Alpha-amylase_C	2.4e-22	104	636	739
UPI0008930715	747	Type 1	N1 Domain	1.1e-06	80	24	103	CBM_48	1.9e-25	84	128	211	Alpha-amylase	3.2e-12	314	277	590	Alpha-amylase_C	4.2e-22	104	636	739
UPI0009218858	753	Type 1	N1 Domain	5.9e-10	82	24	105	CBM_48	4.8e-25	84	129	212	Alpha-amylase	3.5e-15	315	276	590	Alpha-amylase_C	2.4e-28	98	636	733
UPI000B43C8BD	745	Type 1	N1 Domain	5.6e-05	83	24	106	CBM_48	1.4e-26	84	130	213	Alpha-amylase	3.7e-14	312	280	591	Alpha-amylase_C	7.4e-27	100	637	736
UPI0002AD7642	741	Type 1	N1 Domain	9.2e-14	77	24	100	CBM_48	8.2e-29	84	124	207	Alpha-amylase	4.3e-17	205	278	482	Alpha-amylase_C	2.1e-25	100	637	736
UPI0008AAEAB7	737	Type 1	N1 Domain	5.2e-06	82	24	105	CBM_48	3.4e-25	85	129	213	Alpha-amylase	2e-09	202	280	481	Alpha-amylase_C	3.4e-27	100	637	736
UPI00091E1ED6	737	Type 1	N1 Domain	0.00018	82	24	105	CBM_48	1.8e-25	85	129	213	Alpha-amylase	9.3e-11	202	280	481	Alpha-amylase_C	2.5e-27	100	637	736
UPI000573DA45	737	Type 1	N1 Domain	7.2e-07	83	24	106	CBM_48	8.9e-24	84	130	213	Alpha-amylase	6.9e-09	181	278	458	Alpha-amylase_C	3.1e-26	99	637	735
UPI0006819CB8	739	Type 1	N1 Domain	2.5e-09	83	24	106	CBM_48	8.5e-27	84	130	213	Alpha-amylase	3.3e-17	258	280	537	Alpha-amylase_C	1.3e-26	100	637	736
UPI0000E8F38B	742	Type 1	N1 Domain	1.5e-07	81	24	104	CBM_48	1.4e-26	84	128	211	Alpha-amylase	6.8e-16	263	277	539	Alpha-amylase_C	1.7e-21	101	638	738
UPI0001B2671A	742	Type 1	N1 Domain	5.6e-07	81	24	104	CBM_48	2.5e-26	84	128	211	Alpha-amylase	4.9e-15	239	278	516	Alpha-amylase_C	5.9e-21	101	638	738
UPI0008AE1E88	738	Type 1	N1 Domain	2.2e-07	83	24	106	CBM_48	4.1e-26	85	130	214	Alpha-amylase	4.4e-13	198	280	477	Alpha-amylase_C	1.8e-23	100	638	737
UPI0008B4A0B5	738	Type 1	N1 Domain	1.5e-08	84	24	107	CBM_48	2e-26	84	131	214	Alpha-amylase	2e-08	185	288	472	Alpha-amylase_C	5.3e-27	100	638	737
UPI00024A7896	742	Type 1	N1 Domain	1.1e-08	81	24	104	CBM_48	1.1e-25	84	128	211	Alpha-amylase	8.9e-15	260	279	538	Alpha-amylase_C	2.6e-22	101	638	738
UPI00037FAB0D	742	Type 1	N1 Domain	1.6e-08	81	24	104	CBM_48	9.6e-27	84	128	211	Alpha-amylase	5.3e-15	281	279	559	Alpha-amylase_C	6.2e-23	101	638	738
UPI0005F0FC28	740	Type 1	N1 Domain	0.0003	79	24	102	CBM_48	2.3e-27	85	126	210	Alpha-amylase	5e-13	202	282	483	Alpha-amylase_C	1.9e-22	101	639	739
UPI0006B8E0DF	738	Type 1	N1 Domain	1e-05	78	24	101	CBM_48	6.3e-23	85	125	209	Alpha-amylase	2.9e-12	200	270	469	Alpha-amylase_C	4.3e-22	100	639	738
UPI0009CBEC16	821	Type 1	N1 Domain	5.1e-06	81	24	104	CBM_48	1.2e-26	88	128	215	Alpha-amylase	6.2e-11	314	281	594	Alpha-amylase_C	2.6e-16	76	639	714
UPI0009CC3199	739	Type 1	N1 Domain	5.2e-06	81	24	104	CBM_48	2.8e-26	88	128	215	Alpha-amylase	3.9e-13	311	285	595	Alpha-amylase_C	2.4e-21	100	639	738
UPI0000D73AC9	740	Type 1	N1 Domain	6.1e-07	85	24	108	CBM_48	4.9e-23	84	132	215	Alpha-amylase	4e-15	198	281	478	Alpha-amylase_C	6.8e-23	100	640	739
UPI0000D74389	740	Type 1	N1 Domain	5.2e-07	85	24	108	CBM_48	4.9e-23	84	132	215	Alpha-amylase	4e-15	198	281	478	Alpha-amylase_C	6.8e-23	100	640	739
UPI0008AEC5B8	747	Type 1	N1 Domain	9.9e-06	89	24	112	CBM_48	1.6e-26	84	136	219	Alpha-amylase	3.8e-15	304	287	590	Alpha-amylase_C	2.8e-25	100	643	742
UPI0009CCD36E	744	Type 1	N1 Domain	0.00029	92	24	115	CBM_48	3.3e-25	84	139	222	Alpha-amylase	2.2e-13	313	286	598	Alpha-amylase_C	7.5e-24	100	643	742
UPI0009229BDE	749	Type 1	N1 Domain	8e-06	93	24	116	CBM_48	1.6e-26	85	140	224	Alpha-amylase	3.5e-13	312	291	602	Alpha-amylase_C	8.9e-26	100	648	747
UPI000957416B	757	Type 1	N1 Domain	2e-05	92	24	115	CBM_48	1.3e-24	85	139	223	Alpha-amylase	2.6e-13	201	292	492	Alpha-amylase_C	1.7e-25	109	648	756
UPI000B4C4CFD	749	Type 1	N1 Domain	5.6e-10	81	24	104	CBM_48	1.8e-28	83	129	211	Alpha-amylase	9.9e-13	164	293	456	Alpha-amylase_C	5.8e-25	101	649	749
UPI0008F87FE7	762	Type 1	N1 Domain	6.5e-07	79	24	102	CBM_48	2.3e-25	83	127	209	Alpha-amylase	1.4e-14	175	293	467	Alpha-amylase_C	8.1e-29	100	650	749
UPI0002AD15E5	752	Type 1	N1 Domain	4.5e-10	80	24	103	CBM_48	1.3e-27	83	128	210	Alpha-amylase	7.8e-16	172	294	465	Alpha-amylase_C	5.1e-29	99	651	749
UPI00029FF6F8	801	Type 1	N1 Domain	1.9e-10	80	24	103	CBM_48	6.1e-27	83	128	210	Alpha-amylase	4.2e-15	166	292	457	Alpha-amylase_C	1e-26	99	651	749
UPI0009246E5B	752	Type 1	N1 Domain	2.9e-11	80	24	103	CBM_48	3.1e-27	83	128	210	Alpha-amylase	1.1e-14	173	294	466	Alpha-amylase_C	1.2e-29	99	651	749
UPI00017E8706	754	Type 1	N1 Domain	2.5e-08	79	24	102	CBM_48	1.8e-28	83	127	209	Alpha-amylase	5.8e-16	169	294	462	Alpha-amylase_C	1.6e-26	100	652	751
UPI00015DCC49	769	Type 1	N1 Domain	4.7e-12	78	24	101	CBM_48	4.3e-27	83	126	208	Alpha-amylase	2.3e-16	171	295	465	Alpha-amylase_C	3.8e-27	100	653	752
UPI00029F8F12	765	Type 1	N1 Domain	4.4e-10	82	24	105	CBM_48	1.4e-25	83	130	212	Alpha-amylase	9.3e-14	202	296	497	Alpha-amylase_C	8.4e-26	101	653	753
UPI000B5F1C3B	764	Type 1	N1 Domain	6.9e-09	80	24	103	CBM_48	7.4e-28	83	128	210	Alpha-amylase	3.5e-15	160	296	455	Alpha-amylase_C	1.3e-29	100	654	753
UPI0001DAC94D	767	Type 1	N1 Domain	2.1e-11	79	24	102	CBM_48	1.4e-27	83	127	209	Alpha-amylase	3.9e-14	181	296	476	Alpha-amylase_C	5e-29	100	654	753
UPI0002A01D06	764	Type 1	N1 Domain	2.6e-10	79	24	102	CBM_48	2.8e-28	83	127	209	Alpha-amylase	5.3e-14	313	296	608	Alpha-amylase_C	7.9e-30	100	654	753
UPI0002A5C793	764	Type 1	N1 Domain	1.4e-09	80	24	103	CBM_48	2.9e-27	83	128	210	Alpha-amylase	6.4e-15	170	296	465	Alpha-amylase_C	4.8e-29	100	654	753
UPI0002A05D6A	759	Type 1	N1 Domain	1e-07	80	24	103	CBM_48	3.3e-27	83	128	210	Alpha-amylase	4.9e-14	174	298	471	Alpha-amylase_C	2.8e-28	100	654	753
UPI0002A5F1F9	763	Type 1	N1 Domain	6.8e-09	79	24	102	CBM_48	9.5e-28	83	127	209	Alpha-amylase	3.6e-15	183	296	478	Alpha-amylase_C	9.4e-29	100	654	753
UPI0002A026E3	762	Type 1	N1 Domain	3.3e-07	79	24	102	CBM_48	1.6e-26	83	127	209	Alpha-amylase	3.4e-15	182	296	477	Alpha-amylase_C	2.2e-30	100	654	753
UPI0002A082F9	780	Type 1	N1 Domain	9.6e-10	80	24	103	CBM_48	3.8e-28	83	128	210	Alpha-amylase	1.3e-15	201	296	496	Alpha-amylase_C	1.2e-27	100	654	753
UPI0002A01799	767	Type 1	N1 Domain	2.2e-09	79	24	102	CBM_48	1.7e-27	83	127	209	Alpha-amylase	2.5e-15	178	297	474	Alpha-amylase_C	6.1e-29	100	654	753
UPI0002ACB5C6	764	Type 1	N1 Domain	2.1e-09	80	24	103	CBM_48	1.4e-27	83	128	210	Alpha-amylase	1.9e-14	170	296	465	Alpha-amylase_C	1.3e-28	100	654	753
UPI0003F9695A	770	Type 1	N1 Domain	1.4e-13	80	24	103	CBM_48	2.7e-28	83	128	210	Alpha-amylase	4e-14	165	296	460	Alpha-amylase_C	1.7e-29	100	654	753
UPI0004D10806	764	Type 1	N1 Domain	8.7e-07	80	24	103	CBM_48	1.3e-27	83	128	210	Alpha-amylase	5.2e-15	174	296	469	Alpha-amylase_C	6e-28	100	654	753
UPI0005D464BD	763	Type 1	N1 Domain	3.8e-10	79	24	102	CBM_48	1e-25	83	127	209	Alpha-amylase	9.5e-15	166	296	461	Alpha-amylase_C	1.8e-27	100	654	753
UPI0005FC4175	763	Type 1	N1 Domain	1.6e-11	80	24	103	CBM_48	8.7e-29	83	128	210	Alpha-amylase	2.9e-14	174	296	469	Alpha-amylase_C	4.6e-29	99	654	752
UPI0005FC7298	761	Type 1	N1 Domain	1.4e-10	80	24	103	CBM_48	1.1e-28	83	128	210	Alpha-amylase	2.7e-14	174	296	469	Alpha-amylase_C	9.9e-29	99	654	752
UPI0006DB55DD	766	Type 1	N1 Domain	4.7e-06	79	24	102	CBM_48	3.9e-28	83	127	209	Alpha-amylase	3.9e-13	160	296	455	Alpha-amylase_C	3.1e-29	100	654	753
UPI0006EC719E	762	Type 1	N1 Domain	2.6e-11	79	24	102	CBM_48	5.6e-28	83	127	209	Alpha-amylase	2.1e-14	178	295	472	Alpha-amylase_C	6.6e-30	100	654	753
UPI0008A6CB79	762	Type 1	N1 Domain	1.3e-07	79	24	102	CBM_48	6.9e-28	83	127	209	Alpha-amylase	3.9e-16	185	296	480	Alpha-amylase_C	1.1e-27	100	654	753
UPI0009A20C3D	759	Type 1	N1 Domain	2.4e-08	80	24	103	CBM_48	2.5e-29	83	128	210	Alpha-amylase	1.4e-13	182	296	477	Alpha-amylase_C	2.5e-29	100	654	753
UPI0009BB58DD	765	Type 1	N1 Domain	6.4e-08	79	24	102	CBM_48	5.3e-29	83	127	209	Alpha-amylase	1.8e-17	176	296	471	Alpha-amylase_C	5.1e-29	100	654	753
UPI000012B5B6	770	Type 1	N1 Domain	9.7e-14	80	24	103	CBM_48	2.7e-28	83	128	210	Alpha-amylase	4e-14	165	296	460	Alpha-amylase_C	1.5e-29	100	654	753
UPI00015E1F8C	759	Type 1	N1 Domain	6.1e-08	80	24	103	CBM_48	6.3e-29	83	128	210	Alpha-amylase	1.4e-13	182	296	477	Alpha-amylase_C	2.1e-29	100	654	753
UPI00017E1D0F	767	Type 1	N1 Domain	7.8e-09	80	24	103	CBM_48	3.4e-28	83	128	210	Alpha-amylase	4.2e-15	174	296	469	Alpha-amylase_C	1.2e-29	100	654	753
UPI00020D16CF	764	Type 1	N1 Domain	1.1e-10	79	24	102	CBM_48	2.8e-28	83	127	209	Alpha-amylase	7.4e-15	313	296	608	Alpha-amylase_C	9.9e-31	100	654	753
UPI00020E1C97	762	Type 1	N1 Domain	3.3e-07	79	24	102	CBM_48	9.5e-28	83	127	209	Alpha-amylase	5e-16	182	296	477	Alpha-amylase_C	1.4e-27	100	654	753
UPI00029DF97E	766	Type 1	N1 Domain	1.2e-07	79	24	102	CBM_48	6.1e-26	83	127	209	Alpha-amylase	1.9e-15	169	296	464	Alpha-amylase_C	1e-31	100	654	753
UPI00029F977C	767	Type 1	N1 Domain	2.3e-08	79	24	102	CBM_48	3.8e-28	83	127	209	Alpha-amylase	2.4e-16	180	296	475	Alpha-amylase_C	6.7e-29	100	654	753
UPI00029FAABA	757	Type 1	N1 Domain	5.1e-09	84	24	107	CBM_48	1.5e-27	83	132	214	Alpha-amylase	2.6e-13	165	295	459	Alpha-amylase_C	1e-27	100	654	753
UPI00039B8474	762	Type 1	N1 Domain	3.5e-10	79	24	102	CBM_48	8.3e-28	83	127	209	Alpha-amylase	2.2e-14	171	295	465	Alpha-amylase_C	5.4e-29	100	654	753
UPI00052D7EF9	759	Type 1	N1 Domain	2e-08	80	24	103	CBM_48	6.3e-29	83	128	210	Alpha-amylase	1e-13	182	296	477	Alpha-amylase_C	2.8e-29	100	654	753
UPI00068CCFA4	759	Type 1	N1 Domain	1.8e-08	80	24	103	CBM_48	6.3e-29	83	128	210	Alpha-amylase	1.4e-13	182	296	477	Alpha-amylase_C	2.2e-29	100	654	753
UPI00074D2F0E	768	Type 1	N1 Domain	6e-09	79	24	102	CBM_48	3.4e-27	83	127	209	Alpha-amylase	1.1e-15	180	296	475	Alpha-amylase_C	1.6e-29	100	654	753
UPI00078B3B26	764	Type 1	N1 Domain	3.4e-09	80	24	103	CBM_48	2.9e-27	83	128	210	Alpha-amylase	5.7e-16	171	296	466	Alpha-amylase_C	4.3e-30	100	654	753
UPI00094F631F	768	Type 1	N1 Domain	5.2e-08	79	24	102	CBM_48	1.4e-27	83	127	209	Alpha-amylase	1.2e-15	177	296	472	Alpha-amylase_C	3.3e-29	100	654	753
UPI000163FB47	759	Type 1	N1 Domain	1.8e-08	80	24	103	CBM_48	2.5e-29	83	128	210	Alpha-amylase	1.4e-13	182	296	477	Alpha-amylase_C	2.2e-29	100	654	753
UPI000173C1D0	766	Type 1	N1 Domain	5.9e-10	80	24	103	CBM_48	1.2e-28	83	128	210	Alpha-amylase	1.1e-15	161	296	456	Alpha-amylase_C	5.5e-29	100	654	753
UPI000261C86D	759	Type 1	N1 Domain	2.4e-08	80	24	103	CBM_48	2.5e-29	83	128	210	Alpha-amylase	1.5e-13	183	296	478	Alpha-amylase_C	1.9e-29	100	654	753
UPI000261D44B	759	Type 1	N1 Domain	2.4e-08	80	24	103	CBM_48	2.5e-29	83	128	210	Alpha-amylase	1.4e-13	182	296	477	Alpha-amylase_C	2.5e-29	100	654	753
UPI000261D177	759	Type 1	N1 Domain	2.4e-08	80	24	103	CBM_48	6.3e-29	83	128	210	Alpha-amylase	8.9e-14	166	296	461	Alpha-amylase_C	2.1e-29	100	654	753
UPI000261E7AF	759	Type 1	N1 Domain	2.4e-08	80	24	103	CBM_48	2.5e-29	83	128	210	Alpha-amylase	1.4e-13	182	296	477	Alpha-amylase_C	2.2e-29	100	654	753
UPI000261E060	759	Type 1	N1 Domain	1.8e-08	80	24	103	CBM_48	6.3e-29	83	128	210	Alpha-amylase	1.4e-13	182	296	477	Alpha-amylase_C	2.2e-29	100	654	753
UPI000261E66F	759	Type 1	N1 Domain	2.4e-08	80	24	103	CBM_48	6.3e-29	83	128	210	Alpha-amylase	9.5e-14	182	296	477	Alpha-amylase_C	2.8e-29	100	654	753
UPI000277AABE	774	Type 1	N1 Domain	2.4e-09	80	24	103	CBM_48	3.2e-27	83	128	210	Alpha-amylase	7.3e-15	179	296	474	Alpha-amylase_C	7.6e-28	100	654	753
UPI000620CB93	759	Type 1	N1 Domain	8.1e-08	80	24	103	CBM_48	6.3e-29	83	128	210	Alpha-amylase	8.9e-14	166	296	461	Alpha-amylase_C	2.2e-29	100	654	753
UPI000721FBED	762	Type 1	N1 Domain	7.7e-11	79	24	102	CBM_48	3.1e-27	83	127	209	Alpha-amylase	6.7e-14	178	295	472	Alpha-amylase_C	9.7e-30	100	654	753
UPI000776AB2F	759	Type 1	N1 Domain	2.4e-08	80	24	103	CBM_48	2.5e-29	83	128	210	Alpha-amylase	1.4e-13	182	296	477	Alpha-amylase_C	2.5e-29	100	654	753
UPI000962B7C5	769	Type 1	N1 Domain	2.2e-06	79	24	102	CBM_48	2.7e-28	83	128	210	Alpha-amylase	4.3e-15	191	296	486	Alpha-amylase_C	1.5e-28	100	654	753
UPI000966B07B	762	Type 1	N1 Domain	2e-06	79	24	102	CBM_48	3.7e-28	83	127	209	Alpha-amylase	2e-16	183	296	478	Alpha-amylase_C	5.4e-28	100	654	753
UPI0002620B9F	759	Type 1	N1 Domain	1.8e-08	80	24	103	CBM_48	2.5e-29	83	128	210	Alpha-amylase	1e-13	182	296	477	Alpha-amylase_C	2.2e-29	100	654	753
UPI0002621F97	759	Type 1	N1 Domain	2.4e-08	80	24	103	CBM_48	2.5e-29	83	128	210	Alpha-amylase	1.4e-13	182	296	477	Alpha-amylase_C	2.2e-29	100	654	753
UPI0005855C95	767	Type 1	N1 Domain	3.9e-08	79	24	102	CBM_48	4.2e-28	83	127	209	Alpha-amylase	7.3e-16	179	296	474	Alpha-amylase_C	7.2e-30	100	654	753
UPI0008787B05	762	Type 1	N1 Domain	1.9e-07	79	24	102	CBM_48	6.8e-28	83	127	209	Alpha-amylase	8.5e-16	181	296	476	Alpha-amylase_C	3.1e-28	100	654	753
UPI0009365FC9	770	Type 1	N1 Domain	5.4e-09	79	24	102	CBM_48	2.9e-27	83	127	209	Alpha-amylase	7.2e-15	175	298	472	Alpha-amylase_C	6.5e-29	100	654	753
UPI00015032CB	783	Type 1	N1 Domain	7.2e-10	80	24	103	CBM_48	4.4e-28	83	128	210	Alpha-amylase	6.5e-15	201	296	496	Alpha-amylase_C	7.9e-28	100	654	753
UPI00093797C9	763	Type 1	N1 Domain	6.8e-09	79	24	102	CBM_48	6.7e-28	83	127	209	Alpha-amylase	1.5e-15	183	296	478	Alpha-amylase_C	9.4e-29	100	654	753
UPI000828953F	771	Type 1	N1 Domain	4.2e-11	79	24	102	CBM_48	3.1e-27	83	127	209	Alpha-amylase	1.5e-15	180	296	475	Alpha-amylase_C	4.3e-28	100	654	753
UPI0002620875	759	Type 1	N1 Domain	2.4e-08	80	24	103	CBM_48	2.5e-29	83	128	210	Alpha-amylase	1.4e-13	182	296	477	Alpha-amylase_C	2.5e-29	100	654	753
UPI0002623301	759	Type 1	N1 Domain	2.4e-08	80	24	103	CBM_48	2.5e-29	83	128	210	Alpha-amylase	1.3e-13	166	296	461	Alpha-amylase_C	1.9e-29	100	654	753
UPI0003530959	759	Type 1	N1 Domain	2.4e-08	80	24	103	CBM_48	2.5e-29	83	128	210	Alpha-amylase	1.4e-13	182	296	477	Alpha-amylase_C	2.2e-29	100	654	753
UPI0008527579	759	Type 1	N1 Domain	8e-08	80	24	103	CBM_48	5.7e-27	83	128	210	Alpha-amylase	8.6e-14	171	298	468	Alpha-amylase_C	6e-28	100	654	753
UPI0009373275	764	Type 1	N1 Domain	5.3e-09	79	24	102	CBM_48	1.8e-27	83	127	209	Alpha-amylase	1.6e-17	168	296	463	Alpha-amylase_C	6e-31	100	654	753
UPI0002ABE26D	759	Type 1	N1 Domain	1.4e-10	80	24	103	CBM_48	2.3e-29	84	128	211	Alpha-amylase	1e-14	177	297	473	Alpha-amylase_C	7.3e-29	100	655	754
UPI0003B9C940	767	Type 1	N1 Domain	4.4e-11	80	24	103	CBM_48	2.4e-25	83	128	210	Alpha-amylase	4.3e-15	170	296	465	Alpha-amylase_C	2.3e-30	100	655	754
UPI0006C2CB15	772	Type 1	N1 Domain	5.7e-11	80	24	103	CBM_48	1.5e-27	83	128	210	Alpha-amylase	1.4e-13	179	297	475	Alpha-amylase_C	3.1e-28	100	655	754
UPI00016DC949	777	Type 1	N1 Domain	1.9e-08	80	24	103	CBM_48	2.2e-28	83	129	211	Alpha-amylase	6.3e-15	311	297	607	Alpha-amylase_C	2.9e-29	100	655	754
UPI00029F8A30	768	Type 1	N1 Domain	2.7e-08	81	24	104	CBM_48	3.9e-28	83	129	211	Alpha-amylase	6.2e-16	182	297	478	Alpha-amylase_C	1.1e-28	100	655	754
UPI00029FEB66	769	Type 1	N1 Domain	2.6e-13	80	24	103	CBM_48	4.3e-28	83	128	210	Alpha-amylase	4e-14	170	297	466	Alpha-amylase_C	6.9e-29	100	655	754
UPI000039D052	773	Type 1	N1 Domain	3.3e-09	80	24	103	CBM_48	3.1e-29	83	128	210	Alpha-amylase	2.2e-14	176	297	472	Alpha-amylase_C	2.8e-27	100	655	754
UPI00097FAE9D	775	Type 1	N1 Domain	1.3e-07	80	24	103	CBM_48	3.3e-28	83	129	211	Alpha-amylase	6.6e-15	195	297	491	Alpha-amylase_C	2e-28	100	655	754
UPI000937FEF2	768	Type 1	N1 Domain	4.5e-09	81	24	104	CBM_48	3.8e-28	83	129	211	Alpha-amylase	2.8e-15	183	297	479	Alpha-amylase_C	1.1e-28	100	655	754
UPI0001720E66	773	Type 1	N1 Domain	4.3e-09	80	24	103	CBM_48	1.5e-29	83	128	210	Alpha-amylase	3.5e-15	177	297	473	Alpha-amylase_C	5.9e-29	100	655	754
UPI0001724C7F	782	Type 1	N1 Domain	1e-08	80	24	103	CBM_48	4.4e-28	83	128	210	Alpha-amylase	1e-14	313	297	609	Alpha-amylase_C	9.7e-27	100	655	754
UPI0003966A2A	773	Type 1	N1 Domain	3.3e-09	80	24	103	CBM_48	3.1e-29	83	128	210	Alpha-amylase	2.2e-14	176	297	472	Alpha-amylase_C	2.8e-27	100	655	754
UPI00081062F9	777	Type 1	N1 Domain	1.9e-08	80	24	103	CBM_48	2.2e-28	83	129	211	Alpha-amylase	5.8e-15	311	297	607	Alpha-amylase_C	2.9e-29	100	655	754
UPI0002355473	773	Type 1	N1 Domain	3.3e-09	80	24	103	CBM_48	3.1e-29	83	128	210	Alpha-amylase	2.2e-14	176	297	472	Alpha-amylase_C	2.7e-27	100	655	754
UPI0002A07645	766	Type 1	N1 Domain	3.8e-10	82	24	105	CBM_48	5.1e-27	83	130	212	Alpha-amylase	4.4e-15	174	300	473	Alpha-amylase_C	2.7e-29	100	656	755
UPI000810E01D	778	Type 1	N1 Domain	4.5e-07	81	24	104	CBM_48	1.6e-28	83	130	212	Alpha-amylase	5.4e-15	195	298	492	Alpha-amylase_C	1.9e-28	100	656	755
UPI0002980B84	775	Type 1	N1 Domain	4.9e-09	80	24	103	CBM_48	1.1e-28	83	128	210	Alpha-amylase	1.3e-14	171	296	466	Alpha-amylase_C	2.7e-29	100	657	756
UPI0008599FBA	770	Type 1	N1 Domain	3.8e-12	82	24	105	CBM_48	9.9e-30	83	130	212	Alpha-amylase	4.2e-15	173	299	471	Alpha-amylase_C	4.1e-29	100	657	756
UPI00017EBFA6	772	Type 1	N1 Domain	8.1e-07	84	24	107	CBM_48	9.7e-29	83	132	214	Alpha-amylase	9.8e-14	161	301	461	Alpha-amylase_C	6.8e-28	100	659	758
UPI0009271A7B	779	Type 1	N1 Domain	7.1e-12	79	24	102	CBM_48	7.1e-29	83	127	209	Alpha-amylase	1.2e-15	177	298	474	Alpha-amylase_C	4.7e-28	100	659	758
UPI0006DBB1EA	781	Type 1	N1 Domain	1.4e-05	88	24	111	CBM_48	1.9e-29	83	136	218	Alpha-amylase	1.4e-14	177	305	481	Alpha-amylase_C	2.5e-28	100	663	762
UPI0007C3694B	781	Type 1	N1 Domain	5.2e-06	88	24	111	CBM_48	6.2e-28	83	136	218	Alpha-amylase	1.2e-13	177	305	481	Alpha-amylase_C	1.1e-28	100	663	762
UPI0006C39E7F	627	Type 1	N1 Domain	1.7e-06	79	25	103	CBM_48	7.7e-18	84	132	215	Alpha-amylase	1.4e-10	69	278	346	Alpha-amylase_C	3.5e-18	90	537	626
UPI00033FE215	627	Type 1	N1 Domain	1.7e-06	79	25	103	CBM_48	7.7e-18	84	132	215	Alpha-amylase	1.4e-10	69	278	346	Alpha-amylase_C	2.6e-18	90	537	626
UPI00097C26CE	711	Type 1	N1 Domain	5.1e-08	71	25	95	CBM_48	1.3e-25	79	119	197	Alpha-amylase	1.4e-13	206	258	463	Alpha-amylase_C	2.7e-24	98	614	711
UPI0003D3EF87	720	Type 1	N1 Domain	0.00014	71	25	95	CBM_48	6.9e-23	83	119	201	Alpha-amylase	1.1e-11	312	265	576	Alpha-amylase_C	7.1e-18	97	621	717
UPI00094C2839	722	Type 1	N1 Domain	1.7e-07	72	25	96	CBM_48	8.2e-25	88	120	207	Alpha-amylase	1.8e-14	318	261	578	Alpha-amylase_C	2.4e-25	100	621	720
UPI0003E95C1F	722	Type 1	N1 Domain	5.4e-07	72	25	96	CBM_48	5.7e-26	88	120	207	Alpha-amylase	2e-11	205	265	469	Alpha-amylase_C	5.9e-26	99	623	721
UPI0003EEDB01	722	Type 1	N1 Domain	2.6e-05	72	25	96	CBM_48	1.1e-25	88	120	207	Alpha-amylase	1.9e-11	313	265	577	Alpha-amylase_C	2.6e-24	99	623	721
UPI0002BCC250	723	Type 1	N1 Domain	3.1e-05	72	25	96	CBM_48	3.5e-23	84	120	203	Alpha-amylase	5.5e-12	253	261	513	Alpha-amylase_C	2.3e-22	100	624	723
UPI0001E0AD39	740	Type 1	N1 Domain	3.5e-05	72	25	96	CBM_48	3.1e-25	88	120	207	Alpha-amylase	4.5e-15	184	268	451	Alpha-amylase_C	6.6e-22	108	625	732
UPI0001F0F958	740	Type 1	N1 Domain	9e-05	72	25	96	CBM_48	3.1e-25	88	120	207	Alpha-amylase	4.5e-15	184	268	451	Alpha-amylase_C	6e-22	108	625	732
UPI0001F138B2	740	Type 1	N1 Domain	3.5e-05	72	25	96	CBM_48	2.5e-25	88	120	207	Alpha-amylase	1.5e-14	184	268	451	Alpha-amylase_C	5.2e-22	108	625	732
UPI0006F24210	726	Type 1	N1 Domain	0.00032	73	25	97	CBM_48	5.3e-26	85	121	205	Alpha-amylase	4.3e-12	229	267	495	Alpha-amylase_C	1.1e-24	99	625	723
UPI0007CD9CAF	724	Type 1	N1 Domain	9.1e-05	74	25	98	CBM_48	6.5e-24	88	122	209	Alpha-amylase	3.3e-11	312	268	579	Alpha-amylase_C	2.7e-26	99	625	723
UPI0008EF34E5	725	Type 1	N1 Domain	0.00043	73	25	97	CBM_48	7.3e-28	85	121	205	Alpha-amylase	1.5e-12	312	267	578	Alpha-amylase_C	1.2e-24	98	625	722
UPI00019C2AC0	740	Type 1	N1 Domain	3.5e-05	72	25	96	CBM_48	3.1e-25	88	120	207	Alpha-amylase	4.5e-15	184	268	451	Alpha-amylase_C	6e-22	108	625	732
UPI0003B04ABB	724	Type 1	N1 Domain	9e-08	74	25	98	CBM_48	5.8e-23	88	118	205	Alpha-amylase	2.3e-10	216	268	483	Alpha-amylase_C	7.4e-21	99	626	724
UPI0003B20499	724	Type 1	N1 Domain	9e-08	74	25	98	CBM_48	5.8e-23	88	118	205	Alpha-amylase	1.1e-10	216	268	483	Alpha-amylase_C	8.4e-21	99	626	724
UPI0006CDA891	738	Type 1	N1 Domain	0.00017	77	25	101	CBM_48	2.4e-27	84	122	205	Alpha-amylase	1.6e-12	180	268	447	Alpha-amylase_C	1.1e-22	99	626	724
UPI0006E6D79A	723	Type 1	N1 Domain	7.6e-06	77	25	101	CBM_48	3.6e-24	84	125	208	Alpha-amylase	7.9e-12	203	268	470	Alpha-amylase_C	7.9e-24	98	626	723
UPI0006F415F7	723	Type 1	N1 Domain	3e-05	77	25	101	CBM_48	2e-24	84	125	208	Alpha-amylase	4.5e-11	205	264	468	Alpha-amylase_C	1.8e-24	98	626	723
UPI00018C2DE5	723	Type 1	N1 Domain	0.00048	77	25	101	CBM_48	3.4e-25	84	125	208	Alpha-amylase	7.6e-12	195	268	462	Alpha-amylase_C	5.8e-25	98	626	723
UPI00064B2676	723	Type 1	N1 Domain	0.00046	77	25	101	CBM_48	1.4e-24	84	125	208	Alpha-amylase	7.4e-12	201	268	468	Alpha-amylase_C	9.6e-26	98	626	723
UPI00067AE28F	725	Type 1	N1 Domain	7.7e-05	74	25	98	CBM_48	2.4e-24	84	122	205	Alpha-amylase	6.3e-12	312	261	572	Alpha-amylase_C	1.1e-21	100	626	725
UPI000845C99F	724	Type 1	N1 Domain	0.00047	73	25	97	CBM_48	3.8e-25	85	121	205	Alpha-amylase	8e-17	315	266	580	Alpha-amylase_C	4.7e-23	98	626	723
UPI0003908B67	723	Type 1	N1 Domain	0.00046	77	25	101	CBM_48	4.3e-25	84	125	208	Alpha-amylase	9.8e-12	197	268	464	Alpha-amylase_C	6.5e-25	98	626	723
UPI0005AC3D98	724	Type 1	N1 Domain	3.1e-05	77	25	101	CBM_48	6.7e-25	84	125	208	Alpha-amylase	7.6e-11	201	269	469	Alpha-amylase_C	6e-25	98	627	724
UPI0005EC5D17	732	Type 1	N1 Domain	1.3e-05	78	25	102	CBM_48	2.2e-24	84	126	209	Alpha-amylase	5.1e-12	207	267	473	Alpha-amylase_C	7.3e-20	95	627	721
UPI0007D849A2	724	Type 1	N1 Domain	1.4e-05	77	25	101	CBM_48	3.2e-24	84	125	208	Alpha-amylase	4.1e-11	201	269	469	Alpha-amylase_C	1.4e-25	98	627	724
UPI0008DCBCAE	719	Type 1	N1 Domain	2.2e-06	75	25	99	CBM_48	3.8e-23	84	123	206	Alpha-amylase	4.5e-13	308	263	570	Alpha-amylase_C	2.8e-18	93	627	719
UPI0008DD8E70	719	Type 1	N1 Domain	2.2e-06	75	25	99	CBM_48	3.6e-23	84	123	206	Alpha-amylase	4.5e-13	308	263	570	Alpha-amylase_C	2.8e-18	93	627	719
UPI0009D20B3A	727	Type 1	N1 Domain	0.00011	73	25	97	CBM_48	2.2e-23	88	121	208	Alpha-amylase	2.4e-14	315	266	580	Alpha-amylase_C	6.6e-22	99	627	725
UPI00019CA640	727	Type 1	N1 Domain	0.00014	73	25	97	CBM_48	3.5e-23	88	121	208	Alpha-amylase	3.3e-14	315	266	580	Alpha-amylase_C	8.7e-22	99	627	725
UPI00034E342F	727	Type 1	N1 Domain	0.00014	73	25	97	CBM_48	1.2e-23	88	121	208	Alpha-amylase	4.6e-14	316	266	581	Alpha-amylase_C	1.1e-22	99	627	725
UPI00086A8092	724	Type 1	N1 Domain	2.1e-05	77	25	101	CBM_48	3.9e-24	84	125	208	Alpha-amylase	5.3e-11	201	269	469	Alpha-amylase_C	4.1e-26	98	627	724
UPI000917D90E	727	Type 1	N1 Domain	4.1e-05	75	25	99	CBM_48	1.9e-25	85	123	207	Alpha-amylase	7.1e-11	103	273	375	Alpha-amylase_C	5e-26	100	628	727
UPI00005D7216	726	Type 1	N1 Domain	3.8e-05	75	25	99	CBM_48	1.1e-26	85	123	207	Alpha-amylase	3.6e-13	308	267	574	Alpha-amylase_C	3.6e-26	98	628	725
UPI0005EC05DA	732	Type 1	N1 Domain	6.4e-06	78	25	102	CBM_48	4e-24	84	126	209	Alpha-amylase	5.5e-11	205	269	473	Alpha-amylase_C	2.1e-20	94	628	721
UPI000749BEEF	726	Type 1	N1 Domain	6.7e-05	75	25	99	CBM_48	8e-27	85	123	207	Alpha-amylase	5.3e-13	305	272	576	Alpha-amylase_C	1.2e-25	98	628	725
UPI0000ED461E	732	Type 1	N1 Domain	6.4e-05	74	25	98	CBM_48	3.2e-26	84	122	205	Alpha-amylase	8.7e-12	317	267	583	Alpha-amylase_C	4.7e-22	100	629	728
UPI0001E9EAC7	728	Type 1	N1 Domain	6.8e-05	77	25	101	CBM_48	3.9e-26	84	125	208	Alpha-amylase	1.2e-12	202	272	473	Alpha-amylase_C	6.1e-25	99	629	727
UPI000195F229	728	Type 1	N1 Domain	1.3e-05	77	25	101	CBM_48	1.4e-29	84	125	208	Alpha-amylase	2.2e-11	181	270	450	Alpha-amylase_C	3.6e-26	99	629	727
UPI000595A18C	728	Type 1	N1 Domain	5.8e-05	77	25	101	CBM_48	1.2e-25	84	125	208	Alpha-amylase	1e-11	202	272	473	Alpha-amylase_C	4.1e-25	99	629	727
UPI000961B5EC	730	Type 1	N1 Domain	7.3e-05	75	25	99	CBM_48	7.1e-27	85	123	207	Alpha-amylase	2.1e-11	313	271	583	Alpha-amylase_C	2.4e-21	100	629	728
UPI0006174780	729	Type 1	N1 Domain	7.2e-05	75	25	99	CBM_48	4.6e-26	85	123	207	Alpha-amylase	2.9e-11	196	271	466	Alpha-amylase_C	5.1e-22	99	629	727
UPI00084ABD80	733	Type 1	N1 Domain	2.2e-06	74	25	98	CBM_48	2.4e-24	84	122	205	Alpha-amylase	9.6e-11	105	273	377	Alpha-amylase_C	3.4e-24	99	630	728
UPI000A08569B	728	Type 1	N1 Domain	2e-08	79	25	103	CBM_48	4.8e-23	89	122	210	Alpha-amylase	1.8e-13	313	273	585	Alpha-amylase_C	5.8e-24	98	630	727
UPI0001F331E3	727	Type 1	N1 Domain	0.00012	77	25	101	CBM_48	2e-24	84	125	208	Alpha-amylase	4.1e-11	202	272	473	Alpha-amylase_C	1.9e-26	98	630	727
UPI00068C9F10	727	Type 1	N1 Domain	2.1e-07	79	25	103	CBM_48	7.7e-22	89	122	210	Alpha-amylase	5.4e-12	313	272	584	Alpha-amylase_C	1.3e-25	97	630	726
UPI00091D56A5	731	Type 1	N1 Domain	3.7e-08	76	25	100	CBM_48	5.3e-26	85	124	208	Alpha-amylase	8.6e-10	209	268	476	Alpha-amylase_C	2.3e-26	100	630	729
UPI00095E987A	739	Type 1	N1 Domain	9.7e-07	76	25	100	CBM_48	6.8e-26	85	124	208	Alpha-amylase	3.8e-08	203	273	475	Alpha-amylase_C	8.3e-24	99	630	728
UPI0001D8902F	744	Type 1	N1 Domain	0.00053	76	25	100	CBM_48	3.3e-25	85	124	208	Alpha-amylase	1.7e-09	313	272	584	Alpha-amylase_C	2.3e-25	100	631	730
UPI0006DAE822	731	Type 1	N1 Domain	2.2e-07	79	25	103	CBM_48	1.4e-20	85	127	211	Alpha-amylase	2.1e-15	311	275	585	Alpha-amylase_C	2.4e-22	99	631	729
UPI0007C1F52C	732	Type 1	N1 Domain	8.6e-06	76	25	100	CBM_48	4.7e-24	85	124	208	Alpha-amylase	4e-15	217	271	487	Alpha-amylase_C	8.3e-24	99	631	729
UPI0008245A6F	732	Type 1	N1 Domain	0.00075	74	25	98	CBM_48	2.3e-25	84	122	205	Alpha-amylase	3.2e-13	210	269	478	Alpha-amylase_C	9.6e-28	98	631	728
UPI0006724444	731	Type 1	N1 Domain	6.4e-05	77	25	101	CBM_48	2e-24	85	125	209	Alpha-amylase	2e-11	313	273	585	Alpha-amylase_C	1.2e-23	99	631	729
UPI000A0EACF4	735	Type 1	N1 Domain	1.7e-06	78	25	102	CBM_48	5.1e-26	84	126	209	Alpha-amylase	1.2e-13	203	275	477	Alpha-amylase_C	3.8e-24	100	633	732
UPI00018C088D	763	Type 1	N1 Domain	1.5e-09	79	25	103	CBM_48	1.6e-24	84	127	210	Alpha-amylase	3e-13	303	277	579	Alpha-amylase_C	2.5e-23	100	633	732
UPI00099A847E	730	Type 1	N1 Domain	9.3e-09	78	25	102	CBM_48	2.9e-25	84	126	209	Alpha-amylase	1.5e-13	313	275	587	Alpha-amylase_C	1.4e-23	98	633	730
UPI000729F064	733	Type 1	N1 Domain	1.8e-07	79	25	103	CBM_48	8.5e-22	89	122	210	Alpha-amylase	2.7e-12	207	275	481	Alpha-amylase_C	4.5e-25	100	633	732
UPI0003366AFD	763	Type 1	N1 Domain	2.5e-08	79	25	103	CBM_48	4.4e-24	84	127	210	Alpha-amylase	1.2e-13	302	276	577	Alpha-amylase_C	1.1e-22	100	633	732
UPI0000E9719D	732	Type 1	N1 Domain	0.00076	73	25	97	CBM_48	1.2e-24	85	121	205	Alpha-amylase	5.5e-08	110	270	379	Alpha-amylase_C	1e-27	99	634	732
UPI0005D79270	732	Type 1	N1 Domain	0.00012	73	25	97	CBM_48	1.2e-24	85	121	205	Alpha-amylase	5.4e-08	111	270	380	Alpha-amylase_C	9.9e-28	99	634	732
UPI0009E0D157	732	Type 1	N1 Domain	0.00076	73	25	97	CBM_48	1.2e-24	85	121	205	Alpha-amylase	5.5e-08	110	270	379	Alpha-amylase_C	1.9e-27	99	634	732
UPI0009E0D198	732	Type 1	N1 Domain	0.00012	73	25	97	CBM_48	1.2e-24	85	121	205	Alpha-amylase	5.6e-08	109	270	378	Alpha-amylase_C	9.9e-28	99	634	732
UPI0009E0E04E	732	Type 1	N1 Domain	0.00012	73	25	97	CBM_48	1.2e-24	85	121	205	Alpha-amylase	5.6e-08	109	270	378	Alpha-amylase_C	2.6e-27	99	634	732
UPI00018E39F3	732	Type 1	N1 Domain	0.00076	73	25	97	CBM_48	1.2e-24	85	121	205	Alpha-amylase	5.5e-08	110	270	379	Alpha-amylase_C	1.4e-27	99	634	732
UPI00018E4065	732	Type 1	N1 Domain	0.00012	73	25	97	CBM_48	1.2e-24	85	121	205	Alpha-amylase	5.6e-08	109	270	378	Alpha-amylase_C	9.9e-28	99	634	732
UPI000841EDFB	732	Type 1	N1 Domain	0.00012	73	25	97	CBM_48	1.2e-24	85	121	205	Alpha-amylase	5.6e-08	109	270	378	Alpha-amylase_C	9.9e-28	99	634	732
UPI00027825D7	732	Type 1	N1 Domain	0.00076	73	25	97	CBM_48	1.2e-24	85	121	205	Alpha-amylase	4.5e-08	110	270	379	Alpha-amylase_C	1e-27	99	634	732
UPI0003E48846	743	Type 1	N1 Domain	5.6e-08	79	25	103	CBM_48	2.2e-26	84	127	210	Alpha-amylase	1.8e-15	257	278	534	Alpha-amylase_C	1.8e-26	100	634	733
UPI0006C4F692	732	Type 1	N1 Domain	2.8e-06	80	25	104	CBM_48	2.4e-23	84	128	211	Alpha-amylase	1e-08	210	273	482	Alpha-amylase_C	1.4e-25	98	634	731
UPI0007C2E095	732	Type 1	N1 Domain	4.4e-05	80	25	104	CBM_48	1.1e-24	84	128	211	Alpha-amylase	9.2e-09	208	273	480	Alpha-amylase_C	6.1e-27	98	634	731
UPI0009C77A27	745	Type 1	N1 Domain	5.4e-08	81	25	105	CBM_48	3.7e-26	84	129	212	Alpha-amylase	4.9e-13	311	278	588	Alpha-amylase_C	2.2e-23	100	634	733
UPI00057E2049	735	Type 1	N1 Domain	1.3e-05	78	25	102	CBM_48	3.1e-22	85	126	210	Alpha-amylase	7.5e-14	313	277	589	Alpha-amylase_C	1e-22	100	634	733
UPI00003C296A	740	Type 1	N1 Domain	2.6e-06	81	25	105	CBM_48	5.2e-25	85	129	213	Alpha-amylase	1.3e-11	192	278	469	Alpha-amylase_C	1.3e-28	99	635	733
UPI0009C7256C	735	Type 1	N1 Domain	8.9e-05	80	25	104	CBM_48	8.6e-27	84	128	211	Alpha-amylase	1.8e-11	318	277	594	Alpha-amylase_C	4.8e-28	100	635	734
UPI00025049C7	748	Type 1	N1 Domain	3.6e-06	81	25	105	CBM_48	4.1e-26	85	129	213	Alpha-amylase	9.9e-10	194	278	471	Alpha-amylase_C	2.1e-23	113	635	747
UPI00078B28FE	735	Type 1	N1 Domain	2.2e-06	81	25	105	CBM_48	1.5e-28	84	129	212	Alpha-amylase	4.9e-12	196	277	472	Alpha-amylase_C	1.5e-23	100	636	735
UPI0008D3E8FF	738	Type 1	N1 Domain	2.5e-06	82	25	106	CBM_48	1.2e-25	85	130	214	Alpha-amylase	1.3e-11	202	279	480	Alpha-amylase_C	4.9e-26	100	638	737
UPI0008D4CB57	744	Type 1	N1 Domain	0.00023	82	25	106	CBM_48	4.6e-28	85	130	214	Alpha-amylase	9.4e-10	205	279	483	Alpha-amylase_C	2.6e-25	100	640	739
UPI0008D473BF	744	Type 1	N1 Domain	0.00027	82	25	106	CBM_48	3.2e-28	85	130	214	Alpha-amylase	9.8e-10	204	280	483	Alpha-amylase_C	2.6e-25	100	640	739
UPI0009D12066	744	Type 1	N1 Domain	5.7e-08	75	25	99	CBM_48	1.6e-26	84	123	206	Alpha-amylase	5.1e-13	196	285	480	Alpha-amylase_C	1.3e-21	100	641	740
UPI0009D120BF	787	Type 1	N1 Domain	2.4e-05	85	25	109	CBM_48	1.2e-26	84	134	217	Alpha-amylase	5.4e-15	194	283	476	Alpha-amylase_C	4.8e-19	99	642	740
UPI0009C6B2B1	776	Type 1	N1 Domain	5.4e-05	74	25	98	CBM_48	5.2e-27	83	123	205	Alpha-amylase	6.4e-13	321	291	611	Alpha-amylase_C	4.3e-28	100	652	751
UPI00062B38C8	776	Type 1	N1 Domain	2.8e-05	74	25	98	CBM_48	7.1e-27	83	123	205	Alpha-amylase	6.4e-13	321	291	611	Alpha-amylase_C	4.3e-28	100	652	751
UPI00063B3D23	767	Type 1	N1 Domain	6.4e-05	74	25	98	CBM_48	5.7e-26	83	123	205	Alpha-amylase	8.9e-13	321	291	611	Alpha-amylase_C	2.8e-28	100	652	751
UPI0009933E18	776	Type 1	N1 Domain	2.8e-05	74	25	98	CBM_48	1.2e-26	83	123	205	Alpha-amylase	6.4e-13	321	291	611	Alpha-amylase_C	4.3e-28	100	652	751
UPI00029F301F	774	Type 1	N1 Domain	2.5e-05	78	25	102	CBM_48	7.7e-27	83	128	210	Alpha-amylase	9e-13	191	296	486	Alpha-amylase_C	1.2e-28	100	654	753
UPI000B5C38C8	763	Type 1	N1 Domain	1.4e-09	79	25	103	CBM_48	2.1e-27	83	128	210	Alpha-amylase	4e-14	176	297	472	Alpha-amylase_C	1.6e-28	100	655	754
UPI000B5DCC88	764	Type 1	N1 Domain	3e-09	79	25	103	CBM_48	6e-28	83	128	210	Alpha-amylase	3.4e-15	176	297	472	Alpha-amylase_C	1.3e-30	100	655	754
UPI000B5DF562	765	Type 1	N1 Domain	1.5e-10	79	25	103	CBM_48	7.6e-29	83	128	210	Alpha-amylase	3.2e-15	173	297	469	Alpha-amylase_C	2.1e-28	100	655	754
UPI000B5E8E32	763	Type 1	N1 Domain	5.8e-10	79	25	103	CBM_48	3e-28	83	128	210	Alpha-amylase	1.3e-12	182	297	478	Alpha-amylase_C	2.1e-30	100	655	754
UPI000B5E09FC	763	Type 1	N1 Domain	2.3e-10	79	25	103	CBM_48	4.8e-28	83	128	210	Alpha-amylase	2e-14	193	297	489	Alpha-amylase_C	6.6e-30	100	655	754
UPI000B5F30EE	763	Type 1	N1 Domain	2.8e-10	79	25	103	CBM_48	1.5e-28	83	128	210	Alpha-amylase	1.4e-13	312	297	608	Alpha-amylase_C	2.5e-29	100	655	754
UPI000B5F779D	764	Type 1	N1 Domain	2.4e-09	79	25	103	CBM_48	4.5e-28	83	128	210	Alpha-amylase	7.3e-14	171	296	466	Alpha-amylase_C	2.9e-30	100	655	754
UPI000B5FA280	764	Type 1	N1 Domain	3e-09	79	25	103	CBM_48	6e-28	83	128	210	Alpha-amylase	1.4e-14	176	297	472	Alpha-amylase_C	1.3e-30	100	655	754
UPI000B5FC5DB	764	Type 1	N1 Domain	3.7e-10	79	25	103	CBM_48	1.2e-27	83	128	210	Alpha-amylase	1.1e-14	171	297	467	Alpha-amylase_C	1.3e-30	100	655	754
UPI000B60BD69	764	Type 1	N1 Domain	1.8e-09	79	25	103	CBM_48	3.5e-27	83	128	210	Alpha-amylase	1.1e-14	169	297	465	Alpha-amylase_C	3.1e-30	100	655	754
UPI000B60D59C	764	Type 1	N1 Domain	2.4e-09	79	25	103	CBM_48	5.4e-28	83	128	210	Alpha-amylase	1.4e-14	171	297	467	Alpha-amylase_C	1.3e-30	100	655	754
UPI000B60EA20	764	Type 1	N1 Domain	1.2e-09	79	25	103	CBM_48	2.8e-28	83	128	210	Alpha-amylase	1.5e-13	170	297	466	Alpha-amylase_C	2.3e-30	100	655	754
UPI000B60F90C	766	Type 1	N1 Domain	4.9e-09	79	25	103	CBM_48	2.8e-29	83	128	210	Alpha-amylase	1.3e-14	170	297	466	Alpha-amylase_C	2.6e-28	100	655	754
UPI000B61A208	763	Type 1	N1 Domain	4e-10	79	25	103	CBM_48	4e-28	83	128	210	Alpha-amylase	1.7e-13	160	297	456	Alpha-amylase_C	6.2e-31	100	655	754
UPI000B61B3CE	763	Type 1	N1 Domain	2.9e-10	79	25	103	CBM_48	2.2e-26	83	128	210	Alpha-amylase	4.5e-14	177	297	473	Alpha-amylase_C	1.3e-30	100	655	754
UPI000B61FC07	766	Type 1	N1 Domain	1.5e-10	79	25	103	CBM_48	2.4e-28	83	128	210	Alpha-amylase	3.3e-14	172	297	468	Alpha-amylase_C	7.8e-31	100	655	754
UPI000B95B096	763	Type 1	N1 Domain	4.9e-10	79	25	103	CBM_48	3.9e-27	83	128	210	Alpha-amylase	1.3e-13	191	297	487	Alpha-amylase_C	2.2e-30	100	655	754
UPI000B619BAA	764	Type 1	N1 Domain	9.6e-11	79	25	103	CBM_48	6.5e-28	83	128	210	Alpha-amylase	5.2e-15	171	296	466	Alpha-amylase_C	2.6e-30	100	655	754
UPI000B6132C2	768	Type 1	N1 Domain	1.7e-09	79	25	103	CBM_48	1.8e-28	83	128	210	Alpha-amylase	2.9e-15	177	297	473	Alpha-amylase_C	3.4e-29	100	655	754
UPI000B6194C7	763	Type 1	N1 Domain	2.3e-09	79	25	103	CBM_48	1.9e-27	83	128	210	Alpha-amylase	4.3e-15	161	297	457	Alpha-amylase_C	7.1e-30	100	655	754
UPI000B67830F	764	Type 1	N1 Domain	5.7e-10	79	25	103	CBM_48	5.8e-28	83	128	210	Alpha-amylase	1.2e-13	179	297	475	Alpha-amylase_C	1.1e-28	100	655	754
UPI000B958808	763	Type 1	N1 Domain	4.1e-10	79	25	103	CBM_48	3.9e-27	83	128	210	Alpha-amylase	4.9e-14	177	297	473	Alpha-amylase_C	2.2e-30	100	655	754
UPI00000CDE3C	764	Type 1	N1 Domain	5.9e-09	79	25	103	CBM_48	1.2e-26	83	128	210	Alpha-amylase	1e-14	174	297	470	Alpha-amylase_C	8.1e-30	100	655	754
UPI0000EA9E81	759	Type 1	N1 Domain	5.7e-10	79	25	103	CBM_48	9e-28	83	128	210	Alpha-amylase	3e-14	171	297	467	Alpha-amylase_C	3.8e-29	100	655	754
UPI0001C16E44	763	Type 1	N1 Domain	4e-10	79	25	103	CBM_48	3.6e-28	83	128	210	Alpha-amylase	2.6e-13	168	297	464	Alpha-amylase_C	6.2e-31	100	655	754
UPI0001C16F6C	763	Type 1	N1 Domain	4e-10	79	25	103	CBM_48	3.3e-28	83	128	210	Alpha-amylase	1.6e-12	160	297	456	Alpha-amylase_C	7.9e-31	100	655	754
UPI0001D89BEB	763	Type 1	N1 Domain	1.1e-09	79	25	103	CBM_48	1.2e-27	83	128	210	Alpha-amylase	3e-14	182	297	478	Alpha-amylase_C	8.2e-30	100	655	754
UPI0002A5D9C9	763	Type 1	N1 Domain	9.6e-10	79	25	103	CBM_48	3.6e-27	83	128	210	Alpha-amylase	1.1e-13	162	296	457	Alpha-amylase_C	1.7e-30	100	655	754
UPI0002A02416	766	Type 1	N1 Domain	2e-10	79	25	103	CBM_48	4.9e-26	83	128	210	Alpha-amylase	8.2e-15	170	297	466	Alpha-amylase_C	4.3e-27	100	655	754
UPI0002A81227	763	Type 1	N1 Domain	1.5e-10	79	25	103	CBM_48	1e-26	83	128	210	Alpha-amylase	1.9e-13	191	297	487	Alpha-amylase_C	5.4e-29	100	655	754
UPI00003A0E5A	764	Type 1	N1 Domain	1.7e-08	79	25	103	CBM_48	1.9e-26	83	128	210	Alpha-amylase	2.4e-15	176	297	472	Alpha-amylase_C	1.2e-29	100	655	754
UPI0006AC4366	763	Type 1	N1 Domain	3e-09	79	25	103	CBM_48	4e-27	83	128	210	Alpha-amylase	2.7e-14	169	296	464	Alpha-amylase_C	1.1e-29	100	655	754
UPI0006EFD12A	763	Type 1	N1 Domain	2.5e-10	79	25	103	CBM_48	1.5e-26	83	128	210	Alpha-amylase	2.1e-13	179	297	475	Alpha-amylase_C	1.1e-29	100	655	754
UPI0007B4ECAB	763	Type 1	N1 Domain	5.8e-10	79	25	103	CBM_48	9.1e-28	83	128	210	Alpha-amylase	3.6e-14	171	297	467	Alpha-amylase_C	3.8e-29	100	655	754
UPI0007FD2AC9	763	Type 1	N1 Domain	3.6e-09	79	25	103	CBM_48	5.6e-28	83	128	210	Alpha-amylase	3.5e-14	160	296	455	Alpha-amylase_C	1.1e-29	100	655	754
UPI0007FD27B2	763	Type 1	N1 Domain	3e-09	79	25	103	CBM_48	4.8e-27	83	128	210	Alpha-amylase	3.1e-14	161	296	456	Alpha-amylase_C	1.1e-29	100	655	754
UPI0007FD242E	763	Type 1	N1 Domain	1.6e-09	79	25	103	CBM_48	2.6e-27	83	128	210	Alpha-amylase	2.3e-14	160	297	456	Alpha-amylase_C	1.9e-29	100	655	754
UPI0007FDDC67	763	Type 1	N1 Domain	3e-09	79	25	103	CBM_48	4.8e-27	83	128	210	Alpha-amylase	3.1e-14	161	296	456	Alpha-amylase_C	1.1e-29	100	655	754
UPI0007FF2C67	763	Type 1	N1 Domain	2.1e-09	79	25	103	CBM_48	5.6e-28	83	128	210	Alpha-amylase	3.8e-14	192	296	487	Alpha-amylase_C	1.3e-29	100	655	754
UPI0008DD84A1	763	Type 1	N1 Domain	4e-10	79	25	103	CBM_48	5.4e-28	83	128	210	Alpha-amylase	2.9e-13	160	297	456	Alpha-amylase_C	6.2e-31	100	655	754
UPI00029B724A	763	Type 1	N1 Domain	3e-09	79	25	103	CBM_48	4e-27	83	128	210	Alpha-amylase	2.7e-14	171	296	466	Alpha-amylase_C	1.1e-29	100	655	754
UPI00029EC686	765	Type 1	N1 Domain	1.2e-08	79	25	103	CBM_48	5.3e-28	83	128	210	Alpha-amylase	6.4e-14	160	297	456	Alpha-amylase_C	2.2e-29	100	655	754
UPI00029EE820	764	Type 1	N1 Domain	7e-10	79	25	103	CBM_48	3.8e-28	83	128	210	Alpha-amylase	1e-14	167	297	463	Alpha-amylase_C	2.3e-29	100	655	754
UPI00029F0C21	764	Type 1	N1 Domain	7.5e-09	79	25	103	CBM_48	1.1e-27	83	128	210	Alpha-amylase	6.1e-15	175	297	471	Alpha-amylase_C	5.1e-30	100	655	754
UPI00029F1BE5	764	Type 1	N1 Domain	2.9e-09	79	25	103	CBM_48	8.7e-27	83	128	210	Alpha-amylase	4.1e-14	173	297	469	Alpha-amylase_C	3.4e-29	100	655	754
UPI00029FA618	764	Type 1	N1 Domain	6.9e-09	79	25	103	CBM_48	5.6e-30	83	128	210	Alpha-amylase	2.5e-16	181	298	478	Alpha-amylase_C	2.8e-27	100	655	754
UPI000038D3E0	763	Type 1	N1 Domain	1.7e-10	79	25	103	CBM_48	1.6e-27	83	128	210	Alpha-amylase	1.9e-14	161	297	457	Alpha-amylase_C	2.5e-30	100	655	754
UPI00070EB293	763	Type 1	N1 Domain	4e-10	79	25	103	CBM_48	3.3e-28	83	128	210	Alpha-amylase	1.6e-12	160	297	456	Alpha-amylase_C	6.2e-31	100	655	754
UPI000230BADA	767	Type 1	N1 Domain	1.6e-09	79	25	103	CBM_48	2.9e-28	83	128	210	Alpha-amylase	2.8e-14	178	297	474	Alpha-amylase_C	2.5e-30	100	655	754
UPI000543AEE9	763	Type 1	N1 Domain	2.7e-09	79	25	103	CBM_48	4.8e-27	83	128	210	Alpha-amylase	1.7e-14	180	296	475	Alpha-amylase_C	2.3e-29	100	655	754
UPI000906EA75	764	Type 1	N1 Domain	3e-09	79	25	103	CBM_48	2.3e-28	83	128	210	Alpha-amylase	1.3e-14	176	297	472	Alpha-amylase_C	2.3e-30	100	655	754
UPI000945EE93	763	Type 1	N1 Domain	1.5e-09	79	25	103	CBM_48	6.1e-27	83	128	210	Alpha-amylase	1.3e-14	178	297	474	Alpha-amylase_C	2.5e-30	100	655	754
UPI0008024D10	763	Type 1	N1 Domain	3e-09	79	25	103	CBM_48	1.9e-27	83	128	210	Alpha-amylase	2.7e-14	169	296	464	Alpha-amylase_C	1.1e-29	100	655	754
UPI00072164D1	767	Type 1	N1 Domain	1.6e-09	79	25	103	CBM_48	1.6e-28	83	128	210	Alpha-amylase	2.8e-14	172	297	468	Alpha-amylase_C	3.5e-30	100	655	754
UPI000437950F	766	Type 1	N1 Domain	1.7e-09	79	25	103	CBM_48	2.8e-26	83	128	210	Alpha-amylase	2.8e-13	180	296	475	Alpha-amylase_C	1.6e-30	100	655	754
UPI0007215273	764	Type 1	N1 Domain	3.7e-10	79	25	103	CBM_48	1.2e-27	83	128	210	Alpha-amylase	1.1e-14	171	297	467	Alpha-amylase_C	1.6e-30	100	655	754
UPI0008006473	763	Type 1	N1 Domain	2.1e-09	79	25	103	CBM_48	5.6e-28	83	128	210	Alpha-amylase	3.5e-14	164	296	459	Alpha-amylase_C	1.1e-29	100	655	754
UPI0002B50963	768	Type 1	N1 Domain	3e-09	79	25	103	CBM_48	4.5e-27	83	128	210	Alpha-amylase	4e-13	181	299	479	Alpha-amylase_C	1e-28	100	657	756
UPI00025E3B7B	761	Type 1	N1 Domain	0.00093	92	25	116	CBM_48	5.7e-25	85	140	224	Alpha-amylase	2.6e-10	320	287	606	Alpha-amylase_C	8.9e-23	104	657	760
UPI0005851543	758	Type 1	N1 Domain	5.2e-10	87	25	111	CBM_48	6.9e-27	83	136	218	Alpha-amylase	1.1e-11	313	300	612	Alpha-amylase_C	8.9e-25	100	658	757
UPI0001E5159F	793	Type 1	N1 Domain	6e-05	72	25	96	CBM_48	1.2e-24	88	120	207	Alpha-amylase	6e-15	191	269	459	Alpha-amylase_C	8.4e-20	83	703	785
UPI00029E7D38	767	Type 1	N1 Domain	0.00061	73	26	98	CBM_48	6.7e-22	88	122	209	Alpha-amylase	4e-11	199	266	464	Alpha-amylase_C	2.7e-26	100	622	721
UPI0007031DF0	719	Type 1	N1 Domain	2.3e-07	71	26	96	CBM_48	1.6e-22	84	120	203	Alpha-amylase	1.2e-11	316	263	578	Alpha-amylase_C	1.8e-23	97	623	719
UPI000B7C2A1B	725	Type 1	N1 Domain	3.1e-05	72	26	97	CBM_48	4.9e-22	88	121	208	Alpha-amylase	4.5e-12	199	267	465	Alpha-amylase_C	3e-23	100	624	723
UPI000693AC9B	743	Type 1	N1 Domain	7.6e-06	72	26	97	CBM_48	2.2e-25	88	121	208	Alpha-amylase	1.1e-11	311	266	576	Alpha-amylase_C	2.6e-24	99	624	722
UPI0006B21CA9	723	Type 1	N1 Domain	0.00053	71	26	96	CBM_48	1.1e-23	84	121	204	Alpha-amylase	3.2e-12	208	261	468	Alpha-amylase_C	1.5e-23	99	625	723
UPI00069D96A9	724	Type 1	N1 Domain	0.00085	71	26	96	CBM_48	1.3e-23	84	121	204	Alpha-amylase	6.2e-13	308	260	567	Alpha-amylase_C	3.2e-20	100	625	724
UPI000959C3F6	724	Type 1	N1 Domain	0.00041	72	26	97	CBM_48	1e-24	84	121	204	Alpha-amylase	2e-12	210	260	469	Alpha-amylase_C	7.5e-25	100	625	724
UPI0009668FCC	724	Type 1	N1 Domain	0.00015	72	26	97	CBM_48	1.2e-24	84	121	204	Alpha-amylase	1.4e-11	209	261	469	Alpha-amylase_C	5.4e-24	100	625	724
UPI0003BFF441	726	Type 1	N1 Domain	3.6e-05	73	26	98	CBM_48	2.6e-24	82	124	205	Alpha-amylase	7.2e-11	312	268	579	Alpha-amylase_C	2.3e-19	99	626	724
UPI0006B53E19	725	Type 1	N1 Domain	5.6e-06	73	26	98	CBM_48	1.8e-23	84	122	205	Alpha-amylase	3.9e-12	208	262	469	Alpha-amylase_C	1.2e-22	100	626	725
UPI0007F96FB2	725	Type 1	N1 Domain	8e-06	73	26	98	CBM_48	4.9e-24	83	123	205	Alpha-amylase	1.3e-09	310	270	579	Alpha-amylase_C	4.6e-18	99	626	724
UPI0007FF552A	725	Type 1	N1 Domain	6.3e-06	73	26	98	CBM_48	6.1e-24	87	119	205	Alpha-amylase	7.6e-11	311	269	579	Alpha-amylase_C	6.6e-19	99	626	724
UPI0008A3936E	725	Type 1	N1 Domain	6.4e-05	73	26	98	CBM_48	3.3e-22	88	122	209	Alpha-amylase	7.8e-11	314	267	580	Alpha-amylase_C	3.7e-20	99	626	724
UPI00076A4FA7	724	Type 1	N1 Domain	4.2e-06	73	26	98	CBM_48	2.9e-25	88	122	209	Alpha-amylase	1.4e-10	310	270	579	Alpha-amylase_C	3.7e-26	99	626	724
UPI00093CED06	724	Type 1	N1 Domain	4.2e-06	73	26	98	CBM_48	4.1e-24	88	122	209	Alpha-amylase	1.3e-10	310	270	579	Alpha-amylase_C	2.7e-25	99	626	724
UPI00095C13CA	725	Type 1	N1 Domain	0.00093	73	26	98	CBM_48	2.2e-24	84	122	205	Alpha-amylase	2.2e-11	210	261	470	Alpha-amylase_C	2.5e-21	100	626	725
UPI000591D247	725	Type 1	N1 Domain	5.8e-05	73	26	98	CBM_48	3.6e-22	87	119	205	Alpha-amylase	3e-10	313	268	580	Alpha-amylase_C	1.4e-19	99	626	724
UPI000928B18E	724	Type 1	N1 Domain	2.7e-06	73	26	98	CBM_48	9.9e-25	88	122	209	Alpha-amylase	1.2e-10	310	270	579	Alpha-amylase_C	4.7e-26	99	626	724
UPI0003965721	726	Type 1	N1 Domain	7.2e-05	73	26	98	CBM_48	3.7e-23	87	119	205	Alpha-amylase	7.2e-11	312	268	579	Alpha-amylase_C	6.9e-19	99	626	724
UPI0003F3D171	745	Type 1	N1 Domain	1.4e-05	75	26	100	CBM_48	1.1e-25	88	124	211	Alpha-amylase	1.8e-15	203	269	471	Alpha-amylase_C	2.2e-13	103	627	729
UPI0006C20654	730	Type 1	N1 Domain	0.00016	73	26	98	CBM_48	8.8e-27	84	122	205	Alpha-amylase	2.2e-11	310	267	576	Alpha-amylase_C	2.7e-22	98	627	724
UPI000950E83B	725	Type 1	N1 Domain	3.7e-08	74	26	99	CBM_48	2.1e-23	87	120	206	Alpha-amylase	1.3e-09	314	268	581	Alpha-amylase_C	1.3e-18	99	627	725
UPI000A0B38F2	766	Type 1	N1 Domain	1.5e-05	73	26	98	CBM_48	4e-27	84	123	206	Alpha-amylase	2.6e-14	314	268	581	Alpha-amylase_C	1.1e-25	97	628	724
UPI0006F62496	725	Type 1	N1 Domain	2.9e-05	77	26	102	CBM_48	8.6e-24	84	126	209	Alpha-amylase	2.9e-11	204	270	473	Alpha-amylase_C	1.5e-26	98	628	725
UPI0006FC8808	725	Type 1	N1 Domain	1.4e-05	77	26	102	CBM_48	3.1e-24	84	126	209	Alpha-amylase	2.9e-11	204	270	473	Alpha-amylase_C	2.6e-25	98	628	725
UPI0008B27CB0	726	Type 1	N1 Domain	0.00079	72	26	97	CBM_48	1.7e-23	84	121	204	Alpha-amylase	1.3e-09	201	269	469	Alpha-amylase_C	6.7e-26	99	628	726
UPI000271286C	725	Type 1	N1 Domain	1.4e-05	77	26	102	CBM_48	2.1e-24	84	126	209	Alpha-amylase	2.8e-11	202	270	471	Alpha-amylase_C	6e-26	98	628	725
UPI0005C30F58	727	Type 1	N1 Domain	3.2e-05	73	26	98	CBM_48	2.1e-24	91	122	212	Alpha-amylase	2.1e-11	311	272	582	Alpha-amylase_C	2.8e-26	99	629	727
UPI0006D9C0E0	731	Type 1	N1 Domain	0.00017	73	26	98	CBM_48	5.6e-26	84	122	205	Alpha-amylase	3.5e-10	194	268	461	Alpha-amylase_C	1.6e-26	100	629	728
UPI0006F87DDE	726	Type 1	N1 Domain	9.3e-06	78	26	103	CBM_48	1.8e-22	84	127	210	Alpha-amylase	2.8e-12	202	271	472	Alpha-amylase_C	3.1e-25	98	629	726
UPI0008A5BDCC	728	Type 1	N1 Domain	0.00017	72	26	97	CBM_48	4.2e-23	88	121	208	Alpha-amylase	6.9e-11	208	268	475	Alpha-amylase_C	3.8e-21	99	629	727
UPI00048B1537	727	Type 1	N1 Domain	8.3e-07	73	26	98	CBM_48	2.2e-24	91	122	212	Alpha-amylase	1.1e-10	309	272	580	Alpha-amylase_C	3.3e-26	99	629	727
UPI00085CC1A3	726	Type 1	N1 Domain	6.9e-06	78	26	103	CBM_48	1.9e-24	84	127	210	Alpha-amylase	2.6e-12	202	271	472	Alpha-amylase_C	1.8e-26	98	629	726
UPI00062011AC	727	Type 1	N1 Domain	0.00059	71	26	96	CBM_48	1.2e-23	84	121	204	Alpha-amylase	3.2e-12	213	261	473	Alpha-amylase_C	1.5e-23	99	629	727
UPI00058DE646	731	Type 1	N1 Domain	2.1e-05	78	26	103	CBM_48	3.4e-25	88	127	214	Alpha-amylase	4e-11	202	273	474	Alpha-amylase_C	2.2e-19	102	630	731
UPI000215CA49	735	Type 1	N1 Domain	0.00075	75	26	100	CBM_48	4.7e-28	85	124	208	Alpha-amylase	1.7e-15	312	272	583	Alpha-amylase_C	1.1e-24	99	630	728
UPI0004BEF79C	731	Type 1	N1 Domain	0.00064	72	26	97	CBM_48	2e-24	84	121	204	Alpha-amylase	2.1e-13	208	260	467	Alpha-amylase_C	9.9e-22	101	631	731
UPI0004C5EDA2	731	Type 1	N1 Domain	0.00097	72	26	97	CBM_48	2e-24	84	121	204	Alpha-amylase	2.1e-13	208	260	467	Alpha-amylase_C	1.2e-21	101	631	731
UPI00079A240D	760	Type 1	N1 Domain	2.3e-08	77	26	102	CBM_48	1.7e-23	84	126	209	Alpha-amylase	2.2e-16	313	272	584	Alpha-amylase_C	3.8e-26	100	631	730
UPI000761D955	731	Type 1	N1 Domain	0.00097	72	26	97	CBM_48	2e-24	84	121	204	Alpha-amylase	2.1e-13	208	260	467	Alpha-amylase_C	1.2e-21	101	631	731
UPI0001D2F2B0	857	Type 1	N1 Domain	1.1e-06	79	26	104	CBM_48	2.4e-28	84	128	211	Alpha-amylase	2.4e-11	312	275	586	Alpha-amylase_C	1.3e-25	99	632	730
UPI00070BF28C	731	Type 1	N1 Domain	3e-05	68	26	93	CBM_48	3.6e-22	84	121	204	Alpha-amylase	6e-14	316	261	576	Alpha-amylase_C	3.4e-19	100	632	731
UPI00074A6E1F	731	Type 1	N1 Domain	3.6e-05	39	26	64	CBM_48	3.6e-22	84	121	204	Alpha-amylase	5.8e-14	318	261	578	Alpha-amylase_C	3.4e-19	100	632	731
UPI000743D4A9	731	Type 1	N1 Domain	2.4e-05	71	26	96	CBM_48	3.6e-22	84	121	204	Alpha-amylase	5.9e-14	318	261	578	Alpha-amylase_C	1.9e-18	100	632	731
UPI0007F9F3EC	731	Type 1	N1 Domain	1.9e-07	77	26	102	CBM_48	1.4e-25	85	126	210	Alpha-amylase	4e-11	91	272	362	Alpha-amylase_C	2.6e-29	98	633	730
UPI00006B8B27	730	Type 1	N1 Domain	1.3e-07	79	26	104	CBM_48	2.9e-25	85	128	212	Alpha-amylase	6.9e-11	199	271	469	Alpha-amylase_C	4.7e-24	98	633	730
UPI00033DAB8F	741	Type 1	N1 Domain	1.6e-09	77	26	102	CBM_48	1.6e-24	85	126	210	Alpha-amylase	1.1e-10	309	278	586	Alpha-amylase_C	2.1e-23	100	633	732
UPI000A0D6F38	735	Type 1	N1 Domain	1.7e-08	77	26	102	CBM_48	5.2e-25	85	126	210	Alpha-amylase	5e-13	312	278	589	Alpha-amylase_C	9.7e-29	100	634	733
UPI0003E811F6	748	Type 1	N1 Domain	2.6e-05	78	26	103	CBM_48	1.8e-24	85	127	211	Alpha-amylase	7e-13	108	275	382	Alpha-amylase_C	9.9e-25	99	635	733
UPI0009D5B71A	741	Type 1	N1 Domain	6.1e-08	79	26	104	CBM_48	3.6e-24	84	128	211	Alpha-amylase	3e-15	310	279	588	Alpha-amylase_C	1.2e-21	100	635	734
UPI0009D3327F	735	Type 1	N1 Domain	6.4e-05	85	26	110	CBM_48	1.5e-24	85	134	218	Alpha-amylase	7.2e-11	197	274	470	Alpha-amylase_C	2.7e-25	101	635	735
UPI00065B3007	736	Type 1	N1 Domain	1e-07	78	26	103	CBM_48	4.6e-22	85	127	211	Alpha-amylase	1.9e-12	204	278	481	Alpha-amylase_C	5.5e-27	100	635	734
UPI000A0C9F35	736	Type 1	N1 Domain	4.6e-05	79	26	104	CBM_48	9.4e-27	85	128	212	Alpha-amylase	5.1e-11	161	278	438	Alpha-amylase_C	2e-27	100	636	735
UPI0008C09AAF	736	Type 1	N1 Domain	1.8e-07	81	26	106	CBM_48	9.2e-26	84	130	213	Alpha-amylase	1.8e-14	192	281	472	Alpha-amylase_C	8.9e-26	100	636	735
UPI000723CAE0	736	Type 1	N1 Domain	5.3e-06	79	26	104	CBM_48	6.6e-26	85	128	212	Alpha-amylase	2.7e-11	166	275	440	Alpha-amylase_C	2e-28	100	636	735
UPI0009CE7F7C	739	Type 1	N1 Domain	1.5e-06	81	26	106	CBM_48	1.5e-26	84	130	213	Alpha-amylase	7.7e-13	200	280	479	Alpha-amylase_C	4.1e-26	100	637	736
UPI000727EAB3	735	Type 1	N1 Domain	1.8e-07	80	26	105	CBM_48	5.1e-23	85	129	213	Alpha-amylase	1.2e-10	165	279	443	Alpha-amylase_C	8.4e-28	99	637	735
UPI00091120E8	741	Type 1	N1 Domain	4.8e-08	81	26	106	CBM_48	1.8e-26	84	130	213	Alpha-amylase	6.6e-13	203	280	482	Alpha-amylase_C	3.7e-25	100	637	736
UPI0001A5D017	737	Type 1	N1 Domain	0.00034	79	26	104	CBM_48	2.5e-21	96	128	223	Alpha-amylase	5e-13	83	281	363	Alpha-amylase_C	3.3e-22	98	639	736
UPI0001F718A6	737	Type 1	N1 Domain	0.00034	79	26	104	CBM_48	2.5e-21	96	128	223	Alpha-amylase	5e-13	83	281	363	Alpha-amylase_C	3.3e-22	98	639	736
UPI000004E34C	737	Type 1	N1 Domain	0.00034	79	26	104	CBM_48	2.5e-21	96	128	223	Alpha-amylase	5e-13	83	281	363	Alpha-amylase_C	3.3e-22	98	639	736
UPI0008CFCFB2	739	Type 1	N1 Domain	3.7e-08	82	26	107	CBM_48	2.6e-27	85	131	215	Alpha-amylase	7.3e-15	311	283	593	Alpha-amylase_C	3.8e-29	100	639	738
UPI0008D418F3	741	Type 1	N1 Domain	0.00013	77	26	102	CBM_48	9e-25	84	126	209	Alpha-amylase	6.6e-13	313	281	593	Alpha-amylase_C	3.1e-27	100	639	738
UPI0007213939	738	Type 1	N1 Domain	1.1e-09	82	26	107	CBM_48	1.3e-24	85	131	215	Alpha-amylase	7.3e-11	208	278	485	Alpha-amylase_C	4.4e-25	100	639	738
UPI0007BC2CB7	744	Type 1	N1 Domain	8.9e-05	85	26	110	CBM_48	2.3e-23	83	135	217	Alpha-amylase	7.3e-12	94	284	377	Alpha-amylase_C	4e-27	99	640	738
UPI0009C95BA1	744	Type 1	N1 Domain	3.9e-05	85	26	110	CBM_48	6.4e-24	83	135	217	Alpha-amylase	7.3e-12	94	284	377	Alpha-amylase_C	4e-27	99	640	738
UPI0008D2F336	742	Type 1	N1 Domain	0.00024	78	26	103	CBM_48	2.1e-25	84	127	210	Alpha-amylase	6.5e-10	314	281	594	Alpha-amylase_C	1.1e-26	100	640	739
UPI0007262A92	743	Type 1	N1 Domain	1.3e-06	84	26	109	CBM_48	5e-27	84	133	216	Alpha-amylase	2.9e-12	205	283	487	Alpha-amylase_C	6.6e-20	102	640	741
UPI0008596EAF	744	Type 1	N1 Domain	0.00055	82	26	107	CBM_48	1.5e-25	84	131	214	Alpha-amylase	1.4e-11	309	285	593	Alpha-amylase_C	1.2e-23	100	640	739
UPI00082793A8	736	Type 1	N1 Domain	1.4e-05	86	26	111	CBM_48	1.4e-25	80	145	224	Alpha-amylase	3.8e-14	207	285	491	Alpha-amylase_C	3.6e-19	93	643	735
UPI0005050A58	742	Type 1	N1 Domain	7e-06	83	26	108	CBM_48	5.1e-22	85	143	227	Alpha-amylase	2.9e-14	246	286	531	Alpha-amylase_C	5.6e-22	98	644	741
UPI0008A1F7ED	729	Type 1	N1 Domain	0.00052	72	27	98	CBM_48	5.2e-24	88	122	209	Alpha-amylase	5.3e-13	229	268	496	Alpha-amylase_C	1.8e-25	103	623	725
UPI0008A2C6B9	727	Type 1	N1 Domain	1.7e-05	72	27	98	CBM_48	1.5e-23	88	122	209	Alpha-amylase	4.8e-12	205	267	471	Alpha-amylase_C	4.7e-24	103	623	725
UPI0008DBC62D	724	Type 1	N1 Domain	9.7e-08	72	27	98	CBM_48	8.1e-22	88	122	209	Alpha-amylase	3.2e-15	317	264	580	Alpha-amylase_C	4.7e-29	100	623	722
UPI00019AEE10	729	Type 1	N1 Domain	0.00022	72	27	98	CBM_48	7.1e-25	88	122	209	Alpha-amylase	8.9e-15	311	268	578	Alpha-amylase_C	6.3e-25	105	623	727
UPI00050F4EDF	728	Type 1	N1 Domain	0.00019	72	27	98	CBM_48	2.3e-24	88	122	209	Alpha-amylase	3e-15	207	263	469	Alpha-amylase_C	2e-25	105	623	727
UPI0002809FDD	728	Type 1	N1 Domain	9.2e-05	72	27	98	CBM_48	2.5e-25	88	122	209	Alpha-amylase	1.8e-12	205	267	471	Alpha-amylase_C	1.7e-23	102	623	724
UPI0004257032	727	Type 1	N1 Domain	1.7e-05	72	27	98	CBM_48	1.5e-23	88	122	209	Alpha-amylase	4.8e-12	205	267	471	Alpha-amylase_C	4.7e-24	103	623	725
UPI0007674861	727	Type 1	N1 Domain	0.00043	71	27	97	CBM_48	8.7e-24	88	122	209	Alpha-amylase	1.3e-15	202	268	469	Alpha-amylase_C	1.9e-28	103	623	725
UPI0008796498	729	Type 1	N1 Domain	0.00052	72	27	98	CBM_48	6e-24	88	122	209	Alpha-amylase	5.3e-13	229	268	496	Alpha-amylase_C	2.2e-25	103	623	725
UPI00050DB263	725	Type 1	N1 Domain	0.00039	72	27	98	CBM_48	6e-23	88	122	209	Alpha-amylase	1.1e-11	203	269	471	Alpha-amylase_C	1.1e-24	100	625	724
UPI000212F469	722	Type 1	N1 Domain	5.5e-05	75	27	101	CBM_48	1.6e-26	84	122	205	Alpha-amylase	1.5e-13	313	270	582	Alpha-amylase_C	3e-20	96	626	721
UPI0001CC0630	727	Type 1	N1 Domain	6.4e-06	72	27	98	CBM_48	2.6e-26	85	122	206	Alpha-amylase	4e-13	317	265	581	Alpha-amylase_C	2.5e-27	100	627	726
UPI0002D4E705	727	Type 1	N1 Domain	2.1e-05	72	27	98	CBM_48	2.6e-26	85	122	206	Alpha-amylase	1.7e-12	317	265	581	Alpha-amylase_C	4.2e-28	100	627	726
UPI0004D4F177	730	Type 1	N1 Domain	8e-08	73	27	99	CBM_48	1.5e-23	84	123	206	Alpha-amylase	2.1e-11	208	266	473	Alpha-amylase_C	5.9e-22	99	627	725
UPI0005AF3E85	727	Type 1	N1 Domain	7.3e-06	72	27	98	CBM_48	5.6e-26	85	122	206	Alpha-amylase	4.3e-12	317	265	581	Alpha-amylase_C	2.5e-25	100	627	726
UPI0005B2A239	727	Type 1	N1 Domain	1.5e-05	72	27	98	CBM_48	2.6e-26	85	122	206	Alpha-amylase	1.7e-12	317	265	581	Alpha-amylase_C	4.2e-28	100	627	726
UPI00005CDC66	727	Type 1	N1 Domain	8.6e-05	72	27	98	CBM_48	2.7e-26	85	122	206	Alpha-amylase	1.4e-12	317	265	581	Alpha-amylase_C	9.4e-29	100	627	726
UPI0006AC6D0F	727	Type 1	N1 Domain	1.1e-06	72	27	98	CBM_48	2.6e-26	85	122	206	Alpha-amylase	4.1e-13	317	265	581	Alpha-amylase_C	2.8e-27	100	627	726
UPI0006FD4DFE	727	Type 1	N1 Domain	6.9e-05	72	27	98	CBM_48	2.2e-26	85	122	206	Alpha-amylase	9.1e-12	317	265	581	Alpha-amylase_C	7.9e-27	100	627	726
UPI0006FFEE90	727	Type 1	N1 Domain	5.4e-05	72	27	98	CBM_48	2.6e-26	85	122	206	Alpha-amylase	3.6e-12	316	265	580	Alpha-amylase_C	7.4e-28	100	627	726
UPI0007DBF719	727	Type 1	N1 Domain	2e-06	72	27	98	CBM_48	2.6e-26	85	122	206	Alpha-amylase	1.5e-11	316	265	580	Alpha-amylase_C	2.3e-28	100	627	726
UPI0007DDA7AD	730	Type 1	N1 Domain	8e-08	73	27	99	CBM_48	1.5e-23	84	123	206	Alpha-amylase	1.2e-11	208	266	473	Alpha-amylase_C	7.7e-22	99	627	725
UPI0007E37A5E	727	Type 1	N1 Domain	5.7e-06	72	27	98	CBM_48	2.6e-26	85	122	206	Alpha-amylase	1.5e-11	316	265	580	Alpha-amylase_C	2.5e-27	100	627	726
UPI0008DAD1B5	727	Type 1	N1 Domain	1.5e-05	72	27	98	CBM_48	5.6e-26	85	122	206	Alpha-amylase	1.7e-12	317	265	581	Alpha-amylase_C	1.3e-28	100	627	726
UPI00051D022E	727	Type 1	N1 Domain	8.3e-06	72	27	98	CBM_48	2.6e-26	85	122	206	Alpha-amylase	2.7e-11	316	265	580	Alpha-amylase_C	2.3e-27	100	627	726
UPI00051D83E7	727	Type 1	N1 Domain	2.8e-05	72	27	98	CBM_48	2.7e-26	85	122	206	Alpha-amylase	1.7e-12	317	265	581	Alpha-amylase_C	4.2e-28	100	627	726
UPI00053B24D0	727	Type 1	N1 Domain	8.6e-05	72	27	98	CBM_48	2.7e-26	85	122	206	Alpha-amylase	1.4e-12	317	265	581	Alpha-amylase_C	9.4e-29	100	627	726
UPI00061A1714	727	Type 1	N1 Domain	0.00019	72	27	98	CBM_48	2.2e-26	85	122	206	Alpha-amylase	4.1e-12	315	265	579	Alpha-amylase_C	1e-26	100	627	726
UPI00063EC955	727	Type 1	N1 Domain	0.00019	72	27	98	CBM_48	2e-26	85	122	206	Alpha-amylase	3.5e-12	316	265	580	Alpha-amylase_C	1e-26	100	627	726
UPI00065AC464	727	Type 1	N1 Domain	7.1e-06	71	27	97	CBM_48	6.7e-25	85	121	205	Alpha-amylase	1.9e-10	211	265	475	Alpha-amylase_C	2.4e-27	100	627	726
UPI00069FEF7E	727	Type 1	N1 Domain	0.00019	72	27	98	CBM_48	2e-26	85	122	206	Alpha-amylase	3.5e-12	316	265	580	Alpha-amylase_C	1e-26	100	627	726
UPI00070A36AF	727	Type 1	N1 Domain	1.5e-05	72	27	98	CBM_48	2.7e-26	85	122	206	Alpha-amylase	1.7e-12	317	265	581	Alpha-amylase_C	4.2e-28	100	627	726
UPI00070A289E	727	Type 1	N1 Domain	4.6e-06	72	27	98	CBM_48	1.6e-25	85	122	206	Alpha-amylase	1.4e-12	316	265	580	Alpha-amylase_C	7e-29	100	627	726
UPI00070D9BD5	727	Type 1	N1 Domain	2.9e-06	72	27	98	CBM_48	5.6e-26	85	122	206	Alpha-amylase	2.6e-12	199	265	463	Alpha-amylase_C	7e-29	100	627	726
UPI00072FFD00	730	Type 1	N1 Domain	8e-08	73	27	99	CBM_48	1.5e-23	84	123	206	Alpha-amylase	2.1e-11	208	266	473	Alpha-amylase_C	4.3e-22	99	627	725
UPI00079BC8A6	719	Type 1	N1 Domain	1.1e-05	73	27	99	CBM_48	6.5e-21	88	119	206	Alpha-amylase	1.9e-12	313	270	582	Alpha-amylase_C	2.2e-22	92	627	718
UPI00088ED04C	730	Type 1	N1 Domain	8.3e-08	73	27	99	CBM_48	7.2e-24	84	123	206	Alpha-amylase	2.7e-10	208	266	473	Alpha-amylase_C	4e-23	99	627	725
UPI000174D59B	727	Type 1	N1 Domain	3.2e-06	72	27	98	CBM_48	2.6e-26	85	122	206	Alpha-amylase	5.1e-13	317	265	581	Alpha-amylase_C	3.6e-27	100	627	726
UPI000247CA4D	727	Type 1	N1 Domain	1.4e-05	72	27	98	CBM_48	2.7e-26	85	122	206	Alpha-amylase	1.4e-12	317	265	581	Alpha-amylase_C	9.4e-29	100	627	726
UPI000528B5D4	727	Type 1	N1 Domain	1.4e-05	72	27	98	CBM_48	2.5e-26	85	122	206	Alpha-amylase	1.4e-12	317	265	581	Alpha-amylase_C	9.4e-29	100	627	726
UPI000531A06A	727	Type 1	N1 Domain	5.6e-06	72	27	98	CBM_48	3.9e-26	85	122	206	Alpha-amylase	5.9e-12	317	265	581	Alpha-amylase_C	4.8e-29	100	627	726
UPI000581FF16	727	Type 1	N1 Domain	5.5e-06	71	27	97	CBM_48	3.1e-25	85	121	205	Alpha-amylase	1.9e-10	209	265	473	Alpha-amylase_C	9e-26	100	627	726
UPI000655B344	727	Type 1	N1 Domain	1.7e-06	72	27	98	CBM_48	2.6e-26	85	122	206	Alpha-amylase	4.1e-13	317	265	581	Alpha-amylase_C	1.8e-27	100	627	726
UPI000950E459	726	Type 1	N1 Domain	1.5e-06	73	27	99	CBM_48	4.4e-23	87	120	206	Alpha-amylase	3.9e-11	311	269	579	Alpha-amylase_C	6.6e-21	98	627	724
UPI0004187DC8	727	Type 1	N1 Domain	1.9e-05	72	27	98	CBM_48	2.6e-26	85	122	206	Alpha-amylase	4.1e-13	317	265	581	Alpha-amylase_C	2.8e-27	100	627	726
UPI0007188AE6	730	Type 1	N1 Domain	8e-08	73	27	99	CBM_48	1.5e-23	84	123	206	Alpha-amylase	2.1e-11	208	266	473	Alpha-amylase_C	5.1e-22	99	627	725
UPI0009386EEF	727	Type 1	N1 Domain	0.00023	72	27	98	CBM_48	2.2e-26	85	122	206	Alpha-amylase	5.1e-12	317	265	581	Alpha-amylase_C	8.5e-27	100	627	726
UPI000308023E	727	Type 1	N1 Domain	3.2e-06	72	27	98	CBM_48	2.6e-26	85	122	206	Alpha-amylase	4.1e-13	316	265	580	Alpha-amylase_C	3.6e-27	100	627	726
UPI000371488A	727	Type 1	N1 Domain	1.7e-06	72	27	98	CBM_48	4.5e-26	85	122	206	Alpha-amylase	4.1e-13	317	265	581	Alpha-amylase_C	1.1e-27	100	627	726
UPI000536565B	727	Type 1	N1 Domain	2.2e-05	72	27	98	CBM_48	5.6e-26	85	122	206	Alpha-amylase	1.4e-12	317	265	581	Alpha-amylase_C	7.8e-29	100	627	726
UPI0002553025	727	Type 1	N1 Domain	1.4e-05	72	27	98	CBM_48	2.7e-26	85	122	206	Alpha-amylase	1.3e-12	317	265	581	Alpha-amylase_C	9.4e-29	100	627	726
UPI0003167955	727	Type 1	N1 Domain	2.9e-06	72	27	98	CBM_48	5.6e-26	85	122	206	Alpha-amylase	1.3e-12	316	265	580	Alpha-amylase_C	7.8e-29	100	627	726
UPI0005148518	727	Type 1	N1 Domain	2.9e-06	72	27	98	CBM_48	2.6e-26	85	122	206	Alpha-amylase	1.4e-12	317	265	581	Alpha-amylase_C	5.3e-28	100	627	726
UPI0005742318	727	Type 1	N1 Domain	1.6e-06	72	27	98	CBM_48	2.6e-26	85	122	206	Alpha-amylase	1.5e-11	316	265	580	Alpha-amylase_C	2.3e-27	100	627	726
UPI000B8E7E77	729	Type 1	N1 Domain	0.00032	74	27	100	CBM_48	3.7e-22	87	121	207	Alpha-amylase	7.2e-11	315	270	584	Alpha-amylase_C	9.8e-21	99	628	726
UPI000B8E477D	729	Type 1	N1 Domain	0.00032	74	27	100	CBM_48	3.7e-22	87	121	207	Alpha-amylase	7.2e-11	315	270	584	Alpha-amylase_C	9.8e-21	99	628	726
UPI000B8E925B	729	Type 1	N1 Domain	0.00032	74	27	100	CBM_48	3.7e-22	87	121	207	Alpha-amylase	7.2e-11	315	270	584	Alpha-amylase_C	5e-21	99	628	726
UPI000B8EAB85	729	Type 1	N1 Domain	0.00029	74	27	100	CBM_48	3.8e-22	87	121	207	Alpha-amylase	7.2e-11	315	270	584	Alpha-amylase_C	9.8e-21	99	628	726
UPI000B8EB233	729	Type 1	N1 Domain	0.00032	74	27	100	CBM_48	3.7e-22	87	121	207	Alpha-amylase	7.2e-11	313	270	582	Alpha-amylase_C	9.8e-21	99	628	726
UPI000B8EBE13	729	Type 1	N1 Domain	0.00032	74	27	100	CBM_48	3.7e-22	87	121	207	Alpha-amylase	7.2e-11	315	270	584	Alpha-amylase_C	9.8e-21	99	628	726
UPI000B8ECE55	729	Type 1	N1 Domain	0.00032	74	27	100	CBM_48	1e-21	87	121	207	Alpha-amylase	7.2e-11	315	270	584	Alpha-amylase_C	3.2e-20	99	628	726
UPI000B8EE307	729	Type 1	N1 Domain	0.00029	74	27	100	CBM_48	1.5e-22	87	121	207	Alpha-amylase	7.2e-11	315	270	584	Alpha-amylase_C	9.8e-21	99	628	726
UPI000B997D79	729	Type 1	N1 Domain	0.00024	74	27	100	CBM_48	3.7e-22	87	121	207	Alpha-amylase	7.2e-11	315	270	584	Alpha-amylase_C	8e-21	99	628	726
UPI000BB9CD4E	727	Type 1	N1 Domain	0.00011	74	27	100	CBM_48	1.8e-23	82	126	207	Alpha-amylase	8e-11	313	272	584	Alpha-amylase_C	2.8e-19	98	628	725
UPI0001C143D4	728	Type 1	N1 Domain	1.6e-05	72	27	98	CBM_48	8.7e-25	85	122	206	Alpha-amylase	3.6e-12	204	266	469	Alpha-amylase_C	5e-26	100	628	727
UPI0002A7AC58	728	Type 1	N1 Domain	3.7e-06	72	27	98	CBM_48	4.3e-24	85	122	206	Alpha-amylase	1.2e-10	310	266	575	Alpha-amylase_C	3.1e-26	100	628	727
UPI0002A20849	728	Type 1	N1 Domain	2.8e-05	72	27	98	CBM_48	1.4e-24	85	122	206	Alpha-amylase	1.2e-10	310	266	575	Alpha-amylase_C	9.8e-26	100	628	727
UPI0002DD039C	729	Type 1	N1 Domain	0.00029	74	27	100	CBM_48	1.5e-22	87	121	207	Alpha-amylase	7.2e-11	314	270	583	Alpha-amylase_C	9.8e-21	99	628	726
UPI0002E91456	729	Type 1	N1 Domain	0.00032	74	27	100	CBM_48	3.7e-22	87	121	207	Alpha-amylase	4e-10	313	270	582	Alpha-amylase_C	9.8e-21	99	628	726
UPI0002FD68E4	729	Type 1	N1 Domain	0.00032	74	27	100	CBM_48	3.7e-22	87	121	207	Alpha-amylase	7.2e-11	315	270	584	Alpha-amylase_C	9.8e-21	99	628	726
UPI0004D3D0A0	741	Type 1	N1 Domain	0.00026	75	27	101	CBM_48	7.5e-24	88	125	212	Alpha-amylase	1.8e-14	205	270	474	Alpha-amylase_C	3.6e-15	103	628	730
UPI0004DD1390	727	Type 1	N1 Domain	9.5e-05	74	27	100	CBM_48	2.5e-23	82	126	207	Alpha-amylase	4.9e-11	314	271	584	Alpha-amylase_C	2.6e-19	98	628	725
UPI0006A0B6C5	728	Type 1	N1 Domain	7.2e-06	72	27	98	CBM_48	9.4e-25	85	122	206	Alpha-amylase	1.2e-10	310	266	575	Alpha-amylase_C	8.6e-26	100	628	727
UPI0006A05F43	728	Type 1	N1 Domain	7.2e-06	72	27	98	CBM_48	1.1e-24	85	122	206	Alpha-amylase	1.2e-10	310	266	575	Alpha-amylase_C	3.8e-26	100	628	727
UPI0006A20134	728	Type 1	N1 Domain	7.2e-06	72	27	98	CBM_48	9.4e-25	85	122	206	Alpha-amylase	1.2e-10	310	266	575	Alpha-amylase_C	1.9e-26	100	628	727
UPI0006F5CD93	741	Type 1	N1 Domain	5.5e-05	75	27	101	CBM_48	2.2e-24	88	125	212	Alpha-amylase	9e-14	196	269	464	Alpha-amylase_C	8.3e-11	102	628	729
UPI0007BB7A50	727	Type 1	N1 Domain	0.00036	74	27	100	CBM_48	2.5e-23	82	126	207	Alpha-amylase	3.6e-11	314	271	584	Alpha-amylase_C	2.1e-19	99	628	726
UPI0007DFF72C	727	Type 1	N1 Domain	4.4e-08	74	27	100	CBM_48	3.7e-22	88	120	207	Alpha-amylase	1.2e-09	202	271	472	Alpha-amylase_C	1.2e-24	99	628	726
UPI0007E42A8F	728	Type 1	N1 Domain	9e-06	72	27	98	CBM_48	2.6e-24	85	122	206	Alpha-amylase	1.1e-10	309	266	574	Alpha-amylase_C	3.5e-26	100	628	727
UPI0008A040C9	727	Type 1	N1 Domain	7e-06	74	27	100	CBM_48	3.8e-24	84	124	207	Alpha-amylase	7.1e-11	315	270	584	Alpha-amylase_C	9.5e-20	99	628	726
UPI00015F3575	735	Type 1	N1 Domain	0.00021	74	27	100	CBM_48	9.8e-23	87	121	207	Alpha-amylase	2.2e-09	312	272	583	Alpha-amylase_C	1.5e-21	99	628	726
UPI00018F2E3E	726	Type 1	N1 Domain	0.00027	74	27	100	CBM_48	2.5e-23	87	121	207	Alpha-amylase	2.1e-10	312	271	582	Alpha-amylase_C	8.1e-20	99	628	726
UPI00028CC6F2	727	Type 1	N1 Domain	0.00017	74	27	100	CBM_48	2.2e-22	82	126	207	Alpha-amylase	2.2e-09	311	272	582	Alpha-amylase_C	7.8e-21	99	628	726
UPI00028E5E7D	727	Type 1	N1 Domain	0.00063	74	27	100	CBM_48	2.2e-22	82	126	207	Alpha-amylase	2.2e-09	310	272	581	Alpha-amylase_C	4.5e-21	99	628	726
UPI00028EE787	727	Type 1	N1 Domain	0.00096	74	27	100	CBM_48	2.2e-22	82	126	207	Alpha-amylase	2.2e-09	310	272	581	Alpha-amylase_C	4.5e-21	99	628	726
UPI00029C9691	728	Type 1	N1 Domain	6.7e-06	72	27	98	CBM_48	9.4e-25	85	122	206	Alpha-amylase	2.2e-10	310	266	575	Alpha-amylase_C	3.8e-26	100	628	727
UPI00052F6B36	798	Type 1	N1 Domain	5.1e-06	75	27	101	CBM_48	1.1e-23	88	125	212	Alpha-amylase	4.1e-14	193	269	461	Alpha-amylase_C	2e-14	103	628	730
UPI00052F558C	790	Type 1	N1 Domain	1.5e-05	75	27	101	CBM_48	2.7e-24	88	125	212	Alpha-amylase	9.2e-14	185	270	454	Alpha-amylase_C	1.7e-14	103	628	730
UPI00052F593A	786	Type 1	N1 Domain	4.6e-06	75	27	101	CBM_48	3.2e-24	88	125	212	Alpha-amylase	3.4e-14	195	270	464	Alpha-amylase_C	1.3e-13	103	628	730
UPI00052FA3AC	746	Type 1	N1 Domain	3.4e-05	75	27	101	CBM_48	4.5e-24	88	125	212	Alpha-amylase	4.6e-15	194	270	463	Alpha-amylase_C	6.3e-14	103	628	730
UPI00062DB8FC	728	Type 1	N1 Domain	3.2e-05	72	27	98	CBM_48	6.9e-25	85	122	206	Alpha-amylase	1.3e-10	199	266	464	Alpha-amylase_C	3.2e-25	100	628	727
UPI00083D6DD1	727	Type 1	N1 Domain	4.4e-05	73	27	99	CBM_48	2e-27	84	123	206	Alpha-amylase	6.7e-13	203	270	472	Alpha-amylase_C	1.1e-25	99	628	726
UPI00083DB123	727	Type 1	N1 Domain	0.00084	73	27	99	CBM_48	1.7e-27	84	123	206	Alpha-amylase	7.2e-13	203	271	473	Alpha-amylase_C	6.8e-27	99	628	726
UPI00089D8055	725	Type 1	N1 Domain	1.3e-05	77	27	103	CBM_48	2.4e-24	84	127	210	Alpha-amylase	4e-11	203	270	472	Alpha-amylase_C	3.7e-26	98	628	725
UPI000210EE68	729	Type 1	N1 Domain	0.00032	74	27	100	CBM_48	3.7e-22	87	121	207	Alpha-amylase	7.2e-11	315	270	584	Alpha-amylase_C	9.8e-21	99	628	726
UPI000537B7AB	726	Type 1	N1 Domain	0.00027	74	27	100	CBM_48	2.5e-23	87	121	207	Alpha-amylase	3.1e-10	312	271	582	Alpha-amylase_C	1.6e-19	99	628	726
UPI000595C382	726	Type 1	N1 Domain	7.6e-05	74	27	100	CBM_48	5.6e-23	87	121	207	Alpha-amylase	1.8e-10	315	270	584	Alpha-amylase_C	8e-20	99	628	726
UPI0000670BC2	749	Type 1	N1 Domain	2.8e-06	75	27	101	CBM_48	8.3e-24	88	125	212	Alpha-amylase	3.9e-14	191	269	459	Alpha-amylase_C	3.2e-13	103	628	730
UPI0001540D25	727	Type 1	N1 Domain	7.8e-05	74	27	100	CBM_48	2.5e-23	82	126	207	Alpha-amylase	4.9e-11	314	271	584	Alpha-amylase_C	2.6e-19	99	628	726
UPI00039831D7	729	Type 1	N1 Domain	1.6e-05	74	27	100	CBM_48	1.3e-21	88	120	207	Alpha-amylase	4.5e-10	313	268	580	Alpha-amylase_C	5.7e-21	99	628	726
UPI00050235F1	727	Type 1	N1 Domain	3.9e-05	74	27	100	CBM_48	5.4e-23	88	120	207	Alpha-amylase	7e-11	314	271	584	Alpha-amylase_C	6.4e-20	99	628	726
UPI00054331A8	726	Type 1	N1 Domain	0.00027	74	27	100	CBM_48	2.5e-23	87	121	207	Alpha-amylase	2.1e-10	312	271	582	Alpha-amylase_C	8.1e-20	99	628	726
UPI00073242EE	734	Type 1	N1 Domain	0.00028	43	27	69	CBM_48	1.8e-23	84	123	206	Alpha-amylase	9.9e-09	307	269	575	Alpha-amylase_C	1.3e-21	104	628	731
UPI0007808480	727	Type 1	N1 Domain	7.6e-05	74	27	100	CBM_48	2.5e-23	82	126	207	Alpha-amylase	4.9e-11	314	271	584	Alpha-amylase_C	4e-19	98	628	725
UPI000A0CC423	728	Type 1	N1 Domain	3.6e-05	75	27	101	CBM_48	4.9e-26	84	125	208	Alpha-amylase	7.9e-12	312	272	583	Alpha-amylase_C	5.5e-27	98	629	726
UPI0003C4FB4B	724	Type 1	N1 Domain	0.00013	73	27	99	CBM_48	2.7e-23	85	123	207	Alpha-amylase	1.1e-13	314	269	582	Alpha-amylase_C	1.1e-22	96	629	724
UPI0003C52965	725	Type 1	N1 Domain	0.0008	73	27	99	CBM_48	2.8e-24	85	123	207	Alpha-amylase	1.7e-14	313	271	583	Alpha-amylase_C	5.6e-27	97	629	725
UPI0006A9C228	727	Type 1	N1 Domain	5.2e-06	75	27	101	CBM_48	2.7e-23	87	122	208	Alpha-amylase	7.9e-11	313	271	583	Alpha-amylase_C	5.5e-22	99	629	727
UPI0006A9EC5E	727	Type 1	N1 Domain	1.1e-06	75	27	101	CBM_48	3.1e-23	88	121	208	Alpha-amylase	5.7e-10	311	272	582	Alpha-amylase_C	3.7e-21	99	629	727
UPI0006F79130	729	Type 1	N1 Domain	1.3e-05	75	27	101	CBM_48	4.8e-24	83	125	207	Alpha-amylase	2.5e-07	312	271	582	Alpha-amylase_C	1.6e-19	99	629	727
UPI0008A3EDBB	728	Type 1	N1 Domain	0.00022	71	27	97	CBM_48	6.1e-24	88	121	208	Alpha-amylase	7e-11	207	269	475	Alpha-amylase_C	2.1e-21	99	629	727
UPI000206F29A	725	Type 1	N1 Domain	3.2e-09	81	27	107	CBM_48	8.5e-25	84	124	207	Alpha-amylase	4.2e-10	204	272	475	Alpha-amylase_C	9.6e-21	97	629	725
UPI0005035C1B	729	Type 1	N1 Domain	1.2e-06	75	27	101	CBM_48	3.1e-25	83	125	207	Alpha-amylase	2.3e-07	313	271	583	Alpha-amylase_C	1.7e-20	99	629	727
UPI00068942CD	728	Type 1	N1 Domain	0.00022	71	27	97	CBM_48	6.1e-24	88	121	208	Alpha-amylase	7e-11	207	269	475	Alpha-amylase_C	2.9e-21	99	629	727
UPI0002B82BE5	730	Type 1	N1 Domain	1.3e-05	72	27	98	CBM_48	1.1e-25	85	122	206	Alpha-amylase	3e-10	203	272	474	Alpha-amylase_C	8.8e-23	100	630	729
UPI0002D67C3D	730	Type 1	N1 Domain	9.2e-07	72	27	98	CBM_48	1.1e-25	85	122	206	Alpha-amylase	4.6e-10	311	272	582	Alpha-amylase_C	4.6e-22	100	630	729
UPI0004F7E505	729	Type 1	N1 Domain	0.00076	72	27	98	CBM_48	3.7e-23	88	122	209	Alpha-amylase	3.6e-11	208	267	474	Alpha-amylase_C	3.1e-21	99	630	728
UPI0006B9FBC5	733	Type 1	N1 Domain	0.0002	74	27	100	CBM_48	2.4e-23	85	124	208	Alpha-amylase	4.2e-10	206	267	472	Alpha-amylase_C	3.7e-26	100	630	729
UPI0006F2E7E8	730	Type 1	N1 Domain	0.00034	74	27	100	CBM_48	1.4e-26	85	124	208	Alpha-amylase	1.3e-09	313	272	584	Alpha-amylase_C	6.9e-21	99	630	728
UPI0006FD105A	730	Type 1	N1 Domain	0.00034	74	27	100	CBM_48	1.4e-26	85	124	208	Alpha-amylase	5.7e-10	313	272	584	Alpha-amylase_C	6.9e-21	99	630	728
UPI0007E2A43D	730	Type 1	N1 Domain	0.00036	72	27	98	CBM_48	7.7e-26	85	122	206	Alpha-amylase	3.3e-09	202	273	474	Alpha-amylase_C	6.4e-23	100	630	729
UPI00073DD83B	730	Type 1	N1 Domain	1.2e-05	72	27	98	CBM_48	1.4e-25	85	122	206	Alpha-amylase	6.3e-11	311	272	582	Alpha-amylase_C	4.4e-23	100	630	729
UPI00076FFB1C	733	Type 1	N1 Domain	0.0001	74	27	100	CBM_48	1e-24	85	124	208	Alpha-amylase	1.9e-11	205	267	471	Alpha-amylase_C	3.6e-23	100	630	729
UPI00086C5869	730	Type 1	N1 Domain	5.1e-05	74	27	100	CBM_48	3.1e-27	85	124	208	Alpha-amylase	1e-09	313	272	584	Alpha-amylase_C	8.3e-22	99	630	728
UPI000892C995	728	Type 1	N1 Domain	0.00017	75	27	101	CBM_48	1.1e-25	85	125	209	Alpha-amylase	8e-11	319	271	589	Alpha-amylase_C	1.1e-21	98	630	727
UPI0008541A8D	730	Type 1	N1 Domain	0.00025	74	27	100	CBM_48	1.2e-26	85	124	208	Alpha-amylase	3.8e-10	313	272	584	Alpha-amylase_C	1.9e-21	99	630	728
UPI000A17D330	731	Type 1	N1 Domain	7.5e-05	72	27	98	CBM_48	6e-25	85	122	206	Alpha-amylase	6.5e-11	309	273	581	Alpha-amylase_C	5.2e-23	100	631	730
UPI0001C26105	732	Type 1	N1 Domain	0.00013	75	27	101	CBM_48	1.1e-25	85	125	209	Alpha-amylase	2.2e-09	206	273	478	Alpha-amylase_C	2e-26	100	631	730
UPI0003BA1599	733	Type 1	N1 Domain	1.3e-05	77	27	103	CBM_48	4.4e-29	84	127	210	Alpha-amylase	2.5e-11	311	271	581	Alpha-amylase_C	1.4e-24	99	631	729
UPI0004E450DA	731	Type 1	N1 Domain	2.4e-05	75	27	101	CBM_48	8.3e-26	85	125	209	Alpha-amylase	2.9e-10	311	273	583	Alpha-amylase_C	5.8e-22	99	631	729
UPI0007A67DC0	731	Type 1	N1 Domain	5.1e-05	77	27	103	CBM_48	3.4e-30	84	127	210	Alpha-amylase	8.2e-12	311	271	581	Alpha-amylase_C	2.6e-26	99	631	729
UPI00019F1DF2	731	Type 1	N1 Domain	3e-05	77	27	103	CBM_48	1.4e-30	84	127	210	Alpha-amylase	1e-11	311	271	581	Alpha-amylase_C	5e-27	99	631	729
UPI00020CF9F1	731	Type 1	N1 Domain	4.6e-05	77	27	103	CBM_48	1.9e-29	84	127	210	Alpha-amylase	6e-12	311	271	581	Alpha-amylase_C	5.6e-26	99	631	729
UPI00027C4AF9	733	Type 1	N1 Domain	1.3e-05	77	27	103	CBM_48	4.4e-29	84	127	210	Alpha-amylase	2.5e-11	308	271	578	Alpha-amylase_C	1.4e-24	99	631	729
UPI00045A48CA	732	Type 1	N1 Domain	0.00028	75	27	101	CBM_48	2.3e-25	85	125	209	Alpha-amylase	2.2e-09	206	273	478	Alpha-amylase_C	2.8e-26	100	631	730
UPI000455BE7E	731	Type 1	N1 Domain	0.00012	75	27	101	CBM_48	1.1e-24	85	125	209	Alpha-amylase	1e-10	313	273	585	Alpha-amylase_C	2.1e-23	99	631	729
UPI000505E109	731	Type 1	N1 Domain	0.00013	75	27	101	CBM_48	9.7e-23	85	125	209	Alpha-amylase	1.1e-10	313	273	585	Alpha-amylase_C	2.1e-23	99	631	729
UPI000617D8AF	731	Type 1	N1 Domain	3.5e-05	75	27	101	CBM_48	2e-26	85	125	209	Alpha-amylase	9.7e-10	313	273	585	Alpha-amylase_C	9.5e-21	99	631	729
UPI000914DCA6	736	Type 1	N1 Domain	0.00013	75	27	101	CBM_48	1.9e-25	85	125	209	Alpha-amylase	3.2e-12	311	273	583	Alpha-amylase_C	6e-21	99	631	729
UPI000920B403	731	Type 1	N1 Domain	7.2e-05	75	27	101	CBM_48	4.6e-26	85	125	209	Alpha-amylase	2.9e-11	196	273	468	Alpha-amylase_C	5.1e-22	99	631	729
UPI000925B770	732	Type 1	N1 Domain	0.00014	75	27	101	CBM_48	7.5e-26	85	125	209	Alpha-amylase	3e-12	313	273	585	Alpha-amylase_C	1.2e-21	100	631	730
UPI000973DCEA	728	Type 1	N1 Domain	6.9e-06	75	27	101	CBM_48	4.8e-26	85	125	209	Alpha-amylase	5.1e-13	316	271	586	Alpha-amylase_C	4.8e-26	98	631	728
UPI0002420B68	731	Type 1	N1 Domain	0.00015	77	27	103	CBM_48	2.2e-29	84	127	210	Alpha-amylase	1.6e-12	311	271	581	Alpha-amylase_C	1e-24	99	631	729
UPI00079458DF	731	Type 1	N1 Domain	3e-05	77	27	103	CBM_48	1.4e-30	84	127	210	Alpha-amylase	1.5e-11	310	271	580	Alpha-amylase_C	1.1e-26	99	631	729
UPI0001826993	731	Type 1	N1 Domain	4.8e-05	77	27	103	CBM_48	4.3e-29	84	127	210	Alpha-amylase	6.7e-12	308	271	578	Alpha-amylase_C	3.5e-27	99	631	729
UPI0008A79798	732	Type 1	N1 Domain	0.00017	74	27	100	CBM_48	2.6e-26	85	124	208	Alpha-amylase	1.1e-09	202	275	476	Alpha-amylase_C	7.8e-25	100	632	731
UPI0008FCCE5B	735	Type 1	N1 Domain	0.00086	78	27	104	CBM_48	1.2e-25	84	128	211	Alpha-amylase	2.9e-11	197	279	475	Alpha-amylase_C	2.9e-20	93	632	724
UPI00097EFBFA	735	Type 1	N1 Domain	0.00074	78	27	104	CBM_48	3.6e-26	84	128	211	Alpha-amylase	1.7e-11	196	280	475	Alpha-amylase_C	3.4e-22	93	632	724
UPI000385E11A	732	Type 1	N1 Domain	5.2e-06	74	27	100	CBM_48	1.2e-25	85	124	208	Alpha-amylase	1.1e-10	200	275	474	Alpha-amylase_C	1.8e-24	100	632	731
UPI0002552517	732	Type 1	N1 Domain	1.8e-06	74	27	100	CBM_48	2.4e-25	85	124	208	Alpha-amylase	2.4e-10	200	275	474	Alpha-amylase_C	5.1e-25	100	632	731
UPI0009572F80	743	Type 1	N1 Domain	0.0005	77	27	103	CBM_48	1e-24	88	127	214	Alpha-amylase	2.5e-11	312	273	584	Alpha-amylase_C	2e-26	99	633	731
UPI00033D4DDA	893	Type 1	N1 Domain	0.00012	76	27	102	CBM_48	4.4e-23	84	126	209	Alpha-amylase	4.6e-12	311	276	586	Alpha-amylase_C	2.8e-19	101	634	734
UPI000690CCD0	732	Type 1	N1 Domain	4.5e-07	79	27	105	CBM_48	3.5e-24	87	126	212	Alpha-amylase	1.8e-13	313	275	587	Alpha-amylase_C	5.6e-25	99	634	732
UPI000A09D590	736	Type 1	N1 Domain	2.8e-09	78	27	104	CBM_48	9.7e-26	85	128	212	Alpha-amylase	1.1e-10	162	280	441	Alpha-amylase_C	2.3e-28	100	636	735
UPI0006D67F93	742	Type 1	N1 Domain	0.00052	79	27	105	CBM_48	2e-26	84	129	212	Alpha-amylase	1.3e-11	314	277	590	Alpha-amylase_C	3.5e-24	99	636	734
UPI0002970E14	745	Type 1	N1 Domain	5.4e-06	79	27	105	CBM_48	8.2e-25	84	129	212	Alpha-amylase	2.4e-10	205	274	478	Alpha-amylase_C	2.8e-23	100	636	735
UPI00034012E3	736	Type 1	N1 Domain	7.5e-06	77	27	103	CBM_48	5.2e-21	88	125	212	Alpha-amylase	7.4e-13	313	280	592	Alpha-amylase_C	1.1e-23	100	636	735
UPI000B5620BB	738	Type 1	N1 Domain	6.6e-06	76	27	102	CBM_48	5.1e-22	91	126	216	Alpha-amylase	2.9e-10	199	277	475	Alpha-amylase_C	5.4e-24	100	638	737
UPI0001828D0E	739	Type 1	N1 Domain	7.6e-07	78	27	104	CBM_48	2.5e-25	85	128	212	Alpha-amylase	3.8e-11	166	277	442	Alpha-amylase_C	2.3e-24	100	638	737
UPI000724FCFF	741	Type 1	N1 Domain	0.00011	82	27	108	CBM_48	9.8e-25	85	132	216	Alpha-amylase	1.1e-09	203	283	485	Alpha-amylase_C	4.1e-26	100	641	740
UPI000990469A	743	Type 1	N1 Domain	0.0002	84	27	110	CBM_48	7.6e-24	84	134	217	Alpha-amylase	3.8e-13	204	275	478	Alpha-amylase_C	5.9e-23	100	644	743
UPI0001857FAD	749	Type 1	N1 Domain	4.4e-05	79	27	105	CBM_48	5.2e-25	84	129	212	Alpha-amylase	1.4e-10	323	277	599	Alpha-amylase_C	2.4e-22	104	646	749
UPI0000E53DF8	764	Type 1	N1 Domain	1.7e-06	73	27	99	CBM_48	1.5e-26	83	124	206	Alpha-amylase	2.6e-12	312	294	605	Alpha-amylase_C	3e-28	100	651	750
UPI0008FF1257	769	Type 1	N1 Domain	1.1e-07	73	27	99	CBM_48	2.1e-27	83	124	206	Alpha-amylase	7.1e-10	313	293	605	Alpha-amylase_C	8e-25	100	651	750
UPI0000698F83	769	Type 1	N1 Domain	6.6e-10	73	27	99	CBM_48	7.6e-25	83	124	206	Alpha-amylase	3.5e-11	313	293	605	Alpha-amylase_C	9.6e-29	100	651	750
UPI0000DDB046	765	Type 1	N1 Domain	1.4e-07	74	27	100	CBM_48	4.8e-25	83	125	207	Alpha-amylase	1.4e-13	313	294	606	Alpha-amylase_C	4.8e-27	100	652	751
UPI0004D894AD	764	Type 1	N1 Domain	1.2e-06	74	27	100	CBM_48	3.6e-26	83	125	207	Alpha-amylase	7.4e-13	312	295	606	Alpha-amylase_C	6.3e-29	100	652	751
UPI00006ADB30	761	Type 1	N1 Domain	1.7e-08	74	27	100	CBM_48	2.3e-26	83	125	207	Alpha-amylase	9.4e-14	313	294	606	Alpha-amylase_C	2.1e-28	100	652	751
UPI0007BB1608	765	Type 1	N1 Domain	1.4e-08	74	27	100	CBM_48	1e-25	83	125	207	Alpha-amylase	1.5e-13	313	294	606	Alpha-amylase_C	1.4e-27	100	652	751
UPI0007BC4851	765	Type 1	N1 Domain	1.9e-07	74	27	100	CBM_48	1.2e-26	83	125	207	Alpha-amylase	2.9e-13	313	294	606	Alpha-amylase_C	4.5e-28	100	652	751
UPI0007DCC158	770	Type 1	N1 Domain	1.2e-05	74	27	100	CBM_48	6.5e-25	83	125	207	Alpha-amylase	9.1e-13	312	295	606	Alpha-amylase_C	5.2e-29	100	652	751
UPI0009D420CD	766	Type 1	N1 Domain	4.1e-05	74	27	100	CBM_48	6.4e-24	83	125	207	Alpha-amylase	2e-12	315	295	609	Alpha-amylase_C	7.4e-28	100	652	751
UPI00022DA172	765	Type 1	N1 Domain	2.2e-07	74	27	100	CBM_48	7.5e-25	83	125	207	Alpha-amylase	1.4e-13	313	294	606	Alpha-amylase_C	5.5e-27	100	652	751
UPI00029F37DB	764	Type 1	N1 Domain	5.6e-06	74	27	100	CBM_48	3.2e-26	83	125	207	Alpha-amylase	9.5e-12	313	294	606	Alpha-amylase_C	6.3e-28	100	652	751
UPI00064E8D6A	771	Type 1	N1 Domain	3.5e-08	74	27	100	CBM_48	3.5e-25	83	125	207	Alpha-amylase	6.7e-12	312	295	606	Alpha-amylase_C	3e-28	100	652	751
UPI000068F65B	770	Type 1	N1 Domain	5.1e-07	74	27	100	CBM_48	1.5e-25	83	125	207	Alpha-amylase	9.6e-14	313	294	606	Alpha-amylase_C	5.5e-29	100	652	751
UPI0001525C5C	772	Type 1	N1 Domain	2e-07	74	27	100	CBM_48	3.1e-25	83	125	207	Alpha-amylase	2.4e-13	312	295	606	Alpha-amylase_C	7.9e-27	100	652	751
UPI0001525C8C	761	Type 1	N1 Domain	2.4e-08	74	27	100	CBM_48	5.5e-26	83	125	207	Alpha-amylase	9.4e-14	313	294	606	Alpha-amylase_C	1.2e-28	100	652	751
UPI0001804EE2	770	Type 1	N1 Domain	0.00029	74	27	100	CBM_48	1.1e-24	83	125	207	Alpha-amylase	5.4e-13	313	294	606	Alpha-amylase_C	3.4e-29	100	652	751
UPI0006527BBD	765	Type 1	N1 Domain	2.5e-07	74	27	100	CBM_48	9.6e-25	83	125	207	Alpha-amylase	1.4e-13	313	294	606	Alpha-amylase_C	1.7e-27	100	652	751
UPI0007135827	774	Type 1	N1 Domain	4.7e-09	74	27	100	CBM_48	3.2e-25	83	125	207	Alpha-amylase	1.2e-12	312	295	606	Alpha-amylase_C	1.9e-28	100	652	751
UPI000960DE51	767	Type 1	N1 Domain	6e-05	63	27	89	CBM_48	2.7e-25	84	158	241	Alpha-amylase	1.9e-12	195	308	502	Alpha-amylase_C	2.2e-24	100	666	765
UPI0009663445	767	Type 1	N1 Domain	2.1e-06	63	27	89	CBM_48	2.7e-25	84	158	241	Alpha-amylase	1.9e-12	195	308	502	Alpha-amylase_C	2.2e-24	100	666	765
UPI0006C12A3F	775	Type 1	N1 Domain	0.00084	73	28	100	CBM_48	1.5e-21	84	124	207	Alpha-amylase	9.3e-10	69	261	329	Alpha-amylase_C	6.6e-24	100	594	693
UPI0008205E98	775	Type 1	N1 Domain	0.00084	73	28	100	CBM_48	1.5e-21	84	124	207	Alpha-amylase	9.3e-10	69	261	329	Alpha-amylase_C	6.6e-24	100	594	693
UPI0008210098	775	Type 1	N1 Domain	0.00025	73	28	100	CBM_48	1.5e-21	84	124	207	Alpha-amylase	1.7e-10	69	261	329	Alpha-amylase_C	6.6e-24	100	594	693
UPI0006C1EB8E	766	Type 1	N1 Domain	0.00069	73	28	100	CBM_48	5.6e-22	84	124	207	Alpha-amylase	4.6e-09	74	257	330	Alpha-amylase_C	1e-23	100	595	694
UPI0006C2B4A5	766	Type 1	N1 Domain	0.0008	73	28	100	CBM_48	5.6e-22	84	124	207	Alpha-amylase	1.9e-08	74	257	330	Alpha-amylase_C	7.8e-24	100	595	694
UPI0006C61F69	766	Type 1	N1 Domain	0.0008	73	28	100	CBM_48	5.8e-22	84	124	207	Alpha-amylase	2.4e-09	74	257	330	Alpha-amylase_C	1.2e-23	100	595	694
UPI000340FA5A	766	Type 1	N1 Domain	0.0008	73	28	100	CBM_48	5.6e-22	84	124	207	Alpha-amylase	1.9e-08	74	257	330	Alpha-amylase_C	7.8e-24	100	595	694
UPI000822C24A	762	Type 1	N1 Domain	1.2e-07	73	28	100	CBM_48	2.9e-25	84	124	207	Alpha-amylase	3.8e-12	84	257	340	Alpha-amylase_C	4e-22	100	595	694
UPI0006C2E2D0	793	Type 1	N1 Domain	4.3e-09	76	28	103	CBM_48	3.3e-16	84	127	210	Alpha-amylase	9.2e-09	311	269	579	Alpha-amylase_C	5.2e-19	97	602	698
UPI0006C5DC17	793	Type 1	N1 Domain	1e-08	76	28	103	CBM_48	3.3e-16	84	127	210	Alpha-amylase	5.4e-09	311	269	579	Alpha-amylase_C	2e-18	97	602	698
UPI0006C43392	749	Type 1	N1 Domain	0.00081	76	28	103	CBM_48	5.7e-24	84	127	210	Alpha-amylase	1.1e-10	215	272	486	Alpha-amylase_C	2.9e-23	100	610	709
UPI0001DF2A8C	845	Type 1	N1 Domain	2.3e-08	76	28	103	CBM_48	1.3e-22	84	127	210	Alpha-amylase	9.1e-12	75	272	346	Alpha-amylase_C	6.9e-19	99	613	711
UPI0007235381	718	Type 1	N1 Domain	9.6e-05	76	28	103	CBM_48	1.6e-21	84	124	207	Alpha-amylase	8.5e-11	316	265	580	Alpha-amylase_C	6.6e-27	93	625	717
UPI000B7BF342	728	Type 1	N1 Domain	2.6e-06	72	28	99	CBM_48	2.7e-24	88	123	210	Alpha-amylase	4.6e-12	206	268	473	Alpha-amylase_C	3.6e-25	103	626	728
UPI0008A83975	737	Type 1	N1 Domain	6.4e-06	77	28	104	CBM_48	1.3e-27	84	122	205	Alpha-amylase	3.9e-12	193	268	460	Alpha-amylase_C	3.3e-23	99	626	724
UPI0008530B47	729	Type 1	N1 Domain	1.8e-06	72	28	99	CBM_48	3.9e-24	88	123	210	Alpha-amylase	4.4e-12	206	268	473	Alpha-amylase_C	8.6e-25	103	626	728
UPI0009507E89	729	Type 1	N1 Domain	4e-06	72	28	99	CBM_48	7.9e-24	88	123	210	Alpha-amylase	4.5e-13	207	268	474	Alpha-amylase_C	8.4e-26	103	626	728
UPI000821E321	858	Type 1	N1 Domain	1.1e-05	74	28	101	CBM_48	5.9e-24	92	117	208	Alpha-amylase	1.4e-08	153	273	425	Alpha-amylase_C	8.1e-23	100	627	726
UPI0005FA1685	725	Type 1	N1 Domain	0.0001	72	28	99	CBM_48	2.7e-22	87	120	206	Alpha-amylase	9.5e-12	313	269	581	Alpha-amylase_C	1.1e-21	99	627	725
UPI0006C3BFCA	725	Type 1	N1 Domain	0.00015	72	28	99	CBM_48	5.4e-23	88	119	206	Alpha-amylase	1.5e-10	228	269	496	Alpha-amylase_C	2e-20	99	627	725
UPI0007E129C6	725	Type 1	N1 Domain	3.7e-05	72	28	99	CBM_48	1.7e-22	88	119	206	Alpha-amylase	1.7e-11	204	269	472	Alpha-amylase_C	4.6e-21	99	627	725
UPI00021C1DD3	725	Type 1	N1 Domain	4.3e-05	72	28	99	CBM_48	1.9e-22	88	119	206	Alpha-amylase	1.7e-11	204	269	472	Alpha-amylase_C	5.2e-21	99	627	725
UPI00053706E1	725	Type 1	N1 Domain	3.2e-05	72	28	99	CBM_48	1.3e-22	88	119	206	Alpha-amylase	2.3e-10	315	269	583	Alpha-amylase_C	6.3e-20	99	627	725
UPI000A2901E3	726	Type 1	N1 Domain	0.00064	73	28	100	CBM_48	7.9e-23	87	121	207	Alpha-amylase	1.9e-10	310	272	581	Alpha-amylase_C	4e-20	99	628	726
UPI000B7BC7C5	729	Type 1	N1 Domain	0.00035	73	28	100	CBM_48	3.8e-22	87	121	207	Alpha-amylase	7.2e-11	315	270	584	Alpha-amylase_C	9.8e-21	99	628	726
UPI000B5474CA	729	Type 1	N1 Domain	0.00063	73	28	100	CBM_48	1.5e-22	87	121	207	Alpha-amylase	7.2e-11	315	270	584	Alpha-amylase_C	9.8e-21	99	628	726
UPI0004FF74A2	726	Type 1	N1 Domain	9.8e-05	73	28	100	CBM_48	3.1e-22	83	125	207	Alpha-amylase	3.1e-10	313	270	582	Alpha-amylase_C	4.7e-22	99	628	726
UPI0005C2BE3B	728	Type 1	N1 Domain	1.4e-06	74	28	101	CBM_48	7.9e-24	85	125	209	Alpha-amylase	1.8e-10	308	275	582	Alpha-amylase_C	1.6e-26	100	628	727
UPI0005E9D049	726	Type 1	N1 Domain	0.0009	73	28	100	CBM_48	2.3e-22	87	121	207	Alpha-amylase	8.6e-11	204	272	475	Alpha-amylase_C	3.2e-21	99	628	726
UPI0005FA7ABE	726	Type 1	N1 Domain	0.00018	73	28	100	CBM_48	5e-22	87	121	207	Alpha-amylase	4.1e-10	313	270	582	Alpha-amylase_C	1.1e-20	99	628	726
UPI0006A59AE6	727	Type 1	N1 Domain	9.7e-05	73	28	100	CBM_48	2.9e-23	82	126	207	Alpha-amylase	2e-10	315	270	584	Alpha-amylase_C	1.1e-19	99	628	726
UPI0007B9D269	727	Type 1	N1 Domain	0.00037	73	28	100	CBM_48	6.7e-24	87	121	207	Alpha-amylase	8.3e-11	309	272	580	Alpha-amylase_C	1.7e-20	99	628	726
UPI0007EEC6FF	726	Type 1	N1 Domain	0.00042	73	28	100	CBM_48	1.3e-22	87	121	207	Alpha-amylase	1.9e-10	202	272	473	Alpha-amylase_C	1.1e-21	99	628	726
UPI0009C22A83	726	Type 1	N1 Domain	9.8e-05	73	28	100	CBM_48	3.1e-22	83	125	207	Alpha-amylase	4.2e-10	313	270	582	Alpha-amylase_C	5.4e-22	99	628	726
UPI0009C165A1	726	Type 1	N1 Domain	0.0006	73	28	100	CBM_48	1.2e-22	87	121	207	Alpha-amylase	8.6e-11	204	272	475	Alpha-amylase_C	8.7e-21	99	628	726
UPI0009CBF09C	726	Type 1	N1 Domain	0.00033	73	28	100	CBM_48	1.1e-23	83	125	207	Alpha-amylase	4.3e-10	312	272	583	Alpha-amylase_C	1e-19	99	628	726
UPI00021BF9C7	727	Type 1	N1 Domain	0.00037	73	28	100	CBM_48	1.7e-23	87	121	207	Alpha-amylase	8.3e-11	309	272	580	Alpha-amylase_C	1.1e-21	99	628	726
UPI00030E4C01	726	Type 1	N1 Domain	0.00051	73	28	100	CBM_48	1.3e-22	87	121	207	Alpha-amylase	1.3e-10	202	272	473	Alpha-amylase_C	1.8e-21	99	628	726
UPI00037B94B0	726	Type 1	N1 Domain	0.00096	73	28	100	CBM_48	7.9e-23	87	121	207	Alpha-amylase	1.9e-10	204	272	475	Alpha-amylase_C	4e-20	99	628	726
UPI00052A5C9C	726	Type 1	N1 Domain	0.00027	73	28	100	CBM_48	3.1e-22	83	125	207	Alpha-amylase	4.2e-10	313	270	582	Alpha-amylase_C	1e-21	99	628	726
UPI00067F46A8	726	Type 1	N1 Domain	0.00082	73	28	100	CBM_48	1.2e-22	87	121	207	Alpha-amylase	6.4e-11	203	272	474	Alpha-amylase_C	1.3e-20	99	628	726
UPI000152FAA0	726	Type 1	N1 Domain	0.00037	73	28	100	CBM_48	6.7e-24	87	121	207	Alpha-amylase	8.3e-11	309	272	580	Alpha-amylase_C	1.6e-21	99	628	726
UPI000302C89B	726	Type 1	N1 Domain	6e-05	73	28	100	CBM_48	1.8e-22	83	125	207	Alpha-amylase	1.6e-10	311	271	581	Alpha-amylase_C	5.7e-20	99	628	726
UPI000369EAAA	726	Type 1	N1 Domain	0.0006	73	28	100	CBM_48	1.2e-22	87	121	207	Alpha-amylase	6.4e-11	204	272	475	Alpha-amylase_C	2.8e-20	99	628	726
UPI000808BADD	726	Type 1	N1 Domain	0.00096	73	28	100	CBM_48	7.9e-23	87	121	207	Alpha-amylase	1.9e-10	310	272	581	Alpha-amylase_C	6e-20	99	628	726
UPI000808E9DC	726	Type 1	N1 Domain	0.00071	73	28	100	CBM_48	1.2e-22	87	121	207	Alpha-amylase	8.6e-11	204	272	475	Alpha-amylase_C	9.6e-21	99	628	726
UPI0007800AB1	726	Type 1	N1 Domain	4.9e-05	73	28	100	CBM_48	2.7e-24	88	120	207	Alpha-amylase	1.6e-10	310	271	580	Alpha-amylase_C	1.6e-18	99	628	726
UPI0009772BEC	726	Type 1	N1 Domain	0.00061	73	28	100	CBM_48	1.3e-22	87	121	207	Alpha-amylase	1.9e-10	202	272	473	Alpha-amylase_C	2.4e-21	99	628	726
UPI00030670D7	726	Type 1	N1 Domain	0.00073	73	28	100	CBM_48	1.3e-22	87	121	207	Alpha-amylase	1.1e-10	204	272	475	Alpha-amylase_C	3.1e-20	99	628	726
UPI000373739F	726	Type 1	N1 Domain	0.00096	73	28	100	CBM_48	7.9e-23	87	121	207	Alpha-amylase	1.9e-10	310	272	581	Alpha-amylase_C	1.7e-19	99	628	726
UPI000391695A	726	Type 1	N1 Domain	9.8e-05	73	28	100	CBM_48	7.7e-22	83	125	207	Alpha-amylase	4.2e-10	313	270	582	Alpha-amylase_C	4.7e-22	99	628	726
UPI000810421F	726	Type 1	N1 Domain	8.4e-05	73	28	100	CBM_48	6.5e-22	87	121	207	Alpha-amylase	3.6e-10	313	270	582	Alpha-amylase_C	1.6e-22	99	628	726
UPI000B3BBEF6	728	Type 1	N1 Domain	0.00024	74	28	101	CBM_48	2.2e-22	86	123	208	Alpha-amylase	1.3e-09	312	273	584	Alpha-amylase_C	2e-19	99	629	727
UPI0003F40396	756	Type 1	N1 Domain	3.2e-06	75	28	102	CBM_48	5.5e-23	88	126	213	Alpha-amylase	7.5e-13	205	271	475	Alpha-amylase_C	2.7e-15	102	629	730
UPI0004DBC013	729	Type 1	N1 Domain	9.3e-05	72	28	99	CBM_48	1e-23	88	123	210	Alpha-amylase	1.5e-11	313	269	581	Alpha-amylase_C	1.3e-22	99	629	727
UPI0009D3F2A6	729	Type 1	N1 Domain	0.00022	74	28	101	CBM_48	1e-23	85	125	209	Alpha-amylase	5.7e-09	204	272	475	Alpha-amylase_C	1.5e-27	100	629	728
UPI00020A0EE6	735	Type 1	N1 Domain	0.00058	49	28	76	CBM_48	6.5e-25	84	124	207	Alpha-amylase	1.5e-07	208	271	478	Alpha-amylase_C	1.4e-21	104	629	732
UPI00090A4289	735	Type 1	N1 Domain	3.6e-06	77	28	104	CBM_48	2.5e-26	84	125	208	Alpha-amylase	9.3e-12	199	271	469	Alpha-amylase_C	7e-23	99	629	727
UPI00017441FA	735	Type 1	N1 Domain	3.6e-06	77	28	104	CBM_48	2.5e-26	84	125	208	Alpha-amylase	4.2e-12	199	271	469	Alpha-amylase_C	7e-23	99	629	727
UPI00023181FB	735	Type 1	N1 Domain	0.00049	56	28	83	CBM_48	9e-25	84	124	207	Alpha-amylase	1.5e-07	208	271	478	Alpha-amylase_C	1.1e-21	104	629	732
UPI00025983CF	735	Type 1	N1 Domain	3.6e-06	77	28	104	CBM_48	2.7e-26	84	125	208	Alpha-amylase	4.2e-12	199	271	469	Alpha-amylase_C	7e-23	99	629	727
UPI000575676D	735	Type 1	N1 Domain	0.00075	46	28	73	CBM_48	6.5e-25	84	124	207	Alpha-amylase	1.5e-07	208	271	478	Alpha-amylase_C	1.4e-21	104	629	732
UPI00082322B1	753	Type 1	N1 Domain	1.1e-06	74	28	101	CBM_48	6.8e-26	84	125	208	Alpha-amylase	8.5e-12	73	277	349	Alpha-amylase_C	4.9e-24	100	630	729
UPI0006C4BAC6	820	Type 1	N1 Domain	9e-08	76	28	103	CBM_48	8.5e-22	84	128	211	Alpha-amylase	1.9e-08	309	276	584	Alpha-amylase_C	1.4e-18	99	630	728
UPI0006C5037A	820	Type 1	N1 Domain	9e-08	76	28	103	CBM_48	8.5e-22	84	128	211	Alpha-amylase	1.9e-08	309	276	584	Alpha-amylase_C	1.4e-18	99	630	728
UPI0007C8AE9C	725	Type 1	N1 Domain	0.00034	73	28	100	CBM_48	2.7e-26	85	124	208	Alpha-amylase	1.1e-15	312	272	583	Alpha-amylase_C	1.1e-24	96	630	725
UPI0009B5F303	725	Type 1	N1 Domain	3.5e-06	73	28	100	CBM_48	1.2e-22	85	124	208	Alpha-amylase	1.3e-12	311	273	583	Alpha-amylase_C	5.3e-24	96	630	725
UPI0005742E12	730	Type 1	N1 Domain	2e-05	72	28	99	CBM_48	1e-26	84	123	206	Alpha-amylase	3e-10	208	269	476	Alpha-amylase_C	2.9e-22	93	630	722
UPI0008213983	806	Type 1	N1 Domain	5e-05	75	28	102	CBM_48	1.4e-24	84	126	209	Alpha-amylase	3.2e-13	306	277	582	Alpha-amylase_C	7.6e-19	99	630	728
UPI000338548A	830	Type 1	N1 Domain	1.5e-07	75	28	102	CBM_48	7.7e-24	84	126	209	Alpha-amylase	5.4e-14	311	275	585	Alpha-amylase_C	7.5e-24	100	631	730
UPI0000F71D71	731	Type 1	N1 Domain	0.00026	72	28	99	CBM_48	9.4e-26	85	124	208	Alpha-amylase	3.1e-10	314	273	586	Alpha-amylase_C	9e-27	100	632	731
UPI0001DF7AD0	777	Type 1	N1 Domain	0.00048	76	28	103	CBM_48	3.7e-27	84	127	210	Alpha-amylase	2.2e-16	307	271	577	Alpha-amylase_C	5.9e-25	99	632	730
UPI0001E49BF6	777	Type 1	N1 Domain	0.00054	76	28	103	CBM_48	3e-27	84	127	210	Alpha-amylase	2.1e-16	305	271	575	Alpha-amylase_C	2e-25	99	632	730
UPI0001E4914B	777	Type 1	N1 Domain	0.00054	76	28	103	CBM_48	5.3e-27	84	127	210	Alpha-amylase	2.1e-16	305	271	575	Alpha-amylase_C	1.3e-25	99	632	730
UPI0001E49060	777	Type 1	N1 Domain	0.00054	76	28	103	CBM_48	3e-27	84	127	210	Alpha-amylase	2.1e-16	305	271	575	Alpha-amylase_C	1.7e-25	99	632	730
UPI0002B7782A	740	Type 1	N1 Domain	3e-05	76	28	103	CBM_48	1.7e-26	84	127	210	Alpha-amylase	1.4e-14	303	272	574	Alpha-amylase_C	5.4e-23	99	632	730
UPI0002E40DD9	740	Type 1	N1 Domain	8.6e-05	76	28	103	CBM_48	1.6e-26	84	127	210	Alpha-amylase	1.4e-14	303	272	574	Alpha-amylase_C	6.9e-23	99	632	730
UPI0003D6132E	731	Type 1	N1 Domain	0.00015	73	28	100	CBM_48	8.4e-26	85	124	208	Alpha-amylase	2.8e-10	314	273	586	Alpha-amylase_C	2.5e-27	100	632	731
UPI0003E3F22D	745	Type 1	N1 Domain	0.00052	76	28	103	CBM_48	3.4e-25	84	127	210	Alpha-amylase	1.5e-14	183	272	454	Alpha-amylase_C	5.7e-28	99	632	730
UPI0004E7D7B1	761	Type 1	N1 Domain	9e-05	76	28	103	CBM_48	1.3e-26	84	127	210	Alpha-amylase	3.2e-14	213	271	483	Alpha-amylase_C	1.6e-24	99	632	730
UPI00019CCCF4	731	Type 1	N1 Domain	0.0005	73	28	100	CBM_48	6.7e-23	88	124	211	Alpha-amylase	2.6e-10	214	272	485	Alpha-amylase_C	1.5e-23	99	632	730
UPI00028AD4E1	761	Type 1	N1 Domain	9e-05	76	28	103	CBM_48	1.3e-26	84	127	210	Alpha-amylase	3.5e-14	212	271	482	Alpha-amylase_C	1.6e-24	99	632	730
UPI00029C6F41	738	Type 1	N1 Domain	3.9e-05	77	28	104	CBM_48	1.7e-27	84	128	211	Alpha-amylase	2e-12	303	274	576	Alpha-amylase_C	9e-21	99	632	730
UPI00033B2F1B	780	Type 1	N1 Domain	8.4e-06	75	28	102	CBM_48	2.1e-24	84	126	209	Alpha-amylase	1.9e-13	308	277	584	Alpha-amylase_C	3.9e-24	100	632	731
UPI00033B2695	828	Type 1	N1 Domain	2.3e-10	76	28	103	CBM_48	3.3e-27	84	127	210	Alpha-amylase	1.9e-14	306	275	580	Alpha-amylase_C	1.6e-19	99	632	730
UPI00033C2C24	899	Type 1	N1 Domain	0.00094	75	28	102	CBM_48	3.2e-25	84	126	209	Alpha-amylase	1.6e-13	310	277	586	Alpha-amylase_C	1.9e-20	100	632	731
UPI00033CBD29	740	Type 1	N1 Domain	1.4e-08	76	28	103	CBM_48	1.4e-24	83	127	209	Alpha-amylase	9.1e-15	184	271	454	Alpha-amylase_C	3.5e-21	99	632	730
UPI00088D19B6	731	Type 1	N1 Domain	0.00017	73	28	100	CBM_48	3.3e-25	88	124	211	Alpha-amylase	1.6e-11	318	265	582	Alpha-amylase_C	1.7e-26	99	632	730
UPI00091E9727	764	Type 1	N1 Domain	4.8e-08	75	28	102	CBM_48	2.5e-26	84	126	209	Alpha-amylase	1.5e-14	210	275	484	Alpha-amylase_C	3.2e-23	100	632	731
UPI00095BAC9B	901	Type 1	N1 Domain	5e-07	76	28	103	CBM_48	5.7e-25	83	127	209	Alpha-amylase	2.2e-14	314	274	587	Alpha-amylase_C	6.9e-24	100	632	731
UPI000340D82C	856	Type 1	N1 Domain	3.5e-10	76	28	103	CBM_48	4.5e-26	84	127	210	Alpha-amylase	2.8e-14	224	277	500	Alpha-amylase_C	6.9e-20	100	632	731
UPI000385EE0F	740	Type 1	N1 Domain	8.6e-05	76	28	103	CBM_48	3.9e-26	84	127	210	Alpha-amylase	1.4e-14	303	272	574	Alpha-amylase_C	5.4e-23	99	632	730
UPI000591A1CC	773	Type 1	N1 Domain	0.00048	76	28	103	CBM_48	7.2e-26	84	127	210	Alpha-amylase	2e-16	306	271	576	Alpha-amylase_C	1.3e-25	99	632	730
UPI0005493FDD	761	Type 1	N1 Domain	3.4e-05	76	28	103	CBM_48	2.5e-26	84	127	210	Alpha-amylase	3.5e-14	212	271	482	Alpha-amylase_C	1.3e-24	99	632	730
UPI00017617B7	777	Type 1	N1 Domain	0.00048	76	28	103	CBM_48	5.3e-27	84	127	210	Alpha-amylase	2.2e-16	307	271	577	Alpha-amylase_C	1.7e-25	99	632	730
UPI0001637275	777	Type 1	N1 Domain	0.00048	76	28	103	CBM_48	5.3e-27	84	127	210	Alpha-amylase	2.2e-16	307	271	577	Alpha-amylase_C	1.7e-25	99	632	730
UPI000B9F46CB	732	Type 1	N1 Domain	2e-05	71	28	98	CBM_48	1.4e-23	84	123	206	Alpha-amylase	3.2e-12	315	262	576	Alpha-amylase_C	2.6e-21	100	633	732
UPI0004CCD121	732	Type 1	N1 Domain	0.00018	72	28	99	CBM_48	8.4e-25	84	123	206	Alpha-amylase	9.8e-13	312	262	573	Alpha-amylase_C	7.1e-23	100	633	732
UPI0004DD2677	732	Type 1	N1 Domain	2.1e-08	75	28	102	CBM_48	2.9e-25	84	126	209	Alpha-amylase	7.9e-14	311	277	587	Alpha-amylase_C	3.1e-24	100	633	732
UPI0006C3DBB6	808	Type 1	N1 Domain	2.5e-09	76	28	103	CBM_48	5.5e-27	84	127	210	Alpha-amylase	1.6e-14	312	277	588	Alpha-amylase_C	4e-21	100	633	732
UPI0007A0CAFC	732	Type 1	N1 Domain	0.00021	71	28	98	CBM_48	3.5e-24	84	123	206	Alpha-amylase	1.8e-13	313	262	574	Alpha-amylase_C	1.3e-22	100	633	732
UPI0007DEFD65	733	Type 1	N1 Domain	4.7e-06	74	28	101	CBM_48	8.3e-25	85	125	209	Alpha-amylase	9.8e-12	203	276	478	Alpha-amylase_C	1.7e-25	100	633	732
UPI00033A7D82	816	Type 1	N1 Domain	3.1e-08	75	28	102	CBM_48	3.2e-26	84	126	209	Alpha-amylase	2e-13	310	278	587	Alpha-amylase_C	9.2e-23	100	633	732
UPI00033EEBC8	816	Type 1	N1 Domain	2e-09	75	28	102	CBM_48	3e-26	84	126	209	Alpha-amylase	2.8e-13	312	278	589	Alpha-amylase_C	1e-21	100	633	732
UPI00049EBAA2	732	Type 1	N1 Domain	0.00085	71	28	98	CBM_48	1.5e-24	84	123	206	Alpha-amylase	4.5e-14	314	262	575	Alpha-amylase_C	1.7e-22	100	633	732
UPI00083FF423	808	Type 1	N1 Domain	9.4e-09	76	28	103	CBM_48	5.5e-27	84	127	210	Alpha-amylase	1.6e-14	313	277	589	Alpha-amylase_C	1.4e-21	100	633	732
UPI00086CB798	829	Type 1	N1 Domain	4.6e-08	76	28	103	CBM_48	9.9e-23	84	127	210	Alpha-amylase	7.7e-14	309	279	587	Alpha-amylase_C	1.6e-23	100	633	732
UPI00095E7708	732	Type 1	N1 Domain	0.00015	71	28	98	CBM_48	8.7e-24	84	123	206	Alpha-amylase	3.2e-13	316	262	577	Alpha-amylase_C	2e-21	100	633	732
UPI000343B33D	808	Type 1	N1 Domain	9.4e-09	76	28	103	CBM_48	5.5e-27	84	127	210	Alpha-amylase	1.6e-14	313	277	589	Alpha-amylase_C	5.7e-21	100	633	732
UPI000396C0DA	808	Type 1	N1 Domain	3.2e-08	76	28	103	CBM_48	2.6e-26	84	127	210	Alpha-amylase	9.2e-14	312	278	589	Alpha-amylase_C	7.5e-22	100	633	732
UPI000820CCA0	816	Type 1	N1 Domain	2e-09	75	28	102	CBM_48	3e-26	84	126	209	Alpha-amylase	2.8e-13	310	278	587	Alpha-amylase_C	1e-21	100	633	732
UPI000820D36B	908	Type 1	N1 Domain	4.2e-11	76	28	103	CBM_48	5.1e-26	84	127	210	Alpha-amylase	2.4e-14	220	280	499	Alpha-amylase_C	2.5e-21	100	633	732
UPI000935AE49	732	Type 1	N1 Domain	1.4e-08	75	28	102	CBM_48	2.3e-25	84	126	209	Alpha-amylase	6.8e-14	311	277	587	Alpha-amylase_C	7.2e-24	100	633	732
UPI00084081A0	808	Type 1	N1 Domain	4.5e-09	76	28	103	CBM_48	5.5e-27	84	127	210	Alpha-amylase	1.6e-14	313	277	589	Alpha-amylase_C	4e-21	100	633	732
UPI000B3A8E5B	873	Type 1	N1 Domain	1.5e-10	76	28	103	CBM_48	1.9e-25	84	127	210	Alpha-amylase	8.1e-15	309	280	588	Alpha-amylase_C	9.6e-24	100	634	733
UPI000B3AC8DF	883	Type 1	N1 Domain	1.5e-10	76	28	103	CBM_48	1.2e-25	84	127	210	Alpha-amylase	8.3e-15	309	280	588	Alpha-amylase_C	9.8e-24	100	634	733
UPI0001E73A95	733	Type 1	N1 Domain	5.7e-10	75	28	102	CBM_48	5.4e-25	85	126	210	Alpha-amylase	4.2e-13	205	278	482	Alpha-amylase_C	1e-25	100	634	733
UPI0002AE602E	733	Type 1	N1 Domain	1.6e-09	75	28	102	CBM_48	2.7e-25	85	126	210	Alpha-amylase	1.7e-14	214	278	491	Alpha-amylase_C	3.9e-24	100	634	733
UPI0002BC450D	733	Type 1	N1 Domain	2.3e-07	76	28	103	CBM_48	6.1e-25	85	127	211	Alpha-amylase	1.7e-10	195	278	472	Alpha-amylase_C	2.9e-25	99	634	732
UPI0004E603BE	759	Type 1	N1 Domain	5.1e-10	75	28	102	CBM_48	2e-24	85	126	210	Alpha-amylase	7e-13	308	280	587	Alpha-amylase_C	7.2e-23	100	634	733
UPI0005E8CAB2	733	Type 1	N1 Domain	2e-07	76	28	103	CBM_48	6.1e-25	85	127	211	Alpha-amylase	1.7e-10	195	278	472	Alpha-amylase_C	2.9e-25	99	634	732
UPI0006BAD597	733	Type 1	N1 Domain	0.00014	73	28	100	CBM_48	3.9e-22	84	124	207	Alpha-amylase	1.4e-13	319	263	581	Alpha-amylase_C	4.8e-23	100	634	733
UPI0007C63404	733	Type 1	N1 Domain	1.1e-07	76	28	103	CBM_48	1.8e-24	85	127	211	Alpha-amylase	3.7e-10	200	278	477	Alpha-amylase_C	2e-24	99	634	732
UPI0007D8D732	733	Type 1	N1 Domain	2.1e-08	76	28	103	CBM_48	3e-25	85	127	211	Alpha-amylase	1.2e-10	199	278	476	Alpha-amylase_C	1.2e-23	99	634	732
UPI0008D8A786	733	Type 1	N1 Domain	8e-10	75	28	102	CBM_48	5.6e-25	85	126	210	Alpha-amylase	1.1e-13	310	278	587	Alpha-amylase_C	2e-24	100	634	733
UPI00029A6305	733	Type 1	N1 Domain	1.1e-06	76	28	103	CBM_48	1.8e-24	85	127	211	Alpha-amylase	1.1e-10	193	278	470	Alpha-amylase_C	7.2e-23	99	634	732
UPI00033B7397	825	Type 1	N1 Domain	1e-11	79	28	106	CBM_48	3.8e-27	83	130	212	Alpha-amylase	1e-13	312	277	588	Alpha-amylase_C	3.5e-18	99	634	732
UPI00062B3005	734	Type 1	N1 Domain	3.7e-05	77	28	104	CBM_48	9.2e-27	85	128	212	Alpha-amylase	1.9e-13	308	276	583	Alpha-amylase_C	5.3e-23	99	634	732
UPI00064AB734	733	Type 1	N1 Domain	2.8e-09	75	28	102	CBM_48	4e-25	85	126	210	Alpha-amylase	7e-14	311	278	588	Alpha-amylase_C	7.6e-24	100	634	733
UPI00080C3B6A	955	Type 1	N1 Domain	5.6e-10	76	28	103	CBM_48	4.9e-25	84	127	210	Alpha-amylase	2.4e-15	229	273	501	Alpha-amylase_C	8e-24	100	634	733
UPI00091B58D2	785	Type 1	N1 Domain	1.9e-07	76	28	103	CBM_48	3e-27	84	127	210	Alpha-amylase	5.7e-13	224	281	504	Alpha-amylase_C	9.4e-25	100	634	733
UPI00095AB9B6	735	Type 1	N1 Domain	1.2e-08	75	28	102	CBM_48	5.8e-26	85	126	210	Alpha-amylase	1.4e-12	212	277	488	Alpha-amylase_C	1.8e-25	100	634	733
UPI000784C686	733	Type 1	N1 Domain	1.1e-06	76	28	103	CBM_48	1.8e-24	85	127	211	Alpha-amylase	1.1e-10	193	278	470	Alpha-amylase_C	7.2e-23	99	634	732
UPI000785DFAE	733	Type 1	N1 Domain	1.1e-06	76	28	103	CBM_48	1.8e-24	85	127	211	Alpha-amylase	1.1e-10	193	278	470	Alpha-amylase_C	1.5e-22	99	634	732
UPI000798DAC9	733	Type 1	N1 Domain	1.1e-06	76	28	103	CBM_48	1.8e-24	85	127	211	Alpha-amylase	1e-10	193	278	470	Alpha-amylase_C	7.2e-23	99	634	732
UPI000916A3A9	881	Type 1	N1 Domain	3.1e-10	76	28	103	CBM_48	3.8e-24	84	127	210	Alpha-amylase	1.5e-13	205	281	485	Alpha-amylase_C	1.5e-25	100	634	733
UPI000966EB61	735	Type 1	N1 Domain	1.2e-08	75	28	102	CBM_48	5.8e-26	85	126	210	Alpha-amylase	1.4e-12	212	277	488	Alpha-amylase_C	1.2e-25	100	634	733
UPI0003387CC3	827	Type 1	N1 Domain	8.7e-09	76	28	103	CBM_48	3.5e-26	84	127	210	Alpha-amylase	1.1e-15	309	280	588	Alpha-amylase_C	6.8e-21	99	634	732
UPI0008010B59	735	Type 1	N1 Domain	0.00059	75	28	102	CBM_48	1.4e-24	88	126	213	Alpha-amylase	6.2e-10	311	273	583	Alpha-amylase_C	2.7e-24	99	634	732
UPI0009033AF4	733	Type 1	N1 Domain	7.6e-09	75	28	102	CBM_48	3.8e-25	85	126	210	Alpha-amylase	5.2e-15	312	278	589	Alpha-amylase_C	1.5e-24	100	634	733
UPI0009139F4B	749	Type 1	N1 Domain	1.3e-06	76	28	103	CBM_48	4.7e-27	84	127	210	Alpha-amylase	5.5e-13	308	281	588	Alpha-amylase_C	9.4e-25	100	634	733
UPI000777211A	733	Type 1	N1 Domain	2e-07	76	28	103	CBM_48	6.1e-25	85	127	211	Alpha-amylase	1.5e-10	193	278	470	Alpha-amylase_C	2.9e-25	99	634	732
UPI0002996068	733	Type 1	N1 Domain	2e-07	76	28	103	CBM_48	6.1e-25	85	127	211	Alpha-amylase	1.6e-09	195	278	472	Alpha-amylase_C	2.9e-25	99	634	732
UPI0009597155	735	Type 1	N1 Domain	1.2e-08	75	28	102	CBM_48	4.1e-26	85	126	210	Alpha-amylase	1.4e-12	212	277	488	Alpha-amylase_C	1.2e-25	100	634	733
UPI000A09098E	735	Type 1	N1 Domain	0.00013	80	28	107	CBM_48	9e-27	85	129	213	Alpha-amylase	3.1e-08	105	275	379	Alpha-amylase_C	3.7e-28	100	635	734
UPI0000D84936	734	Type 1	N1 Domain	1.8e-07	75	28	102	CBM_48	8.8e-25	85	126	210	Alpha-amylase	2.8e-10	309	281	589	Alpha-amylase_C	1.1e-25	100	635	734
UPI0002AB693D	734	Type 1	N1 Domain	2.7e-08	75	28	102	CBM_48	2.2e-24	85	126	210	Alpha-amylase	7e-14	307	281	587	Alpha-amylase_C	7e-24	100	635	734
UPI00089C4ED5	735	Type 1	N1 Domain	1.4e-05	78	28	105	CBM_48	1.2e-26	85	129	213	Alpha-amylase	1.9e-13	308	277	584	Alpha-amylase_C	1.5e-23	99	635	733
UPI000213BD0D	734	Type 1	N1 Domain	1.4e-06	75	28	102	CBM_48	5.2e-25	85	126	210	Alpha-amylase	4.9e-10	309	281	589	Alpha-amylase_C	3.9e-26	100	635	734
UPI000256ADDB	734	Type 1	N1 Domain	3.2e-08	75	28	102	CBM_48	2.4e-24	85	126	210	Alpha-amylase	6e-13	309	280	588	Alpha-amylase_C	3.9e-25	100	635	734
UPI000272ED02	734	Type 1	N1 Domain	1.4e-07	75	28	102	CBM_48	1.9e-24	85	126	210	Alpha-amylase	8.5e-10	309	281	589	Alpha-amylase_C	3.7e-26	100	635	734
UPI0009653D9C	734	Type 1	N1 Domain	4.2e-07	78	28	105	CBM_48	1e-25	84	129	212	Alpha-amylase	4.1e-13	314	278	591	Alpha-amylase_C	9.1e-26	99	635	733
UPI0006245619	734	Type 1	N1 Domain	1.9e-08	75	28	102	CBM_48	2e-24	85	126	210	Alpha-amylase	6e-13	307	281	587	Alpha-amylase_C	8.1e-23	100	635	734
UPI000B9D73BC	738	Type 1	N1 Domain	6e-05	83	28	110	CBM_48	1.8e-25	88	134	221	Alpha-amylase	1e-12	204	280	483	Alpha-amylase_C	2.7e-19	102	637	738
UPI0000DDFC80	743	Type 1	N1 Domain	0.00036	79	28	106	CBM_48	4.1e-25	84	130	213	Alpha-amylase	5.5e-11	205	275	479	Alpha-amylase_C	6.2e-24	100	637	736
UPI0000F0B5B1	745	Type 1	N1 Domain	0.00015	79	28	106	CBM_48	1.6e-25	84	130	213	Alpha-amylase	2.5e-10	198	275	472	Alpha-amylase_C	1.7e-22	100	637	736
UPI0001E10E2B	743	Type 1	N1 Domain	0.00016	79	28	106	CBM_48	4.1e-25	84	130	213	Alpha-amylase	5.5e-11	209	275	483	Alpha-amylase_C	5.7e-24	100	637	736
UPI0003BF61BF	745	Type 1	N1 Domain	9.5e-06	79	28	106	CBM_48	1.3e-24	84	130	213	Alpha-amylase	1.2e-10	206	275	480	Alpha-amylase_C	2.7e-24	100	637	736
UPI0004D9FC20	746	Type 1	N1 Domain	9.5e-06	79	28	106	CBM_48	3.4e-25	84	130	213	Alpha-amylase	2.2e-10	206	275	480	Alpha-amylase_C	2.7e-24	100	637	736
UPI00005D1109	745	Type 1	N1 Domain	0.00018	79	28	106	CBM_48	2.4e-25	84	130	213	Alpha-amylase	2.5e-10	205	275	479	Alpha-amylase_C	1.6e-21	100	637	736
UPI00005DF1E1	745	Type 1	N1 Domain	1.7e-05	79	28	106	CBM_48	1.8e-24	84	130	213	Alpha-amylase	2.2e-10	204	275	478	Alpha-amylase_C	3.9e-24	100	637	736
UPI00005DF7E0	745	Type 1	N1 Domain	1.8e-05	79	28	106	CBM_48	1.1e-24	84	130	213	Alpha-amylase	2.2e-10	204	275	478	Alpha-amylase_C	3.9e-24	100	637	736
UPI00005E5B60	745	Type 1	N1 Domain	1.7e-05	79	28	106	CBM_48	9.7e-25	84	130	213	Alpha-amylase	2.2e-10	207	275	481	Alpha-amylase_C	3.9e-24	100	637	736
UPI00005FBC3D	745	Type 1	N1 Domain	0.00015	79	28	106	CBM_48	1.6e-25	84	130	213	Alpha-amylase	4.6e-09	205	275	479	Alpha-amylase_C	1e-22	100	637	736
UPI0006D9B6A3	745	Type 1	N1 Domain	5.2e-06	79	28	106	CBM_48	1.5e-24	84	130	213	Alpha-amylase	8.4e-11	204	275	478	Alpha-amylase_C	4.7e-24	100	637	736
UPI0007B4DC5F	743	Type 1	N1 Domain	0.00036	79	28	106	CBM_48	4.1e-25	84	130	213	Alpha-amylase	5.5e-11	201	275	475	Alpha-amylase_C	6.2e-24	100	637	736
UPI0009A63681	737	Type 1	N1 Domain	0.00011	84	28	111	CBM_48	1.7e-22	87	135	221	Alpha-amylase	1.4e-10	204	280	483	Alpha-amylase_C	2.3e-23	99	637	735
UPI00014F8CE8	743	Type 1	N1 Domain	0.00036	79	28	106	CBM_48	4.1e-25	84	130	213	Alpha-amylase	5.5e-11	206	275	480	Alpha-amylase_C	6.2e-24	100	637	736
UPI00033A0350	810	Type 1	N1 Domain	1.9e-05	79	28	106	CBM_48	2e-25	84	130	213	Alpha-amylase	1.1e-14	313	279	591	Alpha-amylase_C	2.5e-23	100	637	736
UPI00033E90ED	759	Type 1	N1 Domain	4.8e-06	75	28	102	CBM_48	4.9e-25	84	126	209	Alpha-amylase	4.5e-13	309	283	591	Alpha-amylase_C	1.1e-20	100	637	736
UPI0008497CC3	746	Type 1	N1 Domain	2.3e-05	79	28	106	CBM_48	3e-25	84	130	213	Alpha-amylase	1.6e-10	206	275	480	Alpha-amylase_C	3.6e-24	100	637	736
UPI00015307E4	743	Type 1	N1 Domain	7.9e-05	79	28	106	CBM_48	6.6e-25	84	130	213	Alpha-amylase	5.5e-11	207	275	481	Alpha-amylase_C	6.2e-24	100	637	736
UPI000212680C	740	Type 1	N1 Domain	0.00013	79	28	106	CBM_48	6.2e-24	84	130	213	Alpha-amylase	1.2e-09	187	275	461	Alpha-amylase_C	3.8e-24	100	637	736
UPI0000550625	743	Type 1	N1 Domain	0.00016	79	28	106	CBM_48	4.1e-25	84	130	213	Alpha-amylase	5.5e-11	205	275	479	Alpha-amylase_C	6.2e-24	100	637	736
UPI0009044835	743	Type 1	N1 Domain	0.00036	79	28	106	CBM_48	4.1e-25	84	130	213	Alpha-amylase	5.8e-11	205	275	479	Alpha-amylase_C	6.2e-24	100	637	736
UPI0001B61DD6	739	Type 1	N1 Domain	0.00078	78	28	105	CBM_48	5.7e-26	85	129	213	Alpha-amylase	7.9e-12	204	279	482	Alpha-amylase_C	2.1e-25	100	638	737
UPI00033DE1D2	789	Type 1	N1 Domain	1.5e-07	76	28	103	CBM_48	3.2e-22	84	127	210	Alpha-amylase	7.8e-14	309	284	592	Alpha-amylase_C	2.7e-26	100	638	737
UPI00033FCFBB	881	Type 1	N1 Domain	1.7e-10	81	28	108	CBM_48	2.1e-24	84	132	215	Alpha-amylase	4.9e-15	309	284	592	Alpha-amylase_C	3.7e-23	100	638	737
UPI00098FDA68	735	Type 1	N1 Domain	7.5e-05	81	28	108	CBM_48	4.5e-25	85	132	216	Alpha-amylase	6.1e-13	311	281	591	Alpha-amylase_C	1.6e-23	98	638	735
UPI000340EA05	754	Type 1	N1 Domain	2.9e-06	76	28	103	CBM_48	6.2e-26	84	127	210	Alpha-amylase	1.1e-11	313	280	592	Alpha-amylase_C	9.8e-28	101	638	738
UPI0008215FD7	802	Type 1	N1 Domain	6.5e-07	77	28	104	CBM_48	1.8e-24	84	128	211	Alpha-amylase	3.4e-14	199	284	482	Alpha-amylase_C	1.4e-24	98	638	735
UPI0008224F82	881	Type 1	N1 Domain	9.5e-11	81	28	108	CBM_48	9.4e-25	84	132	215	Alpha-amylase	4.9e-15	309	284	592	Alpha-amylase_C	3.7e-23	100	638	737
UPI0008233D07	802	Type 1	N1 Domain	2.9e-07	77	28	104	CBM_48	1.4e-24	84	128	211	Alpha-amylase	2.5e-14	198	284	481	Alpha-amylase_C	2e-24	98	638	735
UPI00082101A3	881	Type 1	N1 Domain	1.7e-10	81	28	108	CBM_48	9.4e-25	84	132	215	Alpha-amylase	4.9e-15	307	284	590	Alpha-amylase_C	4.7e-23	100	638	737
UPI00091260E0	738	Type 1	N1 Domain	2e-05	76	28	103	CBM_48	3.4e-22	84	127	210	Alpha-amylase	1.3e-10	310	282	591	Alpha-amylase_C	3.4e-23	100	638	737
UPI000A09BEB0	740	Type 1	N1 Domain	5.1e-08	80	28	107	CBM_48	7.5e-26	85	131	215	Alpha-amylase	2.2e-12	165	278	442	Alpha-amylase_C	2.2e-27	100	639	738
UPI000A09C55C	738	Type 1	N1 Domain	1.1e-05	81	28	108	CBM_48	1.6e-25	84	132	215	Alpha-amylase	3e-13	317	277	593	Alpha-amylase_C	9.4e-27	99	639	737
UPI00033F457D	767	Type 1	N1 Domain	8.5e-07	77	28	104	CBM_48	2.5e-25	84	128	211	Alpha-amylase	1.5e-13	311	283	593	Alpha-amylase_C	2.8e-23	99	639	737
UPI00090F25F6	738	Type 1	N1 Domain	1.4e-05	81	28	108	CBM_48	8.3e-26	84	132	215	Alpha-amylase	4.2e-13	311	281	591	Alpha-amylase_C	5.8e-29	99	639	737
UPI00090F5880	738	Type 1	N1 Domain	4.5e-05	81	28	108	CBM_48	9.8e-26	84	132	215	Alpha-amylase	2.5e-13	331	277	607	Alpha-amylase_C	2.7e-27	99	639	737
UPI00091CFA26	738	Type 1	N1 Domain	4.5e-05	81	28	108	CBM_48	7.7e-26	84	132	215	Alpha-amylase	2.4e-13	331	277	607	Alpha-amylase_C	1.3e-27	99	639	737
UPI00091D54B2	738	Type 1	N1 Domain	6.7e-06	81	28	108	CBM_48	1.6e-25	84	132	215	Alpha-amylase	2.5e-13	317	277	593	Alpha-amylase_C	9.4e-27	99	639	737
UPI00091D682F	738	Type 1	N1 Domain	3.8e-06	81	28	108	CBM_48	1e-25	84	132	215	Alpha-amylase	3e-13	317	277	593	Alpha-amylase_C	3.2e-26	99	639	737
UPI00091E98FC	738	Type 1	N1 Domain	1.4e-05	81	28	108	CBM_48	8.3e-26	84	132	215	Alpha-amylase	4.2e-13	311	281	591	Alpha-amylase_C	5.8e-29	99	639	737
UPI00091EBE96	738	Type 1	N1 Domain	4.1e-05	81	28	108	CBM_48	7.7e-26	84	132	215	Alpha-amylase	3.2e-13	311	281	591	Alpha-amylase_C	1.6e-28	99	639	737
UPI00091F2A5D	738	Type 1	N1 Domain	2.1e-05	81	28	108	CBM_48	8.4e-26	84	132	215	Alpha-amylase	2.5e-13	331	277	607	Alpha-amylase_C	5.5e-28	99	639	737
UPI000334DD0B	811	Type 1	N1 Domain	1.8e-06	78	28	105	CBM_48	1e-23	84	129	212	Alpha-amylase	2.1e-13	303	284	586	Alpha-amylase_C	2.2e-23	100	639	738
UPI000912EEA7	738	Type 1	N1 Domain	3.5e-05	81	28	108	CBM_48	1.9e-25	84	132	215	Alpha-amylase	7.6e-13	313	281	593	Alpha-amylase_C	2.7e-27	99	639	737
UPI000915D116	738	Type 1	N1 Domain	1.6e-05	81	28	108	CBM_48	6.1e-26	84	132	215	Alpha-amylase	7.2e-13	307	281	587	Alpha-amylase_C	2.4e-28	99	639	737
UPI000966D08D	749	Type 1	N1 Domain	2.4e-06	76	28	103	CBM_48	1.8e-25	84	127	210	Alpha-amylase	7.6e-14	305	281	585	Alpha-amylase_C	1.6e-26	98	639	736
UPI0005841ECF	738	Type 1	N1 Domain	2.4e-05	81	28	108	CBM_48	6.1e-26	84	132	215	Alpha-amylase	1.2e-13	331	277	607	Alpha-amylase_C	1.6e-27	99	639	737
UPI0009214B4D	738	Type 1	N1 Domain	1.6e-05	81	28	108	CBM_48	8.5e-26	84	132	215	Alpha-amylase	7.6e-13	313	281	593	Alpha-amylase_C	2.3e-28	99	639	737
UPI00091794E2	738	Type 1	N1 Domain	3.3e-05	81	28	108	CBM_48	8.5e-26	84	132	215	Alpha-amylase	7.6e-13	313	281	593	Alpha-amylase_C	2.3e-28	99	639	737
UPI0009277239	738	Type 1	N1 Domain	2.4e-06	81	28	108	CBM_48	9.4e-26	84	132	215	Alpha-amylase	3e-13	317	277	593	Alpha-amylase_C	9.4e-27	99	639	737
UPI00015BDC74	823	Type 1	N1 Domain	3.4e-08	78	28	105	CBM_48	1.2e-23	84	129	212	Alpha-amylase	5.1e-13	80	287	366	Alpha-amylase_C	8.9e-25	100	640	739
UPI000335B434	823	Type 1	N1 Domain	3.4e-08	78	28	105	CBM_48	1.1e-23	84	129	212	Alpha-amylase	1.7e-12	80	287	366	Alpha-amylase_C	1.2e-24	100	640	739
UPI0008719F99	743	Type 1	N1 Domain	5e-05	78	28	105	CBM_48	7.1e-23	84	129	212	Alpha-amylase	3.7e-14	101	284	384	Alpha-amylase_C	2.9e-21	101	640	740
UPI0008208101	823	Type 1	N1 Domain	3.4e-08	78	28	105	CBM_48	1.1e-23	84	129	212	Alpha-amylase	5.1e-13	80	287	366	Alpha-amylase_C	1.2e-24	100	640	739
UPI000B7C0BCE	743	Type 1	N1 Domain	4.5e-09	78	28	105	CBM_48	1.6e-23	84	129	212	Alpha-amylase	2.2e-13	307	286	592	Alpha-amylase_C	1.5e-22	102	640	741
UPI0001CCD541	850	Type 1	N1 Domain	8.5e-06	78	28	105	CBM_48	7.8e-25	84	129	212	Alpha-amylase	4.2e-13	307	287	593	Alpha-amylase_C	3e-24	100	640	739
UPI00033A2875	850	Type 1	N1 Domain	8.5e-06	78	28	105	CBM_48	7.8e-25	84	129	212	Alpha-amylase	4.2e-13	307	287	593	Alpha-amylase_C	3e-24	100	640	739
UPI00033BD96A	839	Type 1	N1 Domain	1.5e-06	78	28	105	CBM_48	4.2e-25	84	129	212	Alpha-amylase	1.9e-13	307	287	593	Alpha-amylase_C	3.7e-24	100	640	739
UPI00089EA387	742	Type 1	N1 Domain	3.2e-06	78	28	105	CBM_48	1e-23	84	129	212	Alpha-amylase	1.3e-13	311	284	594	Alpha-amylase_C	1.6e-22	101	640	740
UPI000336A5C8	741	Type 1	N1 Domain	3.1e-06	78	28	105	CBM_48	3.5e-24	84	129	212	Alpha-amylase	8.9e-11	309	286	594	Alpha-amylase_C	2.2e-24	100	640	739
UPI000960ABDA	741	Type 1	N1 Domain	3.1e-06	78	28	105	CBM_48	3.2e-24	84	129	212	Alpha-amylase	4.2e-11	309	286	594	Alpha-amylase_C	2.2e-24	100	640	739
UPI0003355234	742	Type 1	N1 Domain	1.2e-06	78	28	105	CBM_48	1e-22	84	129	212	Alpha-amylase	9.2e-12	303	287	589	Alpha-amylase_C	2.1e-22	100	640	739
UPI0003367385	741	Type 1	N1 Domain	2.5e-05	78	28	105	CBM_48	8.1e-23	84	129	212	Alpha-amylase	2e-13	307	286	592	Alpha-amylase_C	2.5e-25	100	640	739
UPI0003373767	741	Type 1	N1 Domain	0.00011	78	28	105	CBM_48	1.6e-23	84	129	212	Alpha-amylase	4.2e-12	304	286	589	Alpha-amylase_C	2.1e-25	100	640	739
UPI00033AA274	744	Type 1	N1 Domain	2.2e-05	79	28	106	CBM_48	2.5e-23	84	130	213	Alpha-amylase	1.1e-11	203	285	487	Alpha-amylase_C	3.4e-24	100	641	740
UPI000337C5CE	745	Type 1	N1 Domain	7.6e-06	79	28	106	CBM_48	4.9e-23	84	130	213	Alpha-amylase	8.5e-12	203	285	487	Alpha-amylase_C	3.3e-23	100	641	740
[truncated: 1,617 more rows]
