# Supplementary material for: Structure and Evolution of Glycogen Branching Enzyme N-Termini From Bacteria
Source: Front Microbiol. 2019 Jan 14;9:3354. doi: 10.3389/fmicb.2018.03354 (PMC6339891; doi:10.3389/fmicb.2018.03354)
Supplement: Supplementary file 4 [file Table_4.XLSX]

## Sheet: Sheet1
Supplementary Table S4 All potential Type 3 GBEs were collected from Table S2 and Table S3. There are total of 147 bacterial GBEs that might belong to this novel group. For each protein, their UniParc ID, UniProt ID, Phylum, Genus, Species and NCBI taxonomy identifier are all included in this table. All the information is sourced from NCBI and UniProt databases through ID mapping and data integra…
UniParc ID	Length	UniProt ID	GBE Type	Phyla	Genus	Species	NCBI Taxonomy Identifier
UPI00001848D6	838	Q82JF0	Type 3	Actinobacteria	Streptomyces	Streptomyces avermitilis (strain ATCC 31267 / DSM 46492 / JCM 5070 / NBRC 14893 / NCIMB 12804 / NRRL 8165 / MA-4680)	227882
UPI000053AB15	812	A0A062WYU6	Type 3	Actinobacteria	Frankia	Frankia sp. BMG5.23	683305
UPI00005FDA98	849	A0A1S8NUJ7	Type 3	Firmicutes	Clostridium	Clostridium beijerinckii (Clostridium MP)	1520
UPI00006678DE	834	Q2T6R3	Type 3	Proteobacteria	Burkholderia	Burkholderia thailandensis (strain ATCC 700388 / DSM 13276 / CIP 106301 / E264)	271848
UPI0000DBD284	836	Q0RDE2	Type 3	Actinobacteria	Frankia	Frankia alni (strain ACN14a)	326424
UPI00016BA90E	858	C4IMB3	Type 3	Firmicutes	Clostridium	Clostridium butyricum E4 str. BoNT E BL5262	632245
UPI00019B7107	957	D2SEN2	Type 3	Actinobacteria	Geodermatophilus	Geodermatophilus obscurus (strain ATCC 25078 / DSM 43160 / JCM 3152 / G-20)	526225
UPI0001C1D51D	848	G2NQR8	Type 3	Actinobacteria	Streptomyces	Streptomyces sp. (strain SirexAA-E / ActE)	862751
UPI0001C4BD02	812	D3NYU2	Type 3	Proteobacteria	Azospirillum	Azospirillum sp. (strain B510)	137722
UPI0001D06FC4	809	D6K197	Type 3	Actinobacteria	Streptomyces	Streptomyces sp. e14	645465
UPI0001D58AE8	839	D7AUD7	Type 3	Actinobacteria	Nocardiopsis	Nocardiopsis dassonvillei (strain ATCC 23218 / DSM 43111 / CIP 107115 / JCM 7437 / KCTC 9190 / NBRC 14626 / NCTC 10488 / NRRL B-5397 / IMRU 509) (Actinomadura dassonvillei)	446468
UPI0001DBA420	819	D8IV87	Type 3	Proteobacteria	Herbaspirillum	Herbaspirillum seropedicae (strain SmR1)	757424
UPI0001DF0F10	808	D9XHF2	Type 3	Actinobacteria	Streptomyces	Streptomyces viridochromogenes (strain DSM 40736 / JCM 4977 / BCRC 1201 / Tue 494)	591159
UPI0001F20D8D	813	E4NH64	Type 3	Actinobacteria	Kitasatospora	Kitasatospora setae (strain ATCC 33774 / DSM 43861 / JCM 3304 / KCC A-0304 / NBRC 14216 / KM-6054) (Streptomyces setae)	452652
UPI0001F5B0DA	857	E8WAN5	Type 3	Actinobacteria	Streptomyces	Streptomyces pratensis (strain ATCC 33331 / IAF-45CD)	591167
UPI0001FFFFE5	817	A0A1C4TCH7	Type 3	Actinobacteria	Streptomyces	Streptomyces sp. DfronAA-171	1839777
UPI000207B861	883	F3NNI7	Type 3	Actinobacteria	Streptomyces	Streptomyces griseoaurantiacus M045	996637
UPI00020D8B1F	804	H8GK53	Type 3	Proteobacteria	Methylomicrobium	Methylomicrobium album BG8	686340
UPI0002113300	862	F8B567	Type 3	Actinobacteria	Frankia	Frankia symbiont subsp. Datisca glomerata	656024
UPI000213FBB8	814	F8JQE0	Type 3	Actinobacteria	Streptomyces	Streptomyces cattleya (strain ATCC 35852 / DSM 46488 / JCM 4925 / NBRC 14057 / NRRL 8057)	1003195
UPI00022559B3	1000	G2GK95	Type 3	Actinobacteria	Streptomyces	Streptomyces zinciresistens K42	700597
UPI00022C7668	843	H8Z6V9	Type 3	Proteobacteria	Thiorhodovibrio	Thiorhodovibrio sp. 970	631362
UPI0002523BC5	953	H6RXA5	Type 3	Actinobacteria	Blastococcus	Blastococcus saxobsidens (strain DD2)	1146883
UPI00026EC6A2	822	J1RSP0	Type 3	Actinobacteria	Streptomyces	Streptomyces auratus AGR0001	1160718
UPI00028A4E25	838	K4R2J7	Type 3	Actinobacteria	Streptomyces	Streptomyces davaonensis (strain DSM 101723 / JCM 4913 / KCC S-0913 / 768)	1214101
UPI000297587D	889	K6U615	Type 3	Firmicutes	Clostridium	Clostridium sp. Maddingley MBC34-26	1196322
UPI0002A76F1B	828	L7FE69	Type 3	Actinobacteria	Streptomyces	Streptomyces turgidiscabies Car8	698760
UPI0002AC791C	836	L8ER42	Type 3	Actinobacteria	Streptomyces	Streptomyces rimosus subsp. rimosus (strain ATCC 10970 / DSM 40260 / JCM 4667 / NRRL 2234)	1265868
UPI0002ACB6BF	910	L8PMC4	Type 3	Actinobacteria	Streptomyces	Streptomyces viridochromogenes Tue57	1160705
UPI0002B65AF3	839	M1MN66	Type 3	Firmicutes	Clostridium	Clostridium saccharoperbutylacetonicum N1-4(HMT)	931276
UPI0002C6A11D	808	M9TY53	Type 3	Actinobacteria	Streptomyces	Streptomyces sp. PAMC 26508	1265601
UPI0002D1C6A1	860	N9YPB9	Type 3	Firmicutes	Clostridium	Clostridium butyricum 60E.3	997898
UPI00032928F8	811	N0D2P4	Type 3	Actinobacteria	Streptomyces	Streptomyces fulvissimus DSM 40593	1303692
UPI00035357A9	977	S4MTA2	Type 3	Actinobacteria	Streptomyces	Streptomyces afghaniensis 772	1283301
UPI00035F99AC	854	A0A022LQ37	Type 3	Actinobacteria	Curtobacterium	Curtobacterium flaccumfaciens UCD-AKU	1292022
UPI0003843271	858	S5VMY3	Type 3	Actinobacteria	Streptomyces	Streptomyces collinus (strain DSM 40733 / Tu 365)	1214242
UPI0003C2D6E3	939	V4KIS8	Type 3	Actinobacteria	Streptomyces	Streptomyces sp. PVA 94-07	1223307
UPI0003C5ECBB	845	V6KE72	Type 3	Actinobacteria	Streptomyces	Streptomyces niveus NCIMB 11891	1352941
UPI0003D39DD3	864	A0A0K2ML09	Type 3	Firmicutes	Clostridium	Clostridium beijerinckii NRRL B-598	1428454
UPI0003D674EF	858	W1UCP6	Type 3	Firmicutes	Clostridium	Clostridium butyricum DORA_1	1403941
UPI0004494CB9	833	A0A014MC86	Type 3	Actinobacteria	Streptomyces	Streptomyces sp. PRh5	1158056
UPI000499642D	843	A0A060ZK67	Type 3	Actinobacteria	Streptomyces	Streptomyces iranensis	576784
UPI00049F1790	822	A0A066Z0B0	Type 3	Actinobacteria	Kitasatospora	Kitasatospora cheerisanensis KCTC 2395	1348663
UPI0004A024A3	941	A0A066Y9P1	Type 3	Actinobacteria	Streptomyces	Streptomyces olindensis	358823
UPI0004A93197	926	A0A069JX27	Type 3	Actinobacteria	Streptomyces	Streptomyces sp. NTK 937	1487711
UPI0004D702DB	827	A0A081ERE7	Type 3	Actinobacteria	Streptomyces	Streptomyces fradiae (Streptomyces roseoflavus)	1906
UPI0004DADDF2	843	A0A081XPR7	Type 3	Actinobacteria	Streptomyces	Streptomyces toyocaensis	55952
UPI00050D7975	852	A0A089XHE6	Type 3	Actinobacteria	Streptomyces	Streptomyces glaucescens	1907
UPI00052AD60C	889	A0A0N7A1J7	Type 3	Actinobacteria	Curtobacterium	Curtobacterium sp. MR_MD2014	1561023
UPI00058A7E78	883	A0A0B5EL11	Type 3	Actinobacteria	Streptomyces	Streptomyces albus (strain ATCC 21838 / DSM 41398 / FERM P-419 / JCM 4703 / NBRC 107858)	1081613
UPI0005BEB763	822	A0A0C6FNQ2	Type 3	Proteobacteria	Methylobacterium	Methylobacterium aquaticum	270351
UPI0005E8DE76	890	A0A0D8BBU1	Type 3	Actinobacteria	Frankia	Frankia sp. CpI1-S	1502723
UPI00061E5068	865	A0A0F4W2J5	Type 3	Firmicutes	Clostridium	Clostridium sp. IBUN125C	1523154
UPI000683D556	942	A0A0K8PEL3	Type 3	Actinobacteria	Streptomyces	Streptomyces azureus	146537
UPI0006BDD4C1	851	A0A0K2AZG6	Type 3	Actinobacteria	Streptomyces	Streptomyces ambofaciens ATCC 23877	278992
UPI0006CD19B4	882	A0A0N1HDA9	Type 3	Actinobacteria	#	Actinobacteria bacterium OV320	1592329
UPI0006D5C90A	823	A0A0P4R123	Type 3	Actinobacteria	Streptomyces	Streptomyces sp. NBRC 110027	1546107
UPI0006DBDE0D	863	A0A0Q1CBM7	Type 3	Actinobacteria	Frankia	Frankia sp. ACN1ag	102891
UPI0006F752C1	842	A0A0Q5RDB2	Type 3	Actinobacteria	Curtobacterium	Curtobacterium sp. Leaf183	1736291
UPI000721C808	950	A0A0S1UIL7	Type 3	Actinobacteria	Streptomyces	Streptomyces sp. FR-008	206662
UPI0007373EBA	815	A0A1C7C9F6	Type 3	Actinobacteria	Curtobacterium	Curtobacterium citreum	2036
UPI00073C14E1	825	A0A1D2IER0	Type 3	Actinobacteria	Streptomyces	Streptomyces sp. AVP053U2	1737066
UPI00076E7AC0	800	A0A117E868	Type 3	Actinobacteria	Streptomyces	Streptomyces acidiscabies	42234
UPI00078EE237	932	A0A126XZN2	Type 3	Actinobacteria	Streptomyces	Streptomyces albus	1888
UPI0007BC4AA9	819	A0A166HJ97	Type 3	Actinobacteria	Rathayibacter	Rathayibacter tanaceti	1671680
UPI0007C1D7FA	845	A0A160KSU1	Type 3	Actinobacteria	Rathayibacter	Rathayibacter tritici	33888
UPI0007D71002	890	A0A181ZDC0	Type 3	Actinobacteria	Curtobacterium	Curtobacterium sp. 9128	1793722
UPI0007F4A29E	824	A0A1A9BQI5	Type 3	Actinobacteria	Streptomyces	Streptomyces sp. DI166	1839783
UPI0008049BE9	946	A0A1A9CXM2	Type 3	Actinobacteria	Streptomyces	Streptomyces sp. OspMP-M45	1115570
UPI0008097EEA	952	A0A1B1MHU6	Type 3	Actinobacteria	Streptomyces	Streptomyces lincolnensis	1915
UPI00081AEC3F	946	A0A1C4P4V6	Type 3	Actinobacteria	Streptomyces	Streptomyces sp. BvitLS-983	1838282
UPI00081AFD68	951	#	Type 3	Actinobacteria	Streptomyces	Streptomyces sp. AmelKG-A3	1115567
UPI00081B1FFA	812	A0A1C4MJM8	Type 3	Actinobacteria	Streptomyces	Streptomyces sp. DvalAA-19	1839761
UPI00081B24DB	893	A0A1C4T2A4	Type 3	Actinobacteria	Streptomyces	Streptomyces sp. di188	693491
UPI00081B7083	808	A0A1C4Q6I9	Type 3	Actinobacteria	Streptomyces	Streptomyces sp. DvalAA-43	1839762
UPI00081D4E86	949	#	Type 3	Actinobacteria	Streptomyces	Streptomyces sp. PpalLS-921	1839772
UPI00081E60AB	876	A0A1C4LQ80	Type 3	Actinobacteria	Streptomyces	Streptomyces sp. ScaeMP-6W	1839779
UPI00081EF2D5	815	A0A1C4MWK9	Type 3	Actinobacteria	Streptomyces	Streptomyces sp. TverLS-915	1839763
UPI00081F4AD1	811	A0A1C5D7H0	Type 3	Actinobacteria	Streptomyces	Streptomyces sp. Ncost-T10-10d	1839774
UPI0008238592	830	A0A1C6M6H5	Type 3	Actinobacteria	Streptomyces	Streptomyces	1883
UPI0008239912	882	A0A1C6QXQ0	Type 3	Actinobacteria	Streptomyces	Streptomyces	1883
UPI000823A0D0	813	A0A1C6LKW4	Type 3	Actinobacteria	Streptomyces	Streptomyces	1883
UPI000823D55A	805	A0A1C6P0N4	Type 3	Actinobacteria	Streptomyces	Streptomyces	1883
UPI000823D96E	853	A0A1C6QCP9	Type 3	Actinobacteria	Streptomyces	Streptomyces sp. SceaMP-e96	1100824
UPI000823F1B7	925	A0A1C6QHB7	Type 3	Actinobacteria	Streptomyces	Streptomyces sp. WMMB 322	1286821
UPI000864998A	835	A0A1D8G6V8	Type 3	Actinobacteria	Streptomyces	Streptomyces rubrolavendulae	285473
UPI0008695351	870	A0A1E5MLH7	Type 3	Actinobacteria	Curtobacterium	Curtobacterium sp. ER1/6	1891920
UPI0008796386	826	A0A1H2BNZ3	Type 3	Actinobacteria	Streptomyces	Streptomyces sp. TLI_053	1855352
UPI00087989B3	800	A0A1H1YFP5	Type 3	Actinobacteria	Actinopolymorpha	Actinopolymorpha singaporensis	117157
UPI0008861954	831	A0A1G6WTQ5	Type 3	Actinobacteria	Streptomyces	Streptomyces prasinopilosus	67344
UPI00088C90C2	822	A0A212TYV3	Type 3	Actinobacteria	Streptomyces	Streptomyces sp. 2114.4	1938836
UPI00089E7DED	852	A0A1H5W065	Type 3	Actinobacteria	Streptomyces	Streptomyces yanglinensis	310779
UPI0008B36CCC	942	A0A1H7GGA6	Type 3	Actinobacteria	Streptacidiphilus	Streptacidiphilus jiangxiensis	235985
UPI0008B3E6A3	879	A0A1H8N1X8	Type 3	Actinobacteria	Streptomyces	Streptomyces rubidus	310780
UPI0008D94496	848	A0A1S1PMY6	Type 3	Actinobacteria	Frankia	Frankia sp. NRRL B-16219	1834517
UPI0008DCE9B2	852	A0A1S2HXM5	Type 3	Actinobacteria	Curtobacterium	Curtobacterium sp. MCBA15_012	1898738
UPI0008DD32F4	867	A0A1S2HB86	Type 3	Actinobacteria	Curtobacterium	Curtobacterium sp. MCBA15_008	1898736
UPI0008E45A34	815	A0A1I7F3P7	Type 3	Proteobacteria	Nitrosospira	Nitrosospira multiformis	1231
UPI0008E9AA07	954	A0A1I5GQA8	Type 3	Actinobacteria	Geodermatophilus	Geodermatophilus obscurus	1861
UPI0008EDCB61	865	A0A1I1ZC34	Type 3	Proteobacteria	Nannocystis	Nannocystis exedens	54
UPI000914D662	950	A0A1M7U849	Type 3	Actinobacteria	Geodermatophilus	Geodermatophilus obscurus	1861
UPI000917E8A7	879	A0A1M6KE54	Type 3	Actinobacteria	Nocardiopsis	Nocardiopsis flavescens	758803
UPI00091DB65F	982	A0A1M5NXZ1	Type 3	Actinobacteria	Geodermatophilus	Geodermatophilus nigrescens	1070870
UPI000922515B	800	A0A1M6ZGB9	Type 3	Fibrobacteres	Fibrobacter	Fibrobacter sp. UWOS	1896214
UPI0009247CC4	849	A0A1M7QKV5	Type 3	Actinobacteria	Streptomyces	Streptomyces paucisporeus	310782
UPI00093610B2	855	A0A1V6MIW3	Type 3	Actinobacteria	Streptomyces	Streptomyces phaeoluteigriseus	114686
UPI00094BB070	809	A0A1Q8U4G0	Type 3	Actinobacteria	Streptomyces	Streptomyces sp. MNU77	1573406
UPI0009779E75	878	A0A1V2IV38	Type 3	Actinobacteria	Frankia	Frankia sp. BMG5.30	1834514
UPI00097B0AC6	811	A0A1R1WI00	Type 3	Actinobacteria	Streptomyces	Streptomyces sp. M1013	549798
UPI0009828808	806	A0A1R4H2L3	Type 3	Proteobacteria	Crenothrix	Crenothrix polyspora	360316
UPI00098400DB	849	A0A1S8Q3B2	Type 3	Firmicutes	Clostridium	Clostridium beijerinckii (Clostridium MP)	1520
UPI00098BFB9C	849	A0A1S8SLJ2	Type 3	Firmicutes	Clostridium	Clostridium beijerinckii (Clostridium MP)	1520
UPI00098C0B05	864	A0A1S8RSX5	Type 3	Firmicutes	Clostridium	Clostridium beijerinckii (Clostridium MP)	1520
UPI00098C1A6F	864	A0A1S8NY46	Type 3	Firmicutes	Clostridium	Clostridium beijerinckii (Clostridium MP)	1520
UPI0009911F63	849	A0A1S9NB88	Type 3	Firmicutes	Clostridium	Clostridium beijerinckii (Clostridium MP)	1520
UPI0009A43063	850	A0A1V4ECU2	Type 3	Actinobacteria	Streptomyces	Streptomyces sp. GKU 895	1662404
UPI0009A763F2	894	A0A1T5J802	Type 3	Actinobacteria	Okibacterium	Okibacterium fritillariae	123320
UPI0009C1765C	833	A0A1V9KG00	Type 3	Actinobacteria	Streptomyces	Streptomyces sp. M41(2017)	1955065
UPI0009C3AA23	811	A0A1U9P3Q6	Type 3	Actinobacteria	Streptomyces	Streptomyces sp. fd1-xmd	1812480
UPI0009C3B548	976	A0A1S6RRI9	Type 3	Actinobacteria	Streptomyces	Streptomyces hygroscopicus	1912
UPI0009C47A85	889	A0A1V4IAK7	Type 3	Firmicutes	Clostridium	Clostridium chromiireducens	225345
UPI0009C5DC82	863	A0A1V6E1Q3	Type 3	Verrucomicrobia	#	Verrucomicrobia bacterium ADurb.Bin122	1852929
UPI0009C7338A	895	A0A1S8TXS2	Type 3	Firmicutes	Clostridium	Clostridium puniceum	29367
UPI0009D0493E	800	A0A1T4NT53	Type 3	Fibrobacteres	Fibrobacter	Fibrobacter intestinalis	28122
UPI0009D535F9	866	A0A1V2I7S7	Type 3	Actinobacteria	Frankia	Frankia asymbiotica	1834516
UPI0009E0E935	804	A0A1V0VD13	Type 3	Actinobacteria	Kitasatospora	Kitasatospora albolonga	68173
UPI0009E13C3B	818	A0A1V0UGL4	Type 3	Actinobacteria	Streptomyces	Streptomyces violaceoruber	1935
UPI000A0EEEC4	810	A0A1X7NJ92	Type 3	Actinobacteria	Rathayibacter	Rathayibacter oskolensis	1891671
UPI000A106A67	812	A0A1X1Q129	Type 3	Actinobacteria	Frankia	Frankia sp. Cg70.9	683313
UPI000A10C140	812	A0A1X1N552	Type 3	Actinobacteria	Frankia	Frankia sp. KB5	683318
UPI000A1D7A8E	950	A0A1X4IBS4	Type 3	Actinobacteria	Streptomyces	Streptomyces sp. 13-12-16	1570823
UPI000A1F105A	834	A0A1X4IE79	Type 3	Actinobacteria	Streptomyces	Streptomyces sp. 13-12-16	1570823
UPI000A2817F1	835	A0A1Y2P508	Type 3	Actinobacteria	Streptomyces	Streptomyces fradiae ATCC 10745 = DSM 40063	1319510
UPI000A2DA450	928	A0A1Y2PWY2	Type 3	Actinobacteria	Streptomyces	Streptomyces pharetrae CZA14	1144883
UPI000A2E4E36	853	A0A1Y2NJV4	Type 3	Actinobacteria	Streptomyces	Streptomyces platensis	58346
UPI000B34C56D	895	A0A1Y3M0Z2	Type 3	Actinobacteria	Arthrobacter	Arthrobacter agilis	37921
UPI000B3FA727	849	A0A202CKQ1	Type 3	Firmicutes	Clostridium	Clostridium diolis	223919
UPI000B40A98D	817	A0A209D5U9	Type 3	Actinobacteria	Streptomyces	Streptomyces sp. CS057	1982764
UPI000B40EF12	946	A0A209CG53	Type 3	Actinobacteria	Streptomyces	Streptomyces sp. CS227	1982763
UPI000B500E55	806	A0A212QRC2	Type 3	Actinobacteria	Streptomyces	Streptomyces sp. PgraA7	1157641
UPI000B5EAC76	841	A0A1Z2L0E5	Type 3	Actinobacteria	Streptomyces	Streptomyces albireticuli	1940
UPI000B615A97	851	A0A1Z1WJC2	Type 3	Actinobacteria	Streptomyces	Streptomyces alboflavus	67267
UPI000B683217	959	A0A239AB20	Type 3	Actinobacteria	Geodermatophilus	Geodermatophilus saharensis	1137994
UPI000B6A2736	926	A0A239BBK8	Type 3	Actinobacteria	Geodermatophilus	Geodermatophilus pulveris	1564159
UPI000B71AF4A	876	A0A239H702	Type 3	Actinobacteria	Streptomyces	Streptomyces glauciniger	235986
UPI000B730BED	943	A0A238WCK1	Type 3	Actinobacteria	Blastococcus	Blastococcus sp. DSM 44272	1938746
UPI000B8C339E	929	A0A231PD45	Type 3	Actinobacteria	Streptomyces	Streptomyces sp. XY006	2021410
